# Supplementary material for: Convergence of dominance and neglect in flying insect diversity
Source: Nat Ecol Evol. 2023 May 18;7(7):1012–21. doi: 10.1038/s41559-023-02066-0 (PMC10333119; doi:10.1038/s41559-023-02066-0)
Supplement: Supplementary file 3 — Primer tags for barcoding. [file 41559_2023_2066_MOESM3_ESM.xlsx]

## Sheet: MinION tags
tag	sequence
HM001	AGCAATCGCGCAC
HM002	AGTGGACCAACAA
HM003	ATAATATTCGGCA
HM004	ATGCTAGACATCG
HM005	ATGTTAAATGGAG
HM006	CAATCGATGGGCC
HM007	CAGGAACAACGCC
HM008	CCGAGATTGGCCG
HM009	CCTCCAACCGCTG
HM010	CTTGAGGTGAAGA
HM011	GCCCTATAACACA
HM012	GCGCTCTCCTACG
HM013	GCTTTGCTTGGCG
HM014	GGCCTATTAAGTT
HM015	GTATTCGCCTGGT
HM016	TAATAGGCTTCTG
HM017	TATCGCAAGAACA
HM018	TCCAGAGAAGAGA
HM019	TCTTCCTCCTCAA
HM020	TGCTAATACCAAT
HM021	TGGTCTCATGCGT
HM022	TTAAGCACCTGAA
HM023	TTAGGTGAATTTG
HM024	TTCATAACAGAAG
HM025	TTCATCGGTCTTA
HM026	AATAGAACTGCCT
HM027	AATGGCCGGTTCA
HM028	ACATTGTTATAGC
HM029	ACCGGATCTGCGA
HM030	ACTCCCAACCAAC
HM031	ACTTAACGTTAGC
HM032	AGCCACCGAAGCG
HM033	AGGCCGTCCTTGT
HM034	AGTAACTTGTTCC
HM035	CAAGACTCTACAC
HM036	CAAGTCCACTATG
HM037	CCGTTGGAGAACT
HM038	CCTACAAGAATAC
HM039	CGAGGATTCGATC
HM040	CTCCAATTCCTTC
HM041	CTTAAGAAGGTGC
HM042	GAAGGCGGCACCT
HM043	GACTTCTGTGGAC
HM044	GCAAGCCTGATTC
HM045	GCCATCCACAAGA
HM046	GCTCTTAATGATG
HM047	GCTGAGTGACCGT
HM048	GGACATTATAACA
HM049	GGCGCGAGATATA
HM050	GGTTAGGCGCATA
HM051	GTCACATAGATTG
HM052	TAACACTGGCTAC
HM053	TACTGACCTCGCC
HM054	TAGGTAAGAGTCT
HM055	TCTAATTGGACTC
HM056	TCTCCATCAACCT
HM057	TGGTCTTGGAACC
HM058	TGTATAGCGGAGC
HM059	TTACGGAGGCTCA
HM060	AACCGTATTGAAC
HM061	AAGGCGCCATGGC
HM062	AATTCCGTGGCGA
HM063	CATCTAAGGTGTA
HM064	CCTAGGATCGGAA
HM065	CGCACCGAATAAT
HM066	CTATGCGTCAAAT
HM067	CTCCTCCAGTTGC
HM068	CTGTATCTCGGTT
HM069	CTTTACTACAATG
HM070	GACAAGATTCCTA
HM071	GAGAAGCCGGCTG
HM072	GAGTGTGGTCAAG
HM073	GGATACCTCCTCT
HM074	GGCCACACGTTAA
HM075	GGTGTATCCTCCA
HM076	GGTTCCATGTAAG
HM077	GTTCTCCGGCCTG
HM078	GTTGCTGCCAGAA
HM079	GTTGGTTGTGTTC
HM080	AAGCGGAGCCAAT
HM081	AGGCCACATCCAG
HM082	CAGGGTATGAATA
HM083	CCAACTATCAGCT
HM084	CCGCACCATGACC
HM085	CCGGCGGAATGAG
HM086	CGTGTTACACCTT
HM087	GCCATGCTATTAT
HM088	TCCGTAATGCGCG
HM089	TTGGATGCGCGCT
HM090	ACAACAACGACAA
HM091	ACACGGCTGTCAT
HM092	CGCCTTACTGCCA
HM093	CTACAGAGTTGGT
HM094	GAGCCGTGGTGTT
HM095	GCAGAATTGTCTT
HM096	GTATGTTACGCTG
HM097	AACCAGCGCCTAG
HM098	AACCATTCTCACC
HM099	AACCTGGAAGCCT
HM100	AAGGCTGTATAAG
HM101	AAGGTACCGGCGA
HM102	AATGCAATATGTC
HM103	AATTCACGGAGAA
HM104	ACAAGGTTGACGC
HM105	ACACAACTGAGGT
HM106	ACACACCACCTCC
HM107	ACGTACATCCACA
HM108	ACTCACTTGTAAT
HM109	ACTCGCGGTGCCA
HM110	ACTTGAAGGCCAA
HM111	AGAACAGCATCGA
HM112	CAAGAGTCAATGT
HM113	CAGAGTTCTTAAT
HM114	CATCTTCTGCCTT
HM115	CATTGTAGAGTGA
HM116	CCACCTCTTCGCG
HM117	CCAGCGCAATTCC
HM118	CCGCGGTAAGTAA
HM119	CCTAGGCGGAGGT
HM120	CCTCTCGGCGGTT
HM121	CCTGAATCATCTA
HM122	CCTTAGCATTGTT
HM123	CGCTACCGCACCA
HM124	CGGAATTAGATAT
HM125	CGGATTGGTAGGC
HM126	CGGTCGCGCCATT
HM127	CGTAAGAGGCGGA
HM128	CGTGCTTATCTTG
HM129	CGTTAACCATAAT
HM130	CGTTGTATTGCTA
HM131	CTAAGACTAAGGA
HM132	CTATGTCCGTATT
HM133	CTCCTTATTATCC
HM134	CTGGCCAAGACGC
HM135	CTTACAAGCAGTT
HM136	CTTCTATTGTTGT
HM137	GAAGGATAGCCTG
HM138	GACCACACCGGAT
HM139	GAGAACTTCGGAG
HM140	GAGACACGGACTT
HM141	GAGAGTGGATACC
HM142	GAGATGGTAGTTA
HM143	GCAATAAGGAGCG
HM144	GCAGCAGGTTATT
HM145	GCCATTGCCGTAA
HM146	GCCTCCTGGTGAG
HM147	GCCTCTTCGAATA
HM148	GCGTTGCAGCTCC
HM149	GCTGCGGACACAC
HM150	GGAGATAATCGAA
HM151	GGATAGAGGTATG
HM152	GGCACCACGCGTT
HM153	GGCGTGCTCTTCA
HM154	GGTGAAGGTGGTC
HM155	GTAGGTGTGGCTT
HM156	GTATGTTGGATAA
HM157	GTCAACAATTCTG
HM158	GTCGTGAAGCTAG
HM159	GTGGTGTCCGCAG
HM160	GTGTCAAGGTCCG
HM161	GTTCGGTCCACCG
HM162	TAATGTTGCCAAC
HM163	TACCGGCCTAATC
HM164	TAGTAAGGAAGAT
HM165	TATCGGATACAGT
HM166	TCAATTAACAACC
HM167	TCATGAGTAGCAC
HM168	TCCAATGCTCGGT
HM169	TCCGATCACGTGC
HM170	TCTGGTTGCTACT
HM171	TGCGATGTCTGAC
HM172	TGGTCAACCTTGC
HM173	TGGTTAGAACCAG
HM174	TTATTCCTTCCGC
HM175	TTCTTGGCCGCGG
HM176	TTGCACGCAAGGC
HM177	TTGCCGCCGACCT
HM178	TTGGTGGCTTGAT
HM179	TTGTGGCGGCGTC
HM180	TTTCGGCATCGGC
HM181	AACGGCCTTGAGG
HM182	ACCAAGCAACCGG
HM183	ACGCATGGCGTGG
HM184	CGGATTCAAGAGG
HM185	GAATACTCCGAGG
HM186	GGAATCGTTCCGG
HM187	GTAGAGATCACGG
HM188	TATGTGTAACAGG
HM189	TGAACGGAGATGG
HM190	TTATCATAGCCGG
HM191	TTGCCAGCTTAGG
HM192	ATTCTTCTTATGG

## Sheet: Illumina tags
tag	sequence
U001	AACAGATGG
U002	ACCGATTCG
U003	ACGAAGTGA
U004	ACGTGTCAG
U005	ACTATGCCG
U006	ACTCATCGT
U007	ACTGCCATA
U008	AGGACTACA
U009	AGTACCTAG
U010	AGTGAAGCA
U011	ATATGCACG
U012	ATCGCACGA
U013	CAACAGTAG
U014	CACCGTCAT
U015	CACTGCTTA
U016	CAGAACCAA
U017	CAGACGATG
U018	CAGCTAGCA
U019	CCTAACACT
U020	CGCAAGGAT
U021	CGCTATCCA
U022	CGTGCACTT
U023	CTCCACTGT
U024	CTTCTGAGA
U025	GACTCGAGA
U026	GAGTTGCAT
U027	GATCACTCA
U028	GCAAGTAGT
U029	AACTCACGC
U030	GCTACGGTT
U031	GGAGCTTGA
U032	GGCTTCACT
U033	GTACGTCCA
U034	GTATAGGCT
U035	GTCGCTAAT
U036	GTTAGCGGA
U037	AAGCTTGGC
U038	AAGGACACG
U039	TACTCCGAG
U040	TAGCTCTGG
U041	TATGCTCCA
U042	AATGACCGC
U043	ACAACGACC
U044	ACAGCTCGG
U045	TGACGCAAT
U046	TGGAGGCTA
U047	TGTTGATCG
U048	TAACCTCGG
U049	TGCCTACCA
U050	TGGCCATAG
U051	TCTTAGGCC
U052	TGGTATTCC
U053	TGTAGACGC
U054	TGTTGCATG
U055	TTCAAGAGC
U056	AACAGACCC
U057	ACAGTAGCC
U058	TTACCGCTG
U059	AACCGCAGT
U060	AACGGTCTG
U061	ACATGACTC
U062	ACGTTCACA
U063	ACTACAGGG
U064	ACTAGCTCC
U065	AGAATCCCT
U066	AGCACTTGA
U067	AGCTGGAAC
U068	AGTCACCTA
U069	AGTTGAGCT
U070	ATCGCGTAG
U071	ATGCTGCAA
U072	CAGCATTGA
U073	CCAGTAGTG
U074	CGACTGATT
U075	CGATATCTG
U076	CGTACTACC
U077	CGTGACTAG
U078	CTAAGTGGC
U079	CTATCGAGG
U080	CTCAGAACA
U081	CTGATGTGT
U082	CTGGCTGTT
U083	GAATCGGAC
U084	GACACATCC
U085	GACTAGTTG
U086	GAGAGTGCA
U087	GAGATCATC
U088	ACCACCCTA
U089	GCCATTACG
U090	GCTCACTGT
U091	ACCGAGGAT
U092	GGCTATGAA
U093	GGTCTTCAT
U094	TAGACTCGG
U095	AACGAGCTC
U096	TCGCTTGGT
U101	ACGAGGTCG
U102	AACGATGAG
U103	AAGCACTCT
U104	ACGCGCGTC
U105	AATCTGGCG
U106	ACAGACAGT
U107	ACAGATCTC
U108	ACCACATAG
U109	ACGGGGAAT
U110	ACCGTGTTA
U111	ACCTAGTAC
U112	AGAATCGTG
U113	AGACAATCG
U114	AGCGACAGA
U115	AGGTTAGGA
U116	AGTCGTGTC
U117	ATCGCCGTT
U118	ACGGGGCGG
U119	ATATTGCCG
U120	ATCACTCTC
U121	ATTCGGTAG
U122	ATTCTGCCT
U123	ATTGAGCTG
U124	CAATCGTCT
U125	CACAAGCAG
U126	ACGTCCATG
U127	CACTCTACA
U128	CACTTATCC
U129	CAGATGCTT
U130	ACGTTCGGT
U131	CATGCAAAC
U132	CATTGCTCC
U133	ACTCGCATG
U134	CCACTTCCT
U135	CCGCGTATG
U136	CCGTCTCCA
U137	CCTCGATTG
U138	CCTCGCCTT
U139	CCTCTAAGT
U140	ACTGAGCGA
U141	AGAAGCGCC
U142	CGAGATTCC
U143	ATGAAGGGC
U144	CGCTTCGAG
U145	CGTAAGATG
U146	AGACCCCGA
U147	AGAGCGCTG
U148	ATGCCCGGG
U149	AGAGTGGAG
U150	AGCATACCG
U151	AGCCCTATC
U152	CTACCAAAG
U153	CTACCGCCT
U154	AGCGACCCT
U155	CTATGATGG
U156	CTCAGTTGA
U157	CTCATGTCA
U158	CTCTGCCTC
U159	CTGCACATG
U160	CTGCATTAC
U161	CTGGCATTA
U162	CTTACGGTG
U163	CTTCAGATC
U164	CTTTGTGTC
U165	GACCAAGAA
U166	ATGCCGTCT
U167	AGCGCGTCT
U168	AGCGGGGGT
U169	GATCCTCTG
U170	AGCGGGTAA
U171	GCAACACGC
U172	GCACAACAT
U173	GCAGGAGTT
U174	GCATTGGTG
U175	GCCACCTGT
U176	ATGCTACGC
U177	ATGGTCCGT
U178	AGCTCCAGG
U179	CAACCCCAG
U180	GGAGTGTAT
U181	GGCTAACTT
U182	AGGGATCAG
U183	GTACAAGTG
U184	GTACACAGA
U185	CAACGCATC
U186	GTCCAATCA
U187	AGGGTTGTC
U188	GTGACTGCT
U189	AGGTGTTGG
U190	GTGCTAACA
U191	GTGCTCGAG
U192	CAACGGCCA
U193	GTTCATCGC
U194	GTTCTCTTC
U195	ATCCGAGCC
U196	GTTGGTACT
U201	TCAACCATC
U202	TCACTGAGT
U203	TCAGTGTAG
U204	TCATGCTAG
U205	TCTATGGAG
U206	TCTCGCTAT
U207	TCTGCACTC
U208	TCTGCAGCT
U209	TGAGTGAGA
U210	TGCATGTTC
U211	TGCTTCGTT
U212	TGGCTCTTC
U213	TGGCTGCAT
U214	TGTGCAACG
U215	GCTGTTTGG
U216	ACATCCCAT
U217	ACATCTACG
U218	ACGAGCATT
U219	ACCGCAGTA
U220	AGCAGTTAC
U221	AGATGGTTC
U222	AGGGTGAGG
U223	ATACGGGTC
U224	ATCGCGAGT
U225	ATCCATGAC
U226	ATCGGCTTG
U227	CACAAATGC
U228	CATACGGCT
U229	CACTTGAAC
U230	TGAGGGATG
U231	CCTAACGAG
U232	CACGAGAGC
U233	CACCGTTTG
U234	CACGTGGAG
U235	CCTGCCCAA
U236	CGAACCGCT
U237	CGACCCTAT
U238	TCCACCGTG
U239	CGTTCTCGA
U240	TGAGTACGG
U241	GCCAAGAGA
U242	CGATTGGGC
U243	CACCTACCC
U244	TCCTACGCG
U245	GCGGTGGTA
U246	CCATCAGCC
U247	GCAGTCCTA
U248	GTGCACTTT
U249	CGCGATATC
U250	CGAATAGTC
U251	TAACGTCAC
U252	GTACTAGGA
U253	CACCTAGAC
U254	AAGTCCTGC
U255	TACATCGGA
U256	TACCAACAC
U257	TAGCGACTA
U258	TATCCATGC
U259	CACTGGCCT
U260	CACCACCTA
U261	CACCATTCC
U262	GCCCTCTCC
U263	CGGCAGAGT
U264	GGAGATGGG
U265	TGCGGCTTA
U266	CCACTGGAG
U267	TGCGCGATC
U268	GGGCCTACT
U269	CGGCATCAC
U270	TAGACGGGC
U271	CAGCTTCCG
U272	CAGCGAAGC
U273	CAGTCTCTG
U274	CATACGGAC
U275	TCGGCTTAC
U276	CTCTGTGGG
U277	TGGCTGGGG
U278	CCACGAGGG
U279	CAGAATCGG
U280	CAGGCCCGG
U281	GTGGGGCGA
U282	CCAGGTGCT
U283	CACGCTTAC
U284	CTGCTAGGG
U285	TCCGTTGGC
U286	CCGAGAGCC
U287	GCCTGTACT
U288	TTGGTAGCC
U289	TACATGCGG
U290	CTTAGTGCG
U291	GCTGTACCC
U292	CCTGAATCC
U293	CCGTTGTGT
U294	CCTAGCTGA
U295	GGAAGAACG
U296	GGAATTGCC
U301	CGGTGAACA
U302	CGTCACAGA
U303	GTGGTGAGG
U304	CGCGCAGAC
U305	TGGACGGTT
U306	CGCTGCCCG
U307	GTCGTCTGC
U308	CCCTCTCCT
U309	CGCTCGCAC
U310	CTGTTGCTG
U311	CTGCAGCCC
U312	CTGCTAACC
U313	GTACTAGGC
U314	CGCCCCGGG
U315	GTCTGATCG
U316	GAGCTGGAG
U317	GTCTAGTCC
U318	CTGACCGGT
U319	GAGCATGCG
U320	CTCCTCTAC
U321	CTCGTGATG
U322	GACACGTGT
U323	GACGGCGCG
U324	GACAGGCTG
U325	GACTTCTCG
U326	GGCCTCGTC
U327	GTCCTTACC
U328	GACCAGACA
U329	GCGACGTCA
U330	CTTGGCAAC
U331	TCCCATGAG
U332	CCGACAACA
U333	GTAGCGTCA
U334	GACCCCAGG
U335	GACCTGTAC
U336	GCGCACACC
U337	GGGGCAAAT
U338	GCGGTGTGC
U339	GAGCGAAAG
U340	TGTTCGTGC
U341	GGTGCACAC
U342	GGGATTACG
U343	CGAAGGCCG
U344	TCACGCCGG
U345	GTAGGCGGG
U346	GGCGTCGGG
U347	CCAGCACGA
U348	GGGATCGGC
U349	GGCGACGAC
U350	TCCTACCGA
U351	TGTGGAGTC
U352	GGACGCCCG
U353	GGGCAGCCG
U354	GGCTGTGGT
U355	GCGAGTCGG
U356	GCGCAAGCA
U357	GTCCCTTGC
U358	GTCCTAAGG
U359	GTCACTGCG
U360	GGCGGACCT
U361	GTCCGCGGC
U362	GGCGTGCGA
U363	GTAGTGCGC
U364	GTGCTTTGG
U365	GCTTGCAGG
U366	GCTCGGAGT
U367	GTGCCGAAC
U368	GGTGGTCTG
U369	GGACAACGT
U370	GATAACCCC
U371	TGACCCTCA
U372	GGAGTCTTC
U373	TAACGGAGG
U374	GTTTCGACG
U375	TCCTTGCAG
U376	GCCGTCGTT
U377	TCTGACGTG
U378	TCCCGAGGC
U379	GCCTGGCGG
U380	TAGCAACGC
U381	TCGGAGCCG
U382	TTGCCCCAG
U383	TCACGCAAC
U384	CCTGGTCGG
U385	TGTGCCGAT
U386	TGAGAGACC
U387	GGGGCGGCG
U388	CACGACGCT
U389	TGCCGGCCG
U390	GGGTGGGTT
U391	CGGCTACTA
U392	TGGCCACTC
U393	TTGCCAGGA
U394	CGAAGTTCC
U395	TGTGTTGCC
U396	TTGGACTCC
