# Supplementary material for: Convergence of dominance and neglect in flying insect diversity
Source: Nat Ecol Evol. 2023 May 18;7(7):1012–21. doi: 10.1038/s41559-023-02066-0 (PMC10333119; doi:10.1038/s41559-023-02066-0)
Supplement: Supplementary file 4 — Species delimitation data for samples, Supplementary Tables 4–15. [file 41559_2023_2066_MOESM4_ESM.xlsx]

## Sheet: Table Titles
	Title	Description
Table 4	Abundance Main	Main dataset, abundance per family (Value for deWaard dataset includes +8595+313 specimens of unsequenced Chironomidae)
Table 5	Abundance Main	Expanded dataset, abundance per family (Value for 4July12 and 29Aug12 datasets include +8595 & +313 specimens of unsequenced Chironomidae)
Table 6	Main OC3 %	Main dataset, objective clustering at 3%, values are percentage of OTUs per trap (dataset subset to taxa of interest)
Table 7	Main OC3 abs	Main dataset, objective clustering at 3%, values are absolte number of OTUs per trap (dataset subset to taxa of interest).
Table 8	Main OC3 % c10 2sites	Main dataset, objective clustering at 3%, values are percentage of OTUs per trap (dataset subset to taxa of interest), families with <=10 specimens and present in only 1 site are excluded
Table 9	Expanded OC3 %	Expanded dataset, objective clustering at 3%, values are percentage of OTUs per trap (dataset subset to taxa of interest)
Table 10	Expanded OC3 abs	Expanded dataset, objective clustering at 3%, values are absolte number of OTUs per trap (dataset subset to taxa of interest).
Table 11	Expanded OC3 % c10 2sites	Expanded dataset, objective clustering at 3%, values are percentage of OTUs per trap (dataset subset to taxa of interest), families with <=10 specimens and present in only 1 site are excluded
Table 12	Main ASAP %	Main dataset, ASAP, partition with best (lowest) score, values are percentage of OTUs per trap (dataset subset to taxa of interest)
Table 13	Main ASAP % c10 2sites	Main dataset, ASAP, partition with best (lowest), values are percentage of OTUs per trap (dataset subset to taxa of interest), families with <=10 specimens and present in only 1 site are excluded
Table 14	Taxa chosen	Taxa used in the study
Table 15	Taxa ignored	Taxa excluded from the traps

## Sheet: T4. Abundance Main
Taxon	BC_all_noterm_mafft.fa_pmatrix_clusterlist_byid3.0_specimencounts	BIOUG-ALEXAN-1_MostafaKamelVillage_mafft.fa_pmatrix_clusterlist_byid3.0_specimencounts	BIOUG-ALEXAN-2_AntoniadesGardens_noterm_mafft.fa_pmatrix_clusterlist_byid3.0_specimencounts	BIOUG-SAUDIARABIA-A_Trap1_noterm_mafft.fa_pmatrix_clusterlist_byid3.0_specimencounts	CON03_aln.fas_unaln.fa_noterm_aln_pmatrix_clusterlist_byid2.9_specimencounts	CON05_aln.fas_unaln.fa_noterm_aln_pmatrix_clusterlist_byid2.9_specimencounts	Cantiles_noterm_mafft.fa_pmatrix_clusterlist_byid3.0_specimencounts	Cortecito_noterm_mafft.fa_pmatrix_clusterlist_byid3.0_specimencounts	Danto_noterm_mafft.fa_pmatrix_clusterlist_byid3.0_specimencounts	GMTPE_all_aln.fa_pmatrix_clusterlist_byid3.0_specimencounts	GU_noterm_mafft.fa_pmatrix_clusterlist_byid3.0_specimencounts	KM03_aln.fas_unaln.fa_noterm_aln_pmatrix_clusterlist_byid3.0_specimencounts	KM04.fas_unaln.fa_noterm_aln_pmatrix_clusterlist_byid3.0_specimencounts	KM05.fas_unaln.fa_noterm_aln_pmatrix_clusterlist_byid3.0_specimencounts	MISL02_aln.fas_unaln.fa_noterm_aln_pmatrix_clusterlist_byid3.0_specimencounts	MISL03.fas_unaln.fa_noterm_aln_pmatrix_clusterlist_byid3.0_specimencounts	MISL06_aln.fas_unaln.fa_noterm_aln_pmatrix_clusterlist_byid3.0_specimencounts	MISL10.fas_unaln.fa_noterm_aln_pmatrix_clusterlist_byid3.0_specimencounts	ML07.fas_unaln.fa_noterm_aln_pmatrix_clusterlist_byid3.0_specimencounts	PMNH_noterm_mafft.fa_pmatrix_clusterlist_byid3.0_specimencounts	PU01_aln.fas_unaln.fa_noterm_aln_pmatrix_clusterlist_byid2.9_specimencounts	PU22_aln.fas_unaln.fa_noterm_aln_pmatrix_clusterlist_byid2.9_specimencounts	PU23_aln.fas_unaln.fa_noterm_aln_pmatrix_clusterlist_byid2.6_specimencounts	PU24.fas_unaln.fa_noterm_aln_pmatrix_clusterlist_byid2.9_specimencounts	PU25.fasta_unaln.fa_noterm_aln_pmatrix_clusterlist_byid3.0_specimencounts	PU26.fas_unaln.fa_noterm_aln_pmatrix_clusterlist_byid3.0_specimencounts	PU27.fas_unaln.fa_noterm_aln_pmatrix_clusterlist_byid3.0_specimencounts	PU29.fasta_unaln.fa_noterm_aln_pmatrix_clusterlist_byid2.3_specimencounts	TrapC_noterm_mafft.fa_pmatrix_clusterlist_byid3.0_specimencounts	TrapE_noterm_mafft.fa_pmatrix_clusterlist_byid3.0_specimencounts	TrapI_noterm_mafft.fa_pmatrix_clusterlist_byid2.9_specimencounts	TrapJ_noterm_mafft.fa_pmatrix_clusterlist_byid3.0_specimencounts	TrapO_noterm_mafft.fa_pmatrix_clusterlist_byid3.0_specimencounts	TrapP_noterm_mafft.fa_pmatrix_clusterlist_byid3.0_specimencounts	TrapU_noterm_mafft.fa_pmatrix_clusterlist_byid3.0_specimencounts	TrapW_noterm_mafft.fa_pmatrix_clusterlist_byid3.0_specimencounts	TrapX_noterm_mafft.fa_pmatrix_clusterlist_byid3.0_specimencounts	dewaard_all_noterm.fa_aln_pmatrix_clusterlist_byid3.0_specimencounts	site3_27may15.fas_unaln.fa_noterm_aln_pmatrix_clusterlist_byid3.0_specimencounts
Total Specimens	7279	5780	8641	8685	133	339	3103	1169	602	23499	12049	1432	8194	1455	1061	2705	816	1879	750	17900	1317	358	273	493	1127	3193	493	268	6429	7978	6058	10466	6045	4291	19107	19766	9343	27143	2550
Diptera_Cecidomyiidae	1113	135	197	99	5	26	454	213	108	3919	3252	263	1732	205	342	476	389	1000	261	255	86	41	5	25	87	1055	55	30	2170	1473	882	608	1442	241	2846	2625	2601	2025	413
Diptera_Ceratopogonidae	709	222	1393	538	31	118	42	60	75	509	638	62	820	182	70	104	61	119	60	197	139	82	84	108	300	293	106	53	71	184	38	912	70	42	955	3772	166	557	105
Diptera_Chironomidae	1053	114	35	20	2	7	580	132	58	2235	1077	335	1060	260	59	1239	38	60	68	2412	181	85	14	23	53	321	52	27	36	156	107	671	381	9	1252	356	103	10827	377
Diptera_Psychodidae	74	1804	61	2	33	107	54	39	35	350	306	74	2128	128	120	220	92	173	117	223	115	11	76	129	224	111	58	12	494	178	57	19	16	60	223	43	36	25	19
Hymenoptera_Formicidae	134	198	1667	1138	5	8	5	18	23	278	351	23	337	17	19	20	32	42	25	882	28	7	1	11	22	135	9	2	457	222	130	376	251	298	266	668	654	499	20
Lepidoptera_Erebidae	70	1	2	15	2	1	9	5	1	6	32	4	9	8	11	1	2	2	4	43	20	7	1	3	12	57	4	2	30	128	75	234	115	27	349	208	59	128	2
Diptera_Sciaridae	976	81	21	62	0	1	613	89	52	3261	2113	54	519	52	75	151	48	28	38	1537	79	10	5	7	24	328	28	8	86	123	103	237	77	32	464	267	299	570	269
Diptera_Dolichopodidae	86	68	29	333	2	0	18	9	6	296	41	14	54	41	11	3	5	3	5	282	27	8	3	18	53	18	5	5	26	17	52	104	20	13	47	57	143	1317	16
Hymenoptera_Ichneumonidae	355	37	53	7	3	1	88	21	14	818	257	2	10	4	6	2	2	2	1	316	13	2	0	2	4	32	3	3	27	67	34	28	10	51	338	175	73	300	153
Lepidoptera_Crambidae	37	6	15	3	11	8	3	2	2	12	10	36	21	57	14	10	9	92	17	21	11	9	0	4	6	67	7	1	10	20	6	22	10	4	63	22	14	38	2
Diptera_Sphaeroceridae	20	117	107	2	1	2	33	20	7	49	118	48	98	4	53	20	15	25	11	87	56	1	1	2	1	21	0	1	28	40	45	123	10	9	50	96	12	44	14
Diptera_Phoridae	177	124	462	42	0	0	125	28	10	4994	479	22	151	9	24	123	7	5	6	1184	20	1	1	4	8	58	1	3	44	181	207	262	65	141	320	539	187	799	98
Hemiptera_Cicadellidae	36	56	51	2081	0	2	28	3	1	76	46	12	23	1	10	13	10	15	9	194	14	0	0	1	12	6	1	12	508	363	398	544	472	577	425	1308	393	3070	114
Diptera_Muscidae	21	559	124	45	2	2	15	4	2	138	22	12	7	38	3	0	0	1	0	412	15	3	1	9	18	10	6	0	137	520	349	372	266	91	1621	546	225	571	7
Diptera_Drosophilidae	27	15	31	4	0	0	15	39	28	618	81	2	55	6	2	8	2	11	0	389	12	1	1	0	3	12	3	1	1	15	15	6	5	4	27	17	8	36	10
Coleoptera_Staphylinidae	68	82	1	9	0	1	62	26	6	139	131	4	17	1	5	2	0	3	0	56	14	2	1	1	6	20	0	2	20	25	6	20	9	6	34	21	33	16	4
Coleoptera_Chrysomelidae	47	4	12	36	0	0	47	7	3	5	69	1	2	0	9	2	1	2	0	119	1	0	2	0	1	10	2	3	111	112	63	178	115	618	152	80	89	22	6
Diptera_Chloropidae	4	30	33	19	1	0	3	0	0	580	11	5	12	2	4	3	4	3	2	476	7	0	0	4	13	6	2	0	37	67	205	227	118	30	207	322	131	234	6
Hymenoptera_Platygastridae	185	130	184	196	1	1	104	62	22	456	459	1	10	0	1	2	0	0	0	814	1	2	0	1	0	6	0	2	99	526	323	988	475	272	1114	928	772	303	61
Hymenoptera_Braconidae	95	51	27	60	1	2	114	26	16	292	135	0	48	10	6	4	1	3	3	780	7	0	0	0	0	26	0	0	34	137	58	104	63	57	488	339	87	268	48
Lepidoptera_Cosmopterigidae	11	70	891	16	0	0	0	0	0	0	1	10	49	3	8	12	1	75	5	468	4	2	3	3	4	59	3	1	23	19	6	34	4	8	96	13	19	17	0
Hymenoptera_Eulophidae	5	23	27	20	0	0	6	3	3	87	21	2	18	1	3	6	1	5	0	179	2	0	0	1	0	17	1	0	13	84	36	245	16	75	294	195	93	152	2
Diptera_Calliphoridae	0	2	2	1	0	0	0	0	1	7	0	9	21	3	5	4	1	5	2	17	12	2	0	5	13	13	9	4	34	64	86	39	44	3	46	69	33	114	1
Psocoptera_Caeciliusidae	47	4	1	0	0	0	7	1	1	32	66	3	3	2	3	2	10	24	3	7	4	2	0	0	3	4	1	3	9	0	3	1	1	7	29	5	2	0	1
Hemiptera_Aleyrodidae	9	2	721	452	0	0	0	15	15	0	80	0	32	1	4	40	19	13	6	153	7	2	1	0	2	6	0	0	66	200	165	260	141	27	365	936	255	406	9
Diptera_Limoniidae	66	6	0	0	1	2	19	17	4	58	52	0	11	1	3	1	0	3	0	5	48	4	22	4	87	9	36	5	0	13	3	5	1	0	23	3	0	26	1
Diptera_Hybotidae	59	108	11	35	0	0	22	7	3	722	81	0	7	0	2	0	0	1	0	134	23	1	1	1	8	1	1	3	1	12	31	36	3	0	29	72	38	388	136
Lepidoptera_Tineidae	141	3	54	0	0	2	2	46	2	9	78	2	7	0	2	1	1	9	2	23	3	0	0	3	1	7	0	0	20	12	3	5	4	1	11	9	6	15	0
Psocoptera_Lepidopsocidae	0	0	3	0	2	7	0	0	0	0	1	13	46	1	24	28	20	10	27	0	89	7	8	4	37	25	21	26	2	4	5	35	10	14	242	22	21	4	0
Diptera_Tachinidae	29	19	39	25	0	0	4	4	0	31	22	3	4	5	3	4	1	0	0	80	9	0	0	4	0	14	1	0	12	60	62	26	21	5	188	98	50	44	33
Diptera_Mycetophilidae	190	0	0	0	0	0	130	12	3	745	254	12	165	14	11	25	7	21	4	30	7	6	0	0	0	17	1	0	73	5	4	0	1	1	27	17	52	267	36
Diptera_Sarcophagidae	9	85	165	88	0	0	0	0	1	29	37	8	1	2	1	0	0	0	0	89	1	0	1	10	1	2	2	0	13	183	226	96	65	1	233	177	27	134	11
Hymenoptera_Mymaridae	6	3	14	14	0	1	0	1	0	48	2	2	15	6	0	5	2	0	1	85	0	0	0	0	0	15	1	1	29	53	49	127	48	23	253	223	150	128	10
Hymenoptera_Pompilidae	0	3	9	3	0	0	1	3	0	6	6	0	0	2	1	5	3	0	1	30	6	2	0	2	1	3	1	0	27	120	44	104	54	20	116	162	116	29	0
Neuroptera_Coniopterygidae	1	6	7	26	0	0	1	1	0	7	13	0	1	0	1	10	3	3	5	4	1	2	0	0	0	1	4	0	27	63	40	26	23	65	54	33	89	5	0
Lepidoptera_Tortricidae	87	69	67	12	0	0	5	5	1	18	23	0	3	0	2	7	0	2	0	69	4	0	1	0	3	18	0	0	7	5	6	8	4	1	30	9	11	53	31
Coleoptera_Mordellidae	17	1	0	0	0	0	0	4	0	3	20	6	15	1	13	13	1	4	2	12	10	1	1	0	0	8	1	3	15	20	17	42	6	0	23	29	11	86	0
Lepidoptera_Geometridae	22	1	0	15	0	0	17	0	1	9	22	0	2	0	0	3	1	2	1	4	0	2	1	2	2	2	0	0	17	108	31	23	17	23	92	60	16	94	10
Diptera_Lauxaniidae	20	0	0	0	1	0	6	2	1	15	9	1	4	2	2	3	0	14	5	32	12	3	0	2	2	13	1	1	0	0	0	2	2	4	43	1	0	35	2
Diptera_Scatopsidae	14	29	4	40	0	1	0	1	0	14	4	0	1	0	1	2	0	5	0	27	7	1	1	0	4	6	0	1	2	1	5	6	10	0	14	41	9	126	2
Diptera_Stratiomyidae	5	1	0	0	1	0	4	3	0	0	30	2	19	3	2	0	0	3	5	32	4	0	1	1	2	6	1	0	1	7	7	14	4	0	14	8	1	4	14
Diptera_Ephydridae	0	41	44	3	3	1	0	0	0	8	0	26	11	6	2	1	0	4	0	289	24	2	12	34	5	10	0	0	2	14	15	72	1	0	83	23	11	60	0
Lepidoptera_Lecithoceridae	0	0	1	0	3	4	0	0	0	0	0	4	25	2	21	12	2	22	7	29	25	6	1	2	11	50	9	3	5	1	2	4	0	12	43	3	7	0	0
Hemiptera_Miridae	6	13	4	275	0	0	1	0	2	6	25	0	1	3	0	0	0	0	1	9	1	0	1	0	0	1	1	1	78	13	8	22	15	38	25	15	60	34	2
Lepidoptera_Noctuidae	10	3	34	4	0	0	16	2	0	8	5	2	3	4	2	0	0	0	0	23	2	0	0	0	1	7	0	1	10	28	48	42	22	12	48	58	34	27	8
Diptera_Milichiidae	8	41	2	11	0	0	1	2	2	11	9	0	10	1	1	0	2	0	1	10	5	0	0	0	1	4	0	0	1	2	2	12	20	0	76	26	5	1	1
Coleoptera_Curculionidae	215	42	5	24	0	6	81	37	18	32	192	0	4	0	2	0	0	0	0	35	1	0	0	1	0	0	1	0	18	42	13	176	13	75	22	24	45	151	3
Hymenoptera_Crabronidae	0	14	17	36	0	0	0	0	0	21	5	2	2	1	0	1	0	2	0	103	6	0	1	3	1	12	3	0	6	21	71	35	28	2	58	46	17	35	15
Coleoptera_Anthribidae	6	0	1	0	1	0	0	0	2	0	15	0	4	1	8	3	2	1	0	5	1	2	0	4	3	3	0	0	8	3	7	12	14	6	6	10	9	1	0
Diptera_Culicidae	13	39	1	0	3	11	0	0	0	0	10	260	249	249	0	2	0	0	1	8	4	2	1	1	0	17	1	0	0	77	0	4	3	2	25	20	0	86	2
Diptera_Tabanidae	6	1	2	9	1	0	0	35	0	2	28	16	4	60	0	0	0	0	0	0	3	0	1	7	4	11	3	1	0	4	21	5	4	0	0	6	28	145	5
Thysanoptera_Thripidae	12	7	40	58	0	1	4	1	7	24	9	1	5	0	1	1	0	0	0	9	0	0	0	0	0	0	0	0	105	78	19	101	32	42	63	35	45	42	28
Diptera_Asilidae	6	0	0	42	5	1	1	1	0	10	14	1	0	2	0	1	0	0	1	9	4	0	0	4	0	5	0	0	43	38	31	31	35	13	136	40	81	10	0
Coleoptera_Coccinellidae	4	29	23	35	0	0	1	3	0	1	10	0	1	0	2	2	0	0	0	418	1	0	1	0	0	1	0	1	10	33	15	34	61	7	105	69	37	12	0
Lepidoptera_Gracillariidae	13	3	3	3	0	0	4	3	0	7	10	1	2	0	0	1	0	2	2	9	0	0	0	0	0	1	0	0	10	61	38	53	30	2	121	107	29	35	32
Hymenoptera_Encyrtidae	0	9	27	1	0	0	5	0	1	6	2	1	6	0	2	0	1	1	0	51	2	0	0	0	0	3	0	0	18	28	22	65	27	6	231	86	63	21	2
Coleoptera_Cleridae	7	0	1	4	0	0	4	0	0	0	51	0	1	0	3	1	3	0	0	1	2	0	1	0	1	9	1	0	22	7	14	9	19	3	4	19	33	6	2
Coleoptera_Cerambycidae	9	1	1	0	0	0	3	0	0	8	2	0	3	0	2	0	0	1	1	3	1	0	1	2	0	2	0	0	6	2	2	4	3	3	2	8	2	9	2
Lepidoptera_Gelechiidae	91	167	62	59	0	0	5	7	0	14	60	0	0	0	0	0	0	1	1	60	0	1	0	0	3	23	0	0	106	291	307	385	149	200	430	141	284	191	2
Diptera_Syrphidae	8	23	25	5	0	0	5	1	0	260	13	0	0	0	1	0	0	0	0	410	1	3	0	1	0	4	0	0	2	9	9	25	19	2	89	45	4	471	47
Hymenoptera_Aphelinidae	0	2	272	13	0	1	0	0	0	5	0	1	10	1	4	1	0	0	0	45	1	1	0	0	0	1	0	0	4	36	33	96	28	5	161	275	38	36	7
Diptera_Keroplatidae	9	0	0	0	0	0	0	1	0	55	4	0	2	0	1	7	0	1	0	33	2	1	0	0	1	1	1	1	1	1	6	5	7	0	5	29	11	11	2
Diptera_Anthomyiidae	3	15	15	4	0	0	8	0	0	280	0	1	18	16	0	0	0	0	0	1054	12	0	0	6	0	22	0	0	16	32	66	23	9	3	227	29	22	345	28
Hymenoptera_Trichogrammatidae	1	2	9	3	0	0	0	0	0	8	1	1	13	2	0	0	0	0	0	28	0	0	1	1	0	4	0	0	11	58	32	140	53	6	194	183	47	20	24
Hymenoptera_Bethylidae	28	46	89	69	0	0	5	19	11	4	72	0	2	0	0	0	0	0	0	105	0	0	0	2	0	2	0	0	25	261	108	231	96	69	197	145	83	32	0
Blattodea_Ectobiidae	18	3	46	566	1	0	1	1	0	0	34	0	1	0	8	1	0	0	0	7	0	0	0	0	0	3	0	0	71	18	20	4	29	8	4	5	105	0	0
Hymenoptera_Diapriidae	41	7	3	6	0	0	21	2	0	190	40	1	4	0	0	0	0	0	0	34	0	0	0	0	0	0	0	0	12	62	24	75	32	236	44	39	87	13	2
Hymenoptera_Vespidae	7	0	2	1	0	0	7	0	12	5	10	0	1	0	13	0	0	0	0	137	0	0	1	1	0	1	0	0	0	5	1	5	2	1	8	5	0	2	5
Coleoptera_Elateridae	85	0	0	23	0	0	18	4	2	13	17	0	0	0	0	0	1	0	2	20	0	0	0	1	0	0	0	0	39	8	5	9	6	7	4	8	10	68	3
Coleoptera_Corylophidae	9	5	0	0	0	0	11	0	0	0	7	0	2	0	3	0	0	1	1	4	0	0	0	0	0	1	1	0	89	22	41	10	6	2	111	12	56	2	1
Hymenoptera_Ceraphronidae	22	1	3	9	0	1	16	0	0	49	13	3	8	0	0	0	0	1	0	55	0	0	0	0	0	1	0	0	5	8	6	33	3	19	35	25	44	0	0
Hymenoptera_Figitidae	16	12	2	12	1	0	13	1	2	45	31	0	0	0	0	0	0	0	0	61	0	0	0	0	0	0	0	0	2	20	6	5	2	2	26	10	5	23	2
Hemiptera_Aphididae	2	11	14	26	0	1	3	0	0	74	1	0	0	0	1	0	0	0	0	149	0	0	0	0	0	0	0	0	11	72	25	23	3	1	201	43	8	38	17
Thysanoptera_Phlaeothripidae	14	0	5	26	0	0	15	7	10	15	30	0	4	0	0	0	0	0	0	22	0	0	0	0	0	0	0	0	8	12	6	16	14	16	53	13	31	7	2
Hymenoptera_Pteromalidae	4	6	18	1	0	0	0	1	0	38	5	0	4	0	0	0	0	3	0	57	0	0	0	0	0	1	0	0	4	32	15	46	10	11	129	72	21	13	0
Coleoptera_Aderidae	1	0	0	2	1	0	0	3	0	0	2	0	4	0	0	0	1	0	1	2	0	2	1	0	0	0	1	0	15	7	15	4	4	7	11	6	15	0	0
Diptera_Lonchaeidae	0	0	6	0	0	0	0	0	0	2	0	1	2	1	1	2	0	2	1	7	0	0	0	6	2	0	3	0	0	0	3	6	0	1	6	16	2	4	5
Hymenoptera_Apidae	1	3	4	8	0	0	0	2	0	35	24	0	0	0	0	6	2	0	0	15	0	0	0	0	0	0	0	0	2	3	38	42	8	1	33	25	6	18	3
Diptera_Agromyzidae	1	58	170	106	0	0	0	0	0	25	2	0	0	0	0	2	0	1	1	773	0	0	0	0	0	0	0	0	2	24	44	60	25	0	212	206	35	100	59
Orthoptera_Trigonidiidae	2	0	0	0	1	3	4	5	1	0	14	5	8	3	1	0	0	8	0	2	1	3	1	0	3	1	2	0	0	0	0	0	0	0	1	0	0	0	0
Psocoptera_Psocidae	10	0	0	0	0	0	0	1	1	0	10	1	1	0	2	1	3	2	0	6	2	0	0	0	1	1	1	0	5	0	4	0	0	1	0	0	2	1	0
Lepidoptera_Nymphalidae	2	0	0	0	0	0	0	0	0	4	1	0	0	0	1	0	0	0	2	6	1	0	1	1	2	1	0	0	0	3	5	1	1	1	6	21	1	15	0
Lepidoptera_Nepticulidae	1	0	1	232	0	0	0	0	0	11	0	0	0	0	0	1	0	0	0	1	0	0	0	0	1	2	0	0	14	21	27	31	28	3	49	123	25	13	3
Coleoptera_Scraptiidae	1	28	1	0	0	0	0	1	0	5	1	0	0	0	0	0	0	0	0	1	0	0	0	0	0	1	0	0	44	15	18	8	10	10	3	26	18	36	1
Hemiptera_Delphacidae	1	14	3	2	0	0	1	0	0	5	2	0	0	0	0	0	0	0	0	20	0	0	0	0	1	0	0	0	25	15	6	24	3	3	122	72	6	2	0
Hymenoptera_Chrysididae	0	10	3	18	0	0	0	0	0	11	5	0	0	0	0	0	0	0	0	9	1	0	0	1	0	0	0	0	1	13	29	42	19	1	9	10	8	8	5
Hymenoptera_Mutillidae	1	1	3	4	0	1	0	1	0	0	12	0	1	0	0	0	0	0	0	5	0	0	0	0	0	1	0	0	1	69	15	15	12	2	3	39	5	0	0
Coleoptera_Scarabaeidae	1	0	0	7	0	1	0	0	0	0	5	0	3	1	2	0	0	2	0	4	0	0	0	0	1	4	0	0	58	4	1	9	4	0	2	3	7	0	0
Coleoptera_Tenebrionidae	26	0	0	6	0	0	2	1	0	6	17	0	6	0	0	0	0	0	1	3	0	0	0	0	0	0	0	0	18	6	4	1	6	1	3	0	4	16	1
Lepidoptera_Blastobasidae	2	0	254	0	0	0	0	0	0	0	2	0	1	2	2	0	0	1	0	0	1	0	0	0	0	2	0	0	2	10	5	14	4	16	30	0	14	23	0
Hemiptera_Rhyparochromidae	0	0	2	2	0	0	0	0	0	1	5	0	20	1	0	0	0	1	0	75	0	0	0	0	0	0	0	0	10	20	14	39	18	21	6	14	6	1	0
Hymenoptera_Evaniidae	2	0	1	3	0	0	0	1	0	0	6	0	0	0	0	0	0	0	0	13	0	0	0	1	1	6	0	0	8	20	23	16	19	3	4	34	41	0	0
Hemiptera_Flatidae	3	0	0	1	0	0	5	0	0	0	7	1	1	0	1	0	0	0	8	1	1	0	0	0	0	2	1	0	10	0	3	0	8	10	0	0	8	6	0
Coleoptera_Carabidae	6	4	0	3	0	0	0	6	0	2	14	0	3	0	0	2	0	0	1	25	0	0	0	1	2	0	1	0	56	3	3	9	2	10	1	8	3	5	0
Diptera_Sepsidae	2	90	4	0	0	0	0	0	0	5	0	0	0	1	0	0	0	0	0	7	2	0	0	0	0	2	0	0	2	3	4	2	2	1	9	3	1	4	0
Coleoptera_Latridiidae	7	18	5	1	0	0	9	0	0	2	6	0	0	0	0	0	0	0	0	39	0	0	0	0	0	0	0	0	3	6	1	2	1	0	19	3	3	39	5
Coleoptera_Buprestidae	0	1	10	3	0	0	1	1	1	1	0	0	0	0	0	0	0	0	0	5	0	0	0	0	0	1	0	0	0	17	9	12	7	0	8	43	6	2	4
Hymenoptera_Dryinidae	6	0	3	0	0	0	3	2	0	3	2	0	0	0	0	0	0	0	0	7	0	0	0	0	0	4	0	0	6	6	7	0	1	3	8	10	4	20	1
Psocoptera_Epipsocidae	7	0	0	0	0	0	0	1	0	0	11	6	11	0	6	5	2	9	1	0	11	2	1	0	4	38	4	6	0	0	0	0	0	0	0	0	0	0	0
Hemiptera_Meenoplidae	0	0	0	0	0	0	0	0	0	0	0	0	0	0	0	1	0	0	1	0	5	0	1	1	17	0	5	2	6	3	7	23	16	56	3	11	9	0	0
Diptera_Pipunculidae	2	12	35	61	0	0	0	0	0	30	0	0	0	0	0	0	0	0	0	122	0	0	0	0	0	0	0	0	8	26	25	16	8	1	33	134	11	8	11
Hymenoptera_Halictidae	0	44	32	38	0	0	0	1	0	2	0	0	0	0	0	0	0	0	0	69	1	0	0	0	0	0	0	0	1	5	20	9	1	0	69	38	4	144	2
Psocoptera_Lachesillidae	1	76	20	3	0	0	1	0	0	0	6	0	0	0	0	0	0	0	0	41	0	0	0	0	0	0	0	0	6	1	23	6	19	1	17	18	16	3	0
Lepidoptera_Lyonetiidae	4	0	0	2	0	0	0	0	0	0	0	0	1	0	1	1	0	0	0	1	1	0	0	1	1	15	0	0	0	6	0	11	3	1	12	3	2	0	0
Orthoptera_Gryllidae	4	1	0	0	0	0	2	0	0	0	5	0	1	0	1	1	0	0	0	2	0	0	0	0	0	2	0	2	0	2	3	1	0	0	1	1	3	2	0
Hemiptera_Reduviidae	1	0	0	0	0	0	0	0	0	0	2	1	3	0	0	1	0	2	0	5	0	0	0	0	0	3	0	0	2	3	1	2	4	3	1	1	1	0	0
Blattodea_Termitidae	0	0	0	0	2	4	0	0	0	0	0	0	0	0	3	12	2	0	1	3	1	0	0	0	1	2	0	2	18	0	4	7	0	0	0	2	5	0	0
Coleoptera_Scirtidae	4	0	0	0	0	0	4	1	0	2	4	25	10	7	0	2	0	1	0	0	1	0	1	0	2	1	0	0	0	0	0	1	0	0	0	0	0	18	0
Mantodea_Mantidae	0	1	1	7	0	0	0	0	0	0	0	0	0	0	0	0	0	0	0	2	3	1	0	0	0	13	0	4	1	2	2	0	2	0	4	3	1	1	0
Diptera_Therevidae	2	0	26	48	0	0	0	0	0	5	1	0	0	0	0	0	0	0	0	1	0	0	0	0	0	0	0	0	7	7	15	66	6	13	1	20	3	9	0
Lepidoptera_Pyralidae	7	3	29	6	0	0	0	0	0	0	0	0	1	0	0	0	0	0	0	2	0	0	0	0	0	0	0	0	33	11	7	9	5	5	90	16	7	2	0
Coleoptera_Anthicidae	0	10	0	13	0	0	1	0	0	0	0	0	0	0	0	0	0	0	0	8	3	2	0	0	0	2	0	0	23	10	2	2	0	3	9	1	1	60	0
Thysanoptera_Aeolothripidae	4	5	3	0	0	0	1	0	0	0	2	0	0	0	0	0	0	0	0	0	0	0	0	0	0	0	0	0	56	5	5	7	7	5	50	14	13	2	1
Coleoptera_Throscidae	2	0	0	0	0	0	0	1	0	0	4	0	0	0	0	0	0	0	0	2	1	0	0	0	0	1	0	0	23	0	2	7	5	5	2	7	46	5	4
Hemiptera_Cixiidae	13	1	0	5	0	0	5	4	0	0	8	1	0	0	0	0	0	0	0	4	0	0	0	0	0	0	0	0	4	12	8	2	1	0	10	4	2	0	0
Hemiptera_Anthocoridae	6	0	0	2	0	0	2	1	0	1	4	0	1	1	0	0	0	1	0	0	0	0	0	0	0	0	0	0	0	5	1	1	0	0	20	3	5	7	0
Hymenoptera_Sphecidae	0	2	2	5	0	0	0	0	0	0	1	0	0	0	0	0	0	0	0	7	2	0	0	0	1	2	0	0	1	0	2	3	1	0	5	5	1	3	0
Coleoptera_Melyridae	1	0	0	15	0	0	1	0	0	21	0	0	0	0	0	0	0	0	0	10	0	0	0	0	0	0	0	0	4	17	39	13	17	71	26	82	19	24	0
Hemiptera_Tingidae	1	0	0	184	0	0	0	0	0	0	2	0	0	0	0	1	0	0	0	8	0	0	0	0	0	0	0	0	5	4	4	11	2	1	65	4	3	2	0
Orthoptera_Acrididae	0	1	3	15	0	0	0	0	0	0	2	0	0	0	0	0	0	0	0	79	0	0	0	0	0	0	0	0	1	6	21	7	21	7	17	14	11	15	0
Coleoptera_Brentidae	18	5	2	0	0	0	6	0	0	0	12	0	0	0	0	0	0	0	0	3	0	0	0	0	0	0	0	0	1	10	4	32	9	9	12	13	6	0	0
Diptera_Bombyliidae	1	2	39	3	0	0	0	0	0	2	0	0	0	0	0	0	0	0	0	4	0	0	0	0	0	0	0	0	3	5	28	12	9	0	12	26	5	0	1
Coleoptera_Erotylidae	10	0	0	0	0	0	7	3	0	0	23	1	0	0	1	0	0	1	0	11	0	0	0	0	0	0	0	0	0	1	9	0	1	0	1	1	0	1	1
Coleoptera_Ptinidae	2	1	5	2	0	0	0	0	0	0	1	1	0	0	0	0	0	0	0	0	0	0	0	0	0	0	0	0	19	3	5	11	11	6	0	3	11	4	0
Diptera_Empididae	92	0	0	6	0	0	31	12	1	650	21	0	0	0	0	0	0	0	0	138	0	0	0	0	0	0	2	0	0	0	0	0	1	0	0	13	1	127	56
Lepidoptera_Dryadaulidae	2	0	0	0	0	0	0	0	0	0	0	2	45	1	4	18	2	1	4	0	14	3	0	0	0	11	2	2	0	0	0	0	0	0	0	0	0	0	0
Diptera_Micropezidae	4	0	0	0	0	0	0	1	1	1	6	1	0	0	0	0	0	0	0	0	7	6	0	1	5	0	6	3	0	0	0	0	0	0	0	0	0	1	2
Coleoptera_Nitidulidae	13	2	5	1	0	0	0	6	0	6	27	0	2	0	0	0	0	0	0	0	0	0	0	0	1	0	1	3	0	0	0	1	0	0	6	0	0	4	0
Hymenoptera_Eupelmidae	0	3	3	0	0	0	0	0	0	0	1	0	0	0	0	0	0	0	0	7	0	0	0	0	0	0	0	0	5	22	14	21	14	9	63	47	23	10	0
Hemiptera_Lygaeidae	3	1	3	33	0	0	0	0	0	0	0	0	0	0	0	0	0	0	0	21	0	0	0	0	0	0	0	0	5	7	12	19	11	6	103	5	1	0	0
Hemiptera_Pentatomidae	0	0	0	0	0	0	0	0	0	1	0	0	0	0	0	0	0	0	0	182	1	0	0	0	0	1	0	0	1	3	2	17	8	13	4	5	5	1	0
Lepidoptera_Plutellidae	0	2	0	3	0	0	0	0	0	1	0	0	0	0	0	0	0	0	0	5	0	0	0	0	0	0	0	0	4	9	4	3	1	3	122	54	25	2	0
Hymenoptera_Tiphiidae	3	0	2	1	0	0	0	0	0	0	3	0	0	0	0	0	0	0	0	31	1	0	0	0	0	1	0	0	0	10	3	0	10	0	12	20	8	12	0
Lepidoptera_Elachistidae	1	1	0	1	0	0	0	0	0	5	0	0	0	0	0	0	0	0	0	2	0	0	0	0	0	0	0	0	4	4	0	7	5	1	9	3	29	37	0
Neuroptera_Chrysopidae	1	6	4	8	0	0	0	0	0	1	6	0	0	0	0	0	0	0	0	0	0	0	0	0	0	0	0	0	0	4	1	2	5	7	19	0	6	13	0
Diptera_Tephritidae	0	0	8	4	0	0	0	0	0	1	0	0	0	0	0	0	0	0	1	7	1	0	0	0	0	0	0	0	1	6	1	4	0	1	37	4	7	0	0
Coleoptera_Mycetophagidae	1	1	2	1	0	0	0	1	0	0	8	0	0	0	0	0	0	0	0	0	0	0	0	0	0	0	0	0	1	2	2	1	1	0	34	0	1	5	0
Psocoptera_Ectopsocidae	2	29	169	0	0	0	0	0	0	0	5	1	0	0	0	0	0	7	0	47	4	0	0	0	0	0	1	6	0	0	0	0	0	0	2	0	2	1	0
Diptera_Platystomatidae	0	0	0	0	0	0	0	0	0	0	0	0	0	6	0	0	0	0	1	17	1	4	0	7	4	0	6	1	0	0	1	0	0	0	9	1	0	61	0
Diptera_Rhiniidae	0	1	0	0	0	0	0	0	0	0	0	0	0	1	0	0	0	0	0	14	0	0	0	0	0	1	0	0	16	21	139	44	25	1	74	29	15	0	0
Lepidoptera_Bucculatricidae	0	0	2	127	0	0	0	0	0	10	0	0	0	0	0	0	0	0	0	0	0	0	0	0	0	0	0	0	0	40	9	12	11	7	186	52	11	2	1
Lepidoptera_Psychidae	17	0	0	0	0	0	0	1	6	0	5	0	0	0	0	0	0	0	0	1	0	0	0	0	0	0	0	0	1	0	3	8	11	0	3	84	10	2	0
Hymenoptera_Chalcididae	0	0	2	0	0	0	0	0	0	0	0	4	0	0	1	0	0	0	0	19	0	0	0	0	0	0	0	0	0	17	16	28	2	1	39	64	0	8	1
Lepidoptera_Coleophoridae	0	17	12	1	1	0	0	0	0	2	0	0	0	0	0	0	0	1	0	1	0	0	0	0	0	1	0	0	4	1	2	1	0	0	0	0	0	24	0
Hymenoptera_Megachilidae	0	14	1	4	0	0	0	0	0	0	0	0	0	0	0	0	0	0	0	4	0	0	0	0	0	0	0	0	0	11	8	8	8	0	12	14	3	4	1
Lepidoptera_Depressariidae	2	0	0	0	0	0	0	0	0	1	7	0	0	0	0	0	0	0	0	5	1	0	0	0	0	0	0	0	7	0	1	2	5	0	37	17	4	2	0
Diptera_Asteiidae	0	2	5	0	0	0	0	0	0	1	1	0	0	0	0	0	0	0	0	1	0	0	0	1	2	0	0	0	1	3	0	4	0	0	8	3	3	0	0
Orthoptera_Tettigoniidae	1	0	0	0	0	0	1	0	0	0	1	0	0	0	0	0	0	0	0	4	0	0	0	0	0	0	0	0	2	4	4	3	3	5	7	0	4	5	0
Coleoptera_Cybocephalidae	0	1	31	80	0	0	0	0	0	0	0	0	0	0	0	0	0	0	0	0	0	0	0	0	0	0	0	0	10	13	4	36	40	12	10	16	51	0	0
Psocoptera_Liposcelididae	0	0	4	49	0	1	0	0	0	0	0	0	0	0	0	0	0	0	0	0	0	0	0	0	0	0	0	0	17	1	10	5	4	5	1	7	5	0	0
Hemiptera_Derbidae	0	0	0	0	0	0	0	0	1	0	2	0	1	0	1	1	0	0	0	0	0	0	0	0	0	0	0	2	5	0	2	0	1	0	1	3	15	0	0
Coleoptera_Endomychidae	2	0	0	0	0	0	0	0	0	1	6	3	0	0	0	4	0	0	0	0	1	0	0	0	0	1	0	0	3	0	0	2	40	2	0	0	0	0	1
Psocoptera_Myopsocidae	0	0	0	0	0	0	0	0	0	0	3	0	0	0	1	0	0	0	0	0	0	0	0	1	0	0	0	0	5	1	7	4	8	1	0	15	5	1	0
Hymenoptera_Pemphredonidae	0	19	8	1	0	0	0	0	0	3	0	0	0	0	0	0	0	0	0	13	0	0	0	0	0	0	0	0	0	8	2	1	1	0	5	7	1	0	0
Hymenoptera_Eurytomidae	0	0	0	0	0	0	0	0	0	0	0	0	77	0	0	0	0	0	0	6	0	0	0	0	0	0	0	0	0	5	1	32	3	0	57	13	5	4	9
Lepidoptera_Lycaenidae	0	0	3	3	0	0	0	0	0	0	0	0	0	3	0	2	0	0	0	98	0	1	0	0	0	0	1	0	0	0	10	5	0	0	16	72	0	0	0
Lepidoptera_Scythrididae	0	0	0	55	0	0	0	0	0	0	0	0	0	0	0	0	0	0	0	3	0	0	0	0	0	0	0	0	3	15	9	14	12	4	16	20	12	0	0
Diptera_Tipulidae	2	0	0	0	0	0	1	8	1	4	1	1	0	0	0	0	0	0	0	10	1	0	0	0	0	0	0	1	0	0	0	0	0	0	0	0	0	26	0
Coleoptera_Cantharidae	13	0	0	0	0	0	7	4	0	116	16	0	0	0	0	0	0	0	0	2	0	0	0	0	0	0	0	0	0	0	1	2	2	0	1	0	0	3	0
Lepidoptera_Oecophoridae	0	0	0	0	1	0	0	0	0	1	2	3	5	0	0	0	0	0	0	2	0	1	0	0	1	1	0	0	1	0	0	0	0	0	0	1	0	0	0
Coleoptera_Bostrichidae	0	0	29	15	0	0	0	0	0	0	0	0	0	0	0	0	0	0	0	0	0	0	0	0	0	0	0	0	44	2	2	1	3	4	1	2	2	0	0
Hemiptera_Pseudococcidae	0	0	0	0	0	0	5	0	0	0	0	0	3	0	0	0	0	0	0	0	0	0	0	0	0	0	0	0	3	2	8	10	3	3	5	1	22	0	0
Hemiptera_Oxycarenidae	0	1	1	7	0	0	0	0	0	0	0	0	0	0	0	0	0	0	0	0	0	0	0	0	0	0	0	0	4	19	1	22	5	5	7	1	0	0	0
Neuroptera_Hemerobiidae	1	0	1	0	0	0	2	0	0	0	3	0	0	0	0	0	0	0	0	0	0	0	0	0	0	0	0	0	0	9	3	3	2	0	29	0	3	34	0
Coleoptera_Silvanidae	0	0	0	2	0	0	0	0	0	0	0	0	0	0	0	0	0	0	0	1	1	0	0	0	0	0	0	0	0	18	1	19	1	3	3	0	2	0	1
Lepidoptera_Nolidae	1	0	2	0	0	0	0	0	0	0	0	0	0	0	0	0	0	0	0	2	0	0	0	0	0	0	0	0	2	12	7	4	5	0	17	3	8	0	0
Psocoptera_Peripsocidae	7	0	0	0	0	0	0	0	0	10	5	0	0	0	0	0	1	0	0	7	0	0	0	0	0	0	0	0	7	0	0	1	2	0	6	2	8	0	0
Lepidoptera_Pterophoridae	0	10	2	0	0	0	0	0	0	0	0	0	0	0	0	0	0	0	0	3	0	0	0	0	0	0	0	0	3	8	3	2	5	0	3	8	0	1	0
Hymenoptera_Megaspilidae	0	2	0	0	0	0	0	0	0	2	0	0	2	0	0	0	0	0	1	10	0	0	0	0	0	0	0	0	1	0	1	0	0	1	0	1	0	6	3
Hemiptera_Achilidae	2	0	0	0	0	0	0	0	0	0	3	0	0	0	0	0	0	0	0	0	31	0	2	0	9	0	2	7	1	0	16	0	0	0	0	0	6	0	0
Psocoptera_Psocetae	0	0	0	0	0	0	0	0	0	0	0	0	0	0	9	1	0	2	1	0	1	0	1	0	1	4	1	1	0	0	0	0	0	0	0	0	0	0	0
Lepidoptera_Stathmopodidae	0	0	85	15	0	0	0	0	0	0	3	0	0	0	0	0	0	0	0	4	0	0	0	0	0	0	0	0	9	10	0	9	0	2	6	1	0	0	0
Coleoptera_Phalacridae	0	0	0	0	0	0	0	0	0	0	0	0	0	0	0	0	0	0	0	5	0	0	0	0	0	0	0	0	13	21	23	4	2	0	52	15	5	31	0
Coleoptera_Lycidae	14	0	0	0	0	0	3	5	1	3	8	1	0	0	0	0	0	0	0	0	0	0	0	0	0	0	0	0	0	0	0	0	2	1	0	0	0	1	0
Lepidoptera_Pieridae	0	0	0	7	0	0	0	0	0	0	0	0	0	0	0	0	0	0	0	1	0	0	0	0	0	0	0	0	0	6	10	7	3	0	18	83	1	2	0
Psocoptera_Amphientomidae	0	0	0	0	0	0	0	0	1	0	2	0	0	0	2	0	0	1	1	2	0	0	0	0	0	0	0	0	0	0	1	0	0	6	1	2	0	0	0
Lepidoptera_Hesperiidae	1	0	0	0	0	0	0	0	0	0	1	0	0	0	0	0	0	0	0	12	0	0	0	0	0	0	0	0	0	8	1	3	0	0	17	5	1	0	1
Coleoptera_Dermestidae	0	1	0	7	0	0	0	0	0	0	1	0	0	0	0	0	0	0	0	0	0	0	0	0	0	0	0	0	0	3	5	6	3	0	0	2	2	2	0
Orthoptera_Gryllacrididae	2	0	0	0	0	0	2	0	1	0	0	0	0	0	0	0	0	0	0	0	0	0	0	0	0	0	0	0	1	3	1	1	1	0	1	3	0	0	0
Coleoptera_Laemophloeidae	2	0	1	4	0	0	0	0	1	0	1	0	0	0	0	0	0	0	0	2	0	0	0	0	0	0	0	0	0	0	0	3	0	0	2	1	3	0	0
Blattodea_Blaberidae	0	0	0	0	0	0	0	0	0	0	2	0	0	0	0	0	0	0	0	1	0	0	0	0	0	0	0	0	0	1	3	6	1	1	1	13	1	0	0
Hymenoptera_Scoliidae	0	0	1	1	0	0	0	0	0	0	0	0	0	0	0	1	0	0	0	1	0	0	0	0	0	0	0	0	2	0	3	1	3	0	0	1	2	0	0
Diptera_Mythicomyiidae	0	0	0	233	0	0	0	0	0	0	0	0	0	0	0	0	0	0	0	7	0	0	0	0	0	0	0	0	0	19	5	24	3	3	0	2	1	0	0
Coleoptera_Ptilodactylidae	40	0	0	0	0	0	34	10	1	0	44	0	3	0	1	0	0	0	0	0	0	0	0	0	0	1	0	0	0	0	0	0	0	0	0	0	0	3	0
Diptera_Carnidae	0	4	1	234	0	0	0	0	0	0	0	0	0	0	0	0	0	0	0	1	0	0	0	0	0	0	0	0	0	0	4	15	0	0	1	7	7	0	0
Hymenoptera_Sclerogibbidae	0	10	154	15	0	0	0	0	0	0	0	0	0	0	0	0	0	0	0	24	0	0	0	0	0	0	0	0	0	9	1	6	0	0	3	2	0	0	0
Orthoptera_Mogoplistidae	0	0	0	0	0	0	0	0	0	0	0	0	0	0	0	0	0	0	0	0	0	0	0	0	0	0	0	0	13	1	8	15	56	4	2	3	27	0	0
Diptera_Simuliidae	0	0	0	0	0	0	0	1	0	1	1	0	0	0	0	0	0	0	0	2	0	0	0	0	0	0	0	0	0	1	0	80	0	0	12	12	0	0	1
Trichoptera_Hydroptilidae	0	0	0	0	0	0	0	1	0	0	5	0	0	0	0	0	0	0	0	2	0	0	0	0	0	0	0	0	1	0	0	9	0	0	62	3	2	31	0
Hymenoptera_Torymidae	0	0	0	0	0	0	0	0	0	0	0	0	0	0	0	0	0	0	0	2	0	0	0	0	0	0	0	0	0	18	5	8	3	0	18	21	3	1	0
Embioptera_Embiidae	0	1	13	9	0	0	0	0	0	0	0	0	0	0	0	0	0	0	0	0	0	0	0	0	0	0	0	0	0	2	14	1	0	0	4	2	1	0	0
Diptera_Heleomyzidae	0	0	18	0	0	0	0	0	0	40	0	0	0	0	0	0	0	0	0	4	0	0	0	0	0	0	0	0	1	0	1	1	0	2	0	8	0	3	0
Diptera_Scenopinidae	0	0	4	3	0	0	0	0	0	0	0	0	0	0	0	0	0	0	0	0	0	0	0	0	0	0	0	0	0	2	12	6	2	1	1	5	0	0	0
Hymenoptera_Signiphoridae	0	0	7	0	0	0	0	0	0	0	0	0	0	0	0	0	0	0	0	3	0	0	0	0	0	0	0	0	0	1	0	9	2	2	5	4	7	0	0
Lepidoptera_Batrachedridae	0	0	0	0	0	0	0	1	0	1	0	0	3	0	0	0	0	0	0	1	0	0	0	0	0	0	0	0	7	0	0	2	0	0	22	1	1	0	0
Diptera_Periscelididae	0	0	0	0	0	0	0	0	0	0	1	0	1	1	1	0	0	0	0	1	2	0	0	0	0	0	0	0	0	0	0	1	0	0	2	0	1	0	0
Hymenoptera_Philanthidae	0	1	1	2	0	0	0	0	0	0	0	0	0	0	0	0	0	0	0	9	0	0	0	0	0	0	0	0	0	0	5	1	3	0	5	0	1	0	0
Diptera_Cryptochetidae	0	0	0	0	0	0	0	0	0	0	0	0	0	0	0	0	0	0	0	2	0	0	0	0	0	0	0	0	4	7	1	50	0	0	2	1417	6	0	0
Hemiptera_Dictyopharidae	0	0	1	2	0	0	0	0	0	0	0	0	0	0	0	0	0	0	0	0	0	0	0	0	0	0	0	0	8	0	1	5	0	148	0	29	14	0	0
Blattodea_Rhinotermitidae	0	0	0	0	1	0	0	0	0	0	0	0	0	0	0	0	0	2	1	0	4	1	0	3	0	3	1	0	0	0	0	0	0	0	0	0	0	0	0
Lepidoptera_Euteliidae	1	0	0	0	0	0	0	0	0	0	1	0	0	0	0	0	0	0	0	0	0	0	0	0	0	0	0	0	0	77	22	23	25	0	0	4	1	0	0
Diptera_Chyromyidae	0	32	2	64	0	0	0	0	0	0	0	0	0	0	0	0	0	0	0	0	0	0	0	0	0	0	0	0	2	0	7	1	0	0	2	3	0	0	0
Hemiptera_Ceratocombidae	9	0	0	0	0	0	2	4	5	0	12	0	0	0	0	0	0	0	0	0	0	0	0	0	0	0	0	0	1	1	0	0	0	0	1	0	0	0	0
Hymenoptera_Chalcidoidea	0	0	0	0	0	0	0	0	0	0	0	3	11	0	3	3	0	1	2	0	1	0	0	0	0	3	0	0	0	0	0	0	0	0	0	0	0	0	0
Hemiptera_Tropiduchidae	2	0	0	0	0	0	1	0	0	0	9	0	0	0	0	0	0	0	0	1	0	0	0	0	0	2	0	2	1	0	0	0	0	0	15	0	0	0	0
Hymenoptera_Tenthredinidae	0	0	0	0	0	0	0	0	0	12	0	0	0	0	0	0	0	0	0	11	0	0	0	0	0	0	0	0	1	0	0	1	0	0	7	1	0	13	10
Neuroptera_Berothidae	0	0	0	0	0	0	0	0	0	0	0	0	0	0	0	0	0	0	0	0	0	0	0	0	0	0	0	0	5	4	7	0	2	4	3	3	18	0	0
Hemiptera_Schizopteridae	4	0	0	0	0	0	2	0	0	0	6	0	1	0	0	0	0	3	0	0	0	0	0	0	0	2	0	0	8	0	0	0	0	0	0	0	3	0	0
Hemiptera_Alydidae	0	0	0	0	0	0	0	0	0	0	0	0	0	0	0	0	0	0	0	6	0	0	0	0	0	0	0	0	4	3	0	6	15	2	0	8	2	0	0
Lepidoptera_Riodinidae	0	0	0	0	0	1	0	0	0	0	0	0	0	0	0	0	0	0	0	0	0	0	0	0	0	0	0	0	3	2	1	1	0	0	4	1	3	0	0
Coleoptera_Ptiliidae	0	1	0	0	0	0	0	0	0	0	0	0	0	0	0	0	0	0	0	0	0	0	0	0	0	0	0	0	2	9	4	11	0	1	11	0	2	0	0
Orthoptera_Thericleidae	0	0	0	0	0	0	0	0	0	0	0	0	0	0	0	0	0	0	0	0	0	0	0	0	0	0	0	0	1	9	1	11	5	3	1	0	2	0	0
Hemiptera_Berytidae	0	0	0	0	0	0	0	0	0	0	0	0	0	0	0	0	0	0	0	0	0	0	0	0	0	0	0	0	5	3	1	1	2	5	1	7	0	0	0
Hemiptera_Diaspididae	0	0	0	0	0	0	0	0	0	0	0	1	1	0	0	0	0	0	0	0	0	0	0	0	0	1	0	0	2	0	0	1	1	0	0	16	2	0	0
Hymenoptera_Colletidae	0	5	7	0	0	0	0	0	0	0	0	0	1	0	0	0	0	0	0	1	0	0	0	0	0	0	0	0	0	0	0	1	1	0	0	0	0	2	1
Lepidoptera_Tischeriidae	0	0	0	0	0	0	0	0	0	0	0	0	0	0	0	0	0	0	0	0	0	0	0	0	0	0	0	0	1	2	1	1	1	0	21	5	0	0	1
Diptera_Chamaemyiidae	0	0	6	0	0	0	0	0	0	3	0	0	0	0	0	0	0	0	0	6	0	0	0	0	0	0	0	0	0	2	1	0	2	0	0	1	1	0	0
Diptera_Xenasteiidae	0	0	0	0	1	0	0	0	0	0	0	0	0	0	0	0	0	0	0	0	3	1	3	0	13	1	2	0	0	0	0	0	0	0	0	0	0	0	0
Lepidoptera_Autostichidae	34	3	44	0	0	0	2	1	0	0	13	0	0	0	0	0	0	0	0	32	0	0	0	0	0	0	0	0	0	0	0	0	0	0	0	0	0	0	0
Hymenoptera_Cynipidae	0	0	0	0	0	0	2	0	0	0	4	0	0	0	0	0	0	0	0	1	0	0	0	0	0	0	0	0	0	2	0	1	0	0	0	0	0	2	23
Diptera_Clusiidae	0	0	0	0	0	0	0	0	0	1	2	1	4	2	0	0	0	0	0	0	0	0	0	0	0	0	0	0	0	0	0	0	0	0	0	0	0	2	3
Hemiptera_Rhopalidae	0	0	0	3	0	0	0	0	0	0	0	0	0	0	0	0	0	0	0	9	0	0	0	0	0	0	0	0	0	5	0	0	0	2	2	9	2	0	0
Orthoptera_Tetrigidae	0	3	3	0	0	0	0	0	0	0	2	0	1	1	0	0	0	0	0	14	0	0	0	0	0	0	0	0	0	0	0	0	0	0	0	1	0	0	0
Lepidoptera_Eriocottidae	0	0	0	0	0	0	0	0	0	0	0	0	0	0	0	0	0	0	0	6	0	0	0	0	0	0	0	0	3	7	2	1	0	0	0	6	1	0	0
Hymenoptera_Azotidae	0	0	0	3	0	0	0	0	0	0	0	0	0	0	0	0	0	0	0	19	0	0	0	0	0	0	0	0	0	0	0	1	1	0	3	8	2	0	0
Coleoptera_Zopheridae	4	0	0	0	0	0	4	0	0	0	2	0	0	0	0	0	0	0	0	0	0	0	0	0	0	0	0	0	0	0	1	0	1	0	1	1	0	0	0
Hemiptera_Psyllidae	0	0	0	0	0	0	0	0	0	0	0	0	0	0	0	0	0	0	0	0	0	0	0	0	0	0	0	0	6	1	2	3	0	0	1	2	1	0	0
Hemiptera_Nabidae	1	1	0	0	0	0	0	0	0	0	0	0	0	0	0	0	0	0	0	0	0	0	0	0	0	0	0	0	0	1	1	2	1	0	0	2	0	0	0
Trichoptera_Ecnomidae	0	0	0	0	0	0	0	0	0	0	0	0	0	0	0	24	0	0	0	0	1	0	0	0	0	2	0	0	0	2	1	5	0	0	0	0	0	0	0
Psocoptera_Philotarsidae	2	28	1	0	0	0	0	0	0	0	17	0	0	0	0	0	0	0	0	0	0	0	0	0	0	0	0	0	2	0	0	0	0	0	43	0	0	0	0
Hemiptera_Issidae	11	0	0	0	0	0	18	0	0	0	5	0	0	0	0	0	0	1	0	1	0	0	0	0	1	0	0	0	0	0	0	0	0	0	0	0	0	0	0
Psocoptera_Pseudocaeciliidae	0	0	0	0	0	0	0	0	0	0	0	0	0	0	1	1	1	1	0	0	0	1	0	0	0	2	0	0	0	0	0	0	0	0	0	0	0	0	0
Coleoptera_Lampyridae	1	0	0	0	0	0	0	0	0	0	11	0	0	0	0	0	0	0	0	1	0	0	0	0	0	0	0	0	0	0	0	0	1	0	0	0	0	2	6
Hemiptera_Membracidae	0	0	0	0	0	0	4	0	0	0	3	0	0	0	0	0	0	0	0	14	0	0	0	0	0	0	0	0	0	0	0	1	0	1	0	0	0	0	2
Psocoptera_Archipsocidae	0	0	0	0	0	0	0	0	0	0	2	0	0	1	0	0	0	0	0	0	0	0	0	0	0	0	0	0	0	0	0	7	3	0	5	0	10	0	0
Hemiptera_Eurybrachidae	0	0	0	0	0	0	0	0	0	0	0	0	0	0	0	0	0	0	0	0	0	0	0	0	0	0	0	0	14	0	0	1	1	3	1	0	1	0	0
Hemiptera_Ricaniidae	0	0	0	0	0	0	0	0	0	0	0	0	0	0	0	0	0	0	0	5	0	0	0	0	0	2	0	0	0	0	1	0	4	1	0	0	12	0	0
Lepidoptera_Heliozelidae	0	0	0	0	0	0	1	0	0	0	1	0	0	0	0	0	0	0	0	0	0	0	0	0	0	0	0	0	0	0	0	0	2	0	0	1	4	22	0
Hemiptera_Nogodinidae	0	0	0	2	0	0	0	0	0	0	0	0	0	0	0	0	0	0	0	0	0	0	0	0	0	0	0	0	4	0	3	0	0	0	1	12	2	0	0
Embioptera_Oligotomidae	0	1	2	0	0	0	0	0	0	0	0	0	0	0	0	0	0	0	0	4	0	0	0	0	0	0	0	0	0	0	4	0	1	1	0	0	0	0	0
Hemiptera_Cydnidae	0	0	0	0	0	0	0	0	0	0	1	0	0	0	0	0	0	0	0	1	0	0	0	0	0	0	0	0	0	1	0	9	0	1	0	2	0	0	0
Lepidoptera_Bedelliidae	0	3	0	0	0	0	0	0	0	0	0	0	0	0	0	0	0	0	0	4	0	0	0	0	0	0	0	0	0	1	0	0	0	0	4	4	1	0	0
Mantodea_Tarachodidae	0	0	0	0	0	0	0	0	0	0	0	0	0	0	0	0	0	0	0	0	0	0	0	0	0	0	0	0	2	2	0	3	2	0	2	1	0	0	0
Hymenoptera_Gasteruptiidae	0	0	0	1	0	0	0	0	0	0	0	0	0	0	0	0	0	0	0	0	0	0	0	0	0	0	0	0	0	2	0	4	1	0	0	1	0	3	0
Hemiptera_Coreidae	0	0	0	0	0	0	0	0	0	0	0	0	0	0	0	0	0	0	0	3	0	0	0	0	0	0	0	0	1	2	1	0	0	0	0	5	1	0	0
Lepidoptera_Sphingidae	0	0	0	0	0	0	0	0	0	0	0	0	0	0	0	0	0	0	0	1	0	0	0	0	0	0	0	0	0	0	2	3	0	0	3	1	0	2	0
Hymenoptera_Leucospidae	0	0	0	0	0	0	0	0	0	0	0	0	0	0	0	0	0	0	0	0	0	0	0	0	0	0	0	0	0	1	0	4	1	0	0	2	1	1	0
Lepidoptera_Opostegidae	0	0	0	0	0	0	0	0	0	0	0	0	1	0	0	0	0	0	0	2	0	0	0	0	0	0	0	0	0	0	1	0	0	0	2	3	0	1	0
Hemiptera_Aphrophoridae	1	0	0	0	0	0	0	0	0	3	0	0	0	0	0	0	0	0	0	1	0	0	0	0	0	0	0	0	1	0	0	0	0	0	0	1	0	1	0
Hemiptera_Acanaloniidae	0	0	0	0	0	0	0	0	0	0	0	0	0	0	0	0	0	0	0	0	0	0	0	0	0	0	0	0	16	1	1	0	0	24	0	1	0	0	0
Ephemeroptera_Baetidae	0	0	0	0	0	0	0	0	0	0	0	0	1	0	0	0	2	0	2	0	0	0	0	0	0	0	0	0	0	0	0	8	0	0	13	0	0	0	0
Coleoptera_Melandryidae	3	0	0	0	0	0	8	0	1	0	3	0	0	0	0	0	0	0	0	0	0	0	0	0	0	0	0	0	0	0	0	0	0	0	0	0	0	0	3
Diptera_Canacidae	0	0	2	0	0	0	0	0	0	0	0	0	0	0	0	0	0	0	0	2	1	1	0	1	0	0	0	0	0	0	0	0	0	0	0	0	0	0	0
Diptera_Scathophagidae	0	1	0	0	0	0	0	0	0	17	0	0	0	0	0	0	0	0	0	3	0	0	0	0	0	0	0	0	0	0	0	0	0	0	0	0	0	7	11
Coleoptera_Lymexylidae	0	0	0	0	0	0	0	0	0	1	0	0	0	0	1	0	0	0	0	0	0	1	0	0	0	6	0	0	0	0	0	1	0	0	0	0	0	0	0
Coleoptera_Monotomidae	2	1	0	0	0	0	7	2	0	0	9	0	0	0	0	0	0	0	0	0	0	0	0	0	0	0	0	0	0	0	0	0	0	0	0	0	0	0	0
Diptera_Fanniidae	0	2	0	0	0	0	2	0	0	27	0	0	0	0	0	0	0	0	0	6	0	0	0	0	0	0	0	0	0	0	0	0	0	0	0	0	0	43	0
Coleoptera_Leiodidae	5	0	0	0	0	0	8	1	0	6	3	0	0	0	0	0	0	0	0	0	0	0	0	0	0	0	0	0	0	0	0	0	0	0	0	0	0	0	0
Hemiptera_Tettigometridae	0	0	0	0	0	0	0	0	0	0	0	0	0	0	0	0	0	0	0	0	0	0	0	0	0	0	0	0	3	21	0	0	1	0	15	8	0	0	0
Lepidoptera_Adelidae	0	0	0	0	0	0	0	0	0	0	0	0	0	0	0	0	0	0	0	0	0	0	0	0	0	0	0	0	19	0	0	0	1	1	0	0	4	2	0
Diptera_Anthomyzidae	0	0	0	0	0	0	0	0	0	23	0	0	0	0	0	0	0	0	0	1	0	0	0	0	0	0	0	0	0	2	0	0	0	1	0	0	0	29	0
Lepidoptera_Momphidae	1	0	0	0	0	0	0	3	0	1	3	0	0	0	0	0	0	0	0	0	0	0	0	0	0	0	0	0	0	0	0	0	0	0	0	0	0	2	0
Psocoptera_Prionoglarididae	0	0	0	0	0	0	0	0	0	0	0	0	0	0	0	0	0	0	0	0	0	0	0	0	0	0	0	0	2	0	7	0	6	0	0	2	4	0	0
Hemiptera_Cicadidae	0	0	0	0	0	0	0	0	0	0	0	0	0	0	0	0	0	0	0	0	0	0	0	0	0	1	0	0	0	2	11	0	0	0	6	3	0	0	0
Psocoptera_Psilopsocidae	0	0	0	0	0	0	0	0	0	0	0	0	0	0	0	0	0	0	0	0	0	0	0	0	0	0	0	0	7	1	0	0	0	6	0	1	1	0	0
Diptera_Xylomyidae	1	0	0	0	0	0	0	1	0	0	7	0	0	0	0	0	0	0	0	0	0	0	0	0	1	0	0	0	0	0	0	0	0	0	0	0	0	5	0
Hemiptera_Margarodidae	0	0	1	0	0	0	0	0	0	0	0	0	0	0	0	0	0	0	0	0	0	0	0	0	0	0	0	0	1	0	0	2	0	0	0	42	1	0	0
Hymenoptera_Thynnidae	0	0	0	0	0	0	0	0	0	0	0	0	0	0	0	0	0	0	1	0	0	0	0	0	0	0	0	0	0	1	1	0	5	0	3	0	0	0	0
Diptera_Sciomyzidae	0	0	0	0	0	0	0	0	0	4	0	0	0	0	0	0	0	0	0	2	0	0	0	0	0	0	0	0	0	0	0	0	0	0	1	0	0	21	2
Coleoptera_Oedemeridae	0	0	0	0	0	0	1	0	0	19	6	0	0	0	0	1	0	0	0	0	0	0	0	0	0	0	0	0	0	0	0	1	0	0	0	0	0	0	0
Diptera_Psilidae	0	0	0	0	0	0	0	0	0	0	0	0	1	0	0	0	0	0	0	0	0	0	0	0	0	0	0	0	0	0	0	0	0	0	1	0	1	25	1
Coleoptera_Cryptophagidae	0	6	0	0	0	0	0	0	0	2	1	0	0	0	0	0	0	0	0	6	0	0	0	0	0	0	0	0	0	0	0	0	0	0	0	0	0	0	1
Diptera_Chaoboridae	0	0	0	0	0	0	0	0	0	0	0	0	0	0	0	0	0	0	0	4	0	0	0	0	0	0	0	0	1	0	0	0	0	0	24	0	2	1	0
Hemiptera_Enicocephalidae	0	0	0	0	0	0	2	1	0	0	2	0	0	0	0	0	0	0	0	1	0	0	0	0	0	0	0	0	0	0	0	0	0	0	2	0	0	0	0
Diptera_Rhagionidae	2	0	0	0	0	0	2	0	0	4	1	0	0	0	0	0	0	0	0	0	0	0	0	0	0	0	0	0	0	0	0	0	0	0	0	0	0	11	0
Neuroptera_Myrmeleontidae	0	0	0	0	0	0	0	0	0	0	0	0	0	0	0	0	0	0	0	0	0	0	0	0	0	0	0	0	0	0	4	1	0	3	3	0	1	0	0
Hymenoptera_Agaonidae	0	0	0	0	0	0	0	0	0	0	0	0	3	0	0	0	0	0	0	0	0	0	0	0	0	0	0	0	0	0	0	0	5	1	1	2	0	0	0
Diptera_Anisopodidae	1	0	0	0	0	0	1	0	0	10	0	0	0	0	0	0	0	0	0	0	0	0	0	0	0	0	0	0	0	0	0	0	0	0	0	0	0	2	1
Hymenoptera_Perilampidae	0	0	0	0	0	0	0	0	0	0	0	0	0	0	0	0	0	0	0	0	0	0	0	0	0	0	0	0	0	0	1	2	0	0	6	6	3	0	0
Diptera_Rhinophoridae	0	0	1	0	0	0	0	0	0	13	0	0	0	0	0	0	0	0	0	0	0	0	0	0	0	0	0	0	0	0	1	0	0	0	1	1	0	0	0
Hymenoptera_Ampulicidae	0	0	0	0	0	0	0	0	0	0	0	0	0	0	0	1	0	0	0	1	0	0	0	0	0	0	0	0	0	2	0	1	0	0	1	0	0	0	0
Diptera_Empidoidea	0	0	0	0	1	1	0	0	0	0	0	0	8	0	0	0	0	0	0	0	0	0	0	2	0	0	0	0	0	0	0	0	0	0	0	0	0	0	0
Diptera_Bibionidae	0	0	0	0	0	0	0	2	0	2	146	0	0	0	0	0	0	0	0	9	0	0	0	0	0	0	0	0	0	0	0	0	0	0	0	0	0	0	0
Neuroptera_Mantispidae	0	0	0	0	0	0	0	0	0	0	0	0	0	0	0	0	0	0	0	0	0	0	0	0	0	0	0	1	2	0	1	0	4	0	0	0	0	0	0
Hemiptera_Triozidae	0	0	0	0	0	0	0	0	2	0	0	0	0	0	0	0	0	0	0	10	0	0	0	0	0	0	0	0	1	0	0	0	0	0	1	0	0	0	0
Lepidoptera_Argyresthiidae	0	0	0	0	0	0	0	2	0	2	0	0	0	0	0	0	0	0	0	0	1	0	0	0	0	0	0	0	0	0	0	0	0	0	0	0	0	3	0
Lepidoptera_Limacodidae	3	0	0	0	0	0	0	0	0	0	1	0	0	0	0	0	0	0	0	0	0	0	0	1	0	0	0	0	0	0	0	0	0	0	0	0	0	3	0
Lepidoptera_Saturniidae	0	0	0	0	0	0	0	0	0	0	0	0	0	0	0	0	0	0	0	0	0	0	0	0	0	0	1	0	0	0	1	0	0	1	0	0	1	0	0
Diptera_Aulacigastridae	2	0	0	0	0	0	1	0	0	0	20	0	0	0	0	0	0	0	0	0	0	0	0	0	0	0	0	0	0	0	0	0	0	0	0	0	0	1	0
Diptera_Ulidiidae	0	8	2	0	0	0	0	0	0	0	0	0	0	0	0	0	0	0	0	0	0	0	0	0	0	0	0	0	0	0	0	0	0	0	1	0	0	9	0
Lepidoptera_Notodontidae	5	0	0	0	0	0	0	0	0	0	8	0	0	0	0	0	0	0	0	0	0	0	0	0	0	0	0	0	0	0	2	1	0	0	0	0	0	0	0
Psocoptera_Ptiloneuridae	1	0	0	0	0	0	0	1	0	0	8	0	0	0	0	0	0	0	0	0	0	0	0	0	0	0	0	0	0	0	0	0	0	0	0	0	1	0	0
Trichoptera_Leptoceridae	0	0	0	0	0	0	0	0	0	0	2	0	0	0	0	1	0	0	0	0	0	0	0	0	0	0	0	0	0	0	0	0	0	0	2	0	0	20	0
Coleoptera_Trogossitidae	0	0	0	0	0	0	0	1	0	0	1	0	0	0	0	0	0	0	0	0	0	0	0	0	0	0	0	0	1	1	0	0	0	0	0	0	0	0	0
Diptera_Curtonotidae	0	0	0	4	0	0	0	0	0	0	0	0	0	0	0	0	0	0	0	0	0	0	0	0	0	0	0	0	0	0	0	0	2	0	2	5	0	0	0
Blattodea_Kalotermitidae	0	0	0	0	0	0	0	0	0	0	0	0	0	0	0	0	0	0	0	0	0	0	0	0	0	0	0	0	0	0	2	4	0	0	1	4	0	0	0
Diptera_Pyrgotidae	0	0	0	3	0	0	0	0	0	0	0	0	0	0	0	0	0	0	0	0	0	0	0	0	0	0	0	0	2	0	0	0	1	0	0	0	1	0	0
Hymenoptera_Andrenidae	0	1	0	0	0	0	0	0	0	1	0	0	0	0	0	0	0	0	0	11	0	0	0	0	0	0	0	0	0	0	0	0	0	0	0	0	0	1	0
Hymenoptera_Eucharitidae	0	0	0	0	0	0	0	0	0	0	0	0	0	0	0	0	0	0	0	0	0	0	0	0	0	0	0	0	0	0	0	4	0	0	1	1	3	0	0
Orthoptera_Pyrgomorphidae	0	0	0	1	0	0	0	0	0	0	0	0	0	0	0	0	0	0	0	3	0	0	0	0	0	0	0	0	0	3	0	0	0	0	0	0	1	0	0
Diptera_Xylophagidae	1	0	0	0	0	0	0	0	0	1	2	0	0	0	0	0	0	0	0	0	0	0	0	0	0	0	0	0	0	0	0	0	0	0	0	0	0	0	1
Hymenoptera_Pergidae	1	0	0	0	0	0	1	0	0	0	2	0	0	0	0	0	0	0	0	0	0	0	0	0	0	0	0	0	0	0	0	0	0	0	0	0	0	1	0
Hymenoptera_Astatidae	0	1	0	3	0	0	0	0	0	0	0	0	0	0	0	0	0	0	0	1	0	0	0	0	0	0	0	0	0	0	0	0	0	0	1	0	0	0	0
Hymenoptera_Stephanidae	0	0	0	0	0	0	0	0	0	0	0	0	0	0	0	0	0	0	0	0	0	0	0	0	0	0	0	0	0	1	1	1	0	0	0	0	1	0	0
Coleoptera_Attelabidae	0	0	0	0	0	0	0	0	0	1	2	0	0	0	0	0	0	0	0	0	0	0	0	0	0	0	0	0	0	1	0	0	0	0	0	1	0	0	0
Diptera_Platypezidae	0	0	0	0	0	0	0	0	0	1	1	0	0	0	0	0	0	0	0	0	0	0	0	0	0	0	0	0	0	0	0	1	0	0	0	3	0	0	0
Diptera_Polleniidae	0	340	23	0	0	0	0	0	0	6	0	0	0	0	0	0	0	0	0	0	0	0	0	0	0	0	0	0	0	0	0	0	0	0	0	0	0	0	0
Psocoptera_Hemipsocidae	0	0	0	0	0	0	0	0	0	0	0	0	0	0	0	0	0	0	0	0	0	0	0	0	0	0	0	0	0	7	0	0	0	0	218	1	0	0	0
Lepidoptera_Immidae	0	0	0	0	0	0	0	0	0	0	0	0	0	0	0	0	0	0	0	0	1	0	1	0	0	0	1	0	0	0	0	0	0	0	0	0	0	0	0
Trichoptera_Hydropsychidae	1	0	0	0	0	0	0	0	0	0	0	0	0	0	0	0	0	0	0	0	0	0	0	0	0	0	0	0	0	0	0	59	0	0	1	0	0	0	0
Lepidoptera_Roeslerstammiidae	0	0	0	0	0	0	0	0	0	0	0	0	0	0	0	0	0	0	0	0	1	0	1	0	1	0	0	0	0	0	0	0	0	0	0	0	0	0	0
Hymenoptera_Bradynobaenidae	0	0	0	32	0	0	0	0	0	0	0	0	0	0	0	0	0	0	0	0	0	0	0	0	0	0	0	0	0	1	0	0	1	0	0	0	0	0	0
Hemiptera_Blissidae	0	0	0	0	0	0	0	0	0	0	0	0	0	0	0	0	0	0	0	1	0	0	0	0	0	0	0	0	0	0	0	38	1	0	0	0	0	0	0
Coleoptera_Eucnemidae	4	0	0	0	0	0	1	0	0	0	10	0	0	0	0	0	0	0	0	0	0	0	0	0	0	0	0	0	0	0	0	0	0	0	0	0	0	0	0
Orthoptera_Anostostomatidae	4	0	0	0	0	0	0	1	0	0	1	0	0	0	0	0	0	0	0	0	0	0	0	0	0	0	0	0	0	0	0	0	0	0	0	0	0	0	0
Psocoptera_Trogiidae	0	1	3	0	0	0	0	0	0	0	0	0	0	0	0	0	0	0	0	0	0	0	0	0	0	0	0	0	6	0	0	0	0	0	0	0	0	0	0
Coleoptera_Telegeusidae	1	0	0	0	0	0	1	1	0	0	0	0	0	0	0	0	0	0	0	0	0	0	0	0	0	0	0	0	0	0	0	0	0	0	0	0	0	0	0
Hymenoptera_Proctotrupidae	0	0	0	0	0	0	1	0	0	2	10	0	0	0	0	0	0	0	0	0	0	0	0	0	0	0	0	0	0	0	0	0	0	0	0	0	0	0	0
Diptera_Diopsidae	0	0	0	0	0	0	0	0	0	0	0	0	0	0	0	0	0	0	0	12	0	0	0	0	0	0	0	0	0	1	0	0	0	0	8	0	0	0	0
Psocoptera_Mesopsocidae	5	1	0	0	0	0	0	0	0	0	2	0	0	0	0	0	0	0	0	0	0	0	0	0	0	0	0	0	0	0	0	0	0	0	0	0	0	0	0
Hemiptera_Fulgoridae	0	0	0	0	0	0	0	0	0	0	0	0	0	0	0	0	0	0	0	3	0	0	0	0	0	0	0	0	0	0	0	0	0	3	0	0	1	0	0
Hemiptera_Piesmatidae	0	0	0	0	0	0	0	0	0	0	0	0	0	0	0	0	0	0	0	0	0	0	0	0	0	0	0	0	0	1	3	0	1	0	0	0	0	0	0
Hymenoptera_Megastigmidae	0	0	0	0	0	0	0	0	0	0	0	0	0	0	0	0	0	0	0	0	0	0	0	0	0	0	0	0	4	0	0	1	0	0	1	0	0	0	0
Hymenoptera_Plumariidae	0	0	0	0	0	0	0	0	0	0	0	0	0	0	0	0	0	0	0	0	0	0	0	0	0	0	0	0	0	0	0	0	2	1	2	0	0	0	0
Odonata_Coenagrionidae	0	1	0	0	0	0	0	0	0	0	0	0	0	0	0	0	0	0	0	6	0	0	0	0	0	0	0	0	0	0	0	0	0	0	0	0	0	2	0
Mantodea_Thespidae	0	0	0	0	0	0	0	0	0	0	0	0	0	0	0	0	0	0	0	0	0	0	0	0	0	0	0	0	0	1	0	0	2	0	0	0	1	0	0
Hemiptera_Cercopidae	0	0	0	0	0	0	0	0	0	0	1	0	0	0	0	0	0	0	0	0	0	0	0	0	0	0	0	0	0	0	2	1	0	0	0	0	0	0	0
Diptera_Hippoboscidae	0	0	0	0	0	0	0	0	0	0	0	0	0	0	0	0	0	0	0	0	0	0	0	0	0	0	0	0	0	0	1	1	0	1	0	0	0	0	0
Diptera_Pseudopomyzidae	0	0	0	0	0	0	1	0	0	2	1	0	0	0	0	0	0	0	0	0	0	0	0	0	0	0	0	0	0	0	0	0	0	0	0	0	0	0	0
Hemiptera_Pyrrhocoridae	0	0	0	0	0	0	0	0	0	0	0	0	0	0	0	0	0	0	0	0	0	0	0	0	0	0	0	0	0	0	0	2	0	1	0	1	0	0	0
Diptera_Mydidae	0	0	0	0	0	0	0	0	0	0	0	0	0	0	0	0	0	0	0	0	0	0	0	0	0	0	0	0	0	1	0	2	0	0	0	2	0	0	0
Strepsiptera_Corioxenidae	0	0	0	0	0	0	0	0	0	0	0	0	0	0	0	0	0	0	0	2	0	0	0	0	0	0	0	0	1	0	0	0	0	0	0	0	1	0	0
Trichoptera_Philopotamidae	0	0	0	0	0	0	0	0	0	0	0	0	0	0	0	0	0	0	0	0	0	0	0	0	0	0	0	0	0	0	0	1	0	0	2	0	1	0	0
Hymenoptera_Ormyridae	0	0	0	0	0	0	0	0	0	0	0	0	0	0	0	0	0	0	0	1	0	0	0	0	0	0	0	0	0	0	1	0	0	0	0	1	0	0	0
Hemiptera_Epipygidae	32	0	0	0	0	0	0	0	0	0	5	0	0	0	0	0	0	0	0	0	0	0	0	0	0	0	0	0	0	0	0	0	0	0	0	0	0	0	0
Hemiptera_Geocoridae	0	0	0	27	0	0	0	0	0	0	0	0	0	0	0	0	0	0	0	0	0	0	0	0	0	0	0	0	0	0	0	0	0	2	0	0	0	0	0
Dermaptera_Forficulidae	0	0	0	0	0	0	0	0	0	1	0	0	0	0	0	0	0	0	0	0	0	0	0	0	0	0	0	0	0	0	0	0	0	0	0	0	0	58	0
Blattodea_Cryptocercidae	0	0	0	0	0	0	0	0	0	0	0	0	0	0	2	0	0	0	1	0	0	0	0	0	0	0	0	0	0	0	0	0	0	0	0	0	0	0	0
Coleoptera_Pyrochroidae	0	0	0	0	0	0	0	0	0	1	0	0	0	0	0	0	0	0	0	0	0	0	0	0	0	0	0	0	0	0	0	0	0	0	0	0	0	0	7
Coleoptera_Phengodidae	0	0	0	0	0	0	0	3	0	0	1	0	0	0	0	0	0	0	0	0	0	0	0	0	0	0	0	0	0	0	0	0	0	0	0	0	0	0	0
Coleoptera_Biphyllidae	8	0	0	0	0	0	0	0	0	0	14	0	0	0	0	0	0	0	0	0	0	0	0	0	0	0	0	0	0	0	0	0	0	0	0	0	0	0	0
Coleoptera_Histeridae	1	0	0	0	0	0	0	0	0	0	25	0	0	0	0	0	0	0	0	0	0	0	0	0	0	0	0	0	0	0	0	0	0	0	0	0	0	0	0
Psocoptera_Amphipsocidae	3	0	0	0	0	0	0	0	0	0	17	0	0	0	0	0	0	0	0	0	0	0	0	0	0	0	0	0	0	0	0	0	0	0	0	0	0	0	0
Lepidoptera_Lasiocampidae	0	0	0	0	0	0	0	0	0	0	0	0	0	0	0	0	0	0	0	0	0	0	0	0	0	0	0	0	1	0	0	0	0	0	0	0	0	0	4
Embioptera_Archembiidae	0	0	0	8	0	0	0	0	0	0	0	0	0	0	0	0	0	0	0	12	0	0	0	0	0	0	0	0	0	0	0	0	0	0	0	0	0	0	0
Coleoptera_Rhagophthalmidae	0	0	0	0	0	0	0	0	0	0	0	0	0	0	0	0	0	0	1	2	0	0	0	0	0	0	0	0	0	0	0	0	0	0	0	0	0	0	0
Dermaptera_Labiduridae	0	6	0	0	0	0	0	0	0	0	3	0	0	0	0	0	0	0	0	0	0	0	0	0	0	0	0	0	0	0	0	0	0	0	0	0	0	0	0
Hemiptera_Veliidae	4	0	0	0	0	0	2	0	0	0	0	0	0	0	0	0	0	0	0	0	0	0	0	0	0	0	0	0	0	0	0	0	0	0	0	0	0	0	0
Hemiptera_Clastopteridae	0	0	0	0	0	0	0	0	0	0	1	0	0	0	0	0	0	0	0	0	0	0	0	0	0	0	0	0	0	0	0	0	0	0	0	0	0	20	0
Diptera_Mesembrinellidae	0	0	0	0	0	0	0	1	0	0	3	0	0	0	0	0	0	0	0	0	0	0	0	0	0	0	0	0	0	0	0	0	0	0	0	0	0	0	0
Hymenoptera_Rhopalosomatidae	0	0	0	0	0	0	0	1	0	0	3	0	0	0	0	0	0	0	0	0	0	0	0	0	0	0	0	0	0	0	0	0	0	0	0	0	0	0	0
Coleoptera_Nosodendridae	6	0	0	0	0	0	0	0	0	0	3	0	0	0	0	0	0	0	0	0	0	0	0	0	0	0	0	0	0	0	0	0	0	0	0	0	0	0	0
Mecoptera_Panorpidae	0	0	0	0	0	0	0	0	0	17	0	0	0	0	0	0	0	0	0	0	0	0	0	0	0	0	0	0	0	0	0	0	0	0	0	6	0	0	0
Diptera_Neriidae	0	0	0	0	0	0	0	0	0	0	0	0	0	1	0	0	0	0	0	0	0	0	0	0	0	0	0	0	1	0	0	0	0	0	0	0	0	0	0
Lepidoptera_Drepanidae	0	0	0	0	0	0	0	0	0	0	0	0	0	0	0	0	0	0	0	0	1	0	0	0	0	0	0	0	0	0	0	0	0	0	0	0	0	1	0
Hemiptera_Monophlebidae	0	0	0	2	0	0	0	0	0	0	7	0	0	0	0	0	0	0	0	0	0	0	0	0	0	0	0	0	0	0	0	0	0	0	0	0	0	0	0
Coleoptera_Hybosoridae	0	0	0	0	0	0	0	0	0	0	1	0	0	0	0	0	0	0	0	10	0	0	0	0	0	0	0	0	0	0	0	0	0	0	0	0	0	0	0
Diptera_Megamerinidae	0	0	0	0	0	0	0	0	0	0	0	0	2	0	0	0	0	0	0	0	0	0	0	0	0	1	0	0	0	0	0	0	0	0	0	0	0	0	0
Coleoptera_Limnichidae	0	0	0	0	0	0	1	0	0	0	0	0	0	0	0	0	0	0	0	3	0	0	0	0	0	0	0	0	0	0	0	0	0	0	0	0	0	0	0
Lepidoptera_Yponomeutidae	0	0	0	0	0	0	0	0	0	0	0	0	0	0	0	0	0	0	0	2	0	0	0	0	0	0	0	0	0	0	0	0	0	0	7	0	0	0	0
Lepidoptera_Uraniidae	1	0	0	0	0	0	0	0	0	0	4	0	0	0	0	0	0	0	0	0	0	0	0	0	0	0	0	0	0	0	0	0	0	0	0	0	0	0	0
Diptera_Odiniidae	0	0	0	0	0	0	0	0	0	0	0	0	0	0	0	0	0	0	0	0	0	0	0	0	0	0	0	0	0	0	0	0	0	0	0	1	0	0	1
Plecoptera_Perlidae	2	0	0	0	0	0	0	0	0	0	2	0	0	0	0	0	0	0	0	0	0	0	0	0	0	0	0	0	0	0	0	0	0	0	0	0	0	0	0
Hymenoptera_Cephidae	0	0	0	0	0	0	0	0	0	1	0	0	0	0	0	0	0	0	0	0	0	0	0	0	0	0	0	0	0	0	0	0	0	0	0	0	0	0	1
Zygentoma_Lepismatidae	0	0	0	0	0	0	0	0	0	0	0	0	0	0	0	0	0	0	0	0	0	0	0	0	0	0	0	0	0	0	0	1	2	0	0	0	0	0	0
Diptera_Trichoceridae	0	0	0	0	0	0	0	0	0	1	0	0	0	0	0	1	0	0	0	0	0	0	0	0	0	0	0	0	0	0	0	0	0	0	0	0	0	0	0
Diptera_Lonchopteridae	0	0	0	0	0	0	0	0	0	2	0	0	0	0	0	0	0	0	0	5	0	0	0	0	0	0	0	0	0	0	0	0	0	0	0	0	0	0	0
Mantodea_Galinthiadidae	0	0	0	0	0	0	0	0	0	0	0	0	0	0	0	0	0	0	0	0	0	0	0	0	0	0	0	0	0	0	0	1	0	1	0	0	0	0	0
Mantodea_Iridopterygidae	0	0	0	0	0	0	0	0	0	0	0	0	0	0	0	0	0	0	0	0	0	0	0	0	0	0	0	0	0	0	0	0	1	0	3	0	0	0	0
Lepidoptera_Eupterotidae	0	0	0	0	0	0	0	0	0	0	0	0	0	0	0	0	0	0	0	0	0	0	0	0	0	0	0	0	1	0	1	0	0	0	0	0	0	0	0
Hymenoptera_Psenidae	0	0	0	0	0	0	0	0	0	5	0	0	0	0	0	0	0	0	0	0	0	0	0	0	0	0	0	0	0	0	0	1	0	0	0	0	0	0	0
Hemiptera_Microphysidae	0	0	0	0	0	0	0	0	0	1	0	0	0	0	0	0	0	0	0	0	0	0	0	0	0	0	0	0	0	0	0	0	0	1	0	0	0	0	0
Strepsiptera_Mengenillidae	0	0	0	0	0	0	0	0	0	0	0	0	0	0	0	0	0	0	0	0	0	0	0	0	0	0	0	0	0	0	1	1	0	0	0	0	0	0	0
Hemiptera_Scutelleridae	1	0	0	0	0	0	0	0	0	0	0	0	0	0	0	0	0	0	0	0	0	0	0	0	0	0	0	0	0	0	0	1	0	0	0	0	0	0	0
Blattodea_Blattidae	0	0	0	0	0	0	0	0	0	0	0	0	0	0	0	0	0	0	0	0	0	0	0	0	0	0	0	0	0	1	0	0	0	0	0	0	1	0	0
Phasmatodea_Phasmatidae	1	0	0	0	0	0	0	0	0	0	1	0	0	0	0	0	0	0	0	0	0	0	0	0	0	0	0	0	0	0	0	0	0	0	0	0	0	0	0
Lepidoptera_Papilionidae	0	0	0	0	0	0	0	0	0	0	0	0	0	0	0	0	0	0	0	0	0	0	0	0	0	0	0	0	0	0	1	0	0	0	0	1	0	0	0
Lepidoptera_Choreutidae	0	0	1	0	0	0	0	0	0	0	1	0	0	0	0	0	0	0	0	0	0	0	0	0	0	0	0	0	0	0	0	0	0	0	0	0	0	0	0
Lepidoptera_Thyrididae	1	0	0	0	0	0	0	0	0	0	0	0	0	0	0	0	0	0	0	0	0	0	0	0	0	0	0	0	0	0	0	0	0	0	0	0	0	1	0
Hymenoptera_Ammoplanidae	0	0	0	0	0	0	0	0	0	0	0	0	0	0	0	0	0	0	0	0	0	0	0	0	0	0	0	0	0	1	0	0	0	0	0	1	0	0	0
Lepidoptera_Hepialidae	0	0	0	0	0	0	0	0	0	2	1	0	0	0	0	0	0	0	0	0	0	0	0	0	0	0	0	0	0	0	0	0	0	0	0	0	0	0	0
Lepidoptera_Praydidae	0	0	0	0	0	0	0	0	0	0	0	0	0	0	0	0	0	0	0	0	0	0	0	0	0	0	0	0	0	0	0	0	0	0	1	0	1	0	0
Coleoptera_Hydrophilidae	0	0	0	0	0	0	0	0	0	0	1	0	0	0	0	0	0	0	0	0	0	0	0	0	0	0	0	0	0	0	0	0	0	0	1	0	0	0	0
Trichoptera_Limnephilidae	0	0	0	0	0	0	0	0	0	1	0	0	0	0	0	0	0	0	0	1	0	0	0	0	0	0	0	0	0	0	0	0	0	0	0	0	0	0	0
Lepidoptera_Chimabachidae	0	0	0	0	1	0	0	0	0	0	0	0	0	0	0	0	0	0	0	0	0	0	0	0	0	0	0	0	0	0	0	0	0	0	0	0	0	0	0
Diptera_Iteaphilagroup	0	0	0	0	0	0	0	0	0	100	0	0	0	0	0	0	0	0	0	0	0	0	0	0	0	0	0	0	0	0	0	0	0	0	0	0	0	0	0
Odonata_Aeshnidae	0	0	0	0	0	0	0	0	0	0	0	0	0	0	0	0	0	0	0	0	0	1	0	0	0	0	0	0	0	0	0	0	0	0	0	0	0	0	0
Lepidoptera_Xyloryctidae	0	0	0	0	0	0	0	0	0	0	0	0	0	0	0	0	0	0	0	0	0	0	0	0	0	0	0	0	0	0	0	27	0	0	0	0	0	0	0
Trichoptera_Helicopsychidae	0	0	0	0	0	0	0	0	1	0	0	0	0	0	0	0	0	0	0	0	0	0	0	0	0	0	0	0	0	0	0	0	0	0	0	0	0	0	0
Trichoptera_Calamoceratidae	0	0	0	0	0	0	0	0	1	0	0	0	0	0	0	0	0	0	0	0	0	0	0	0	0	0	0	0	0	0	0	0	0	0	0	0	0	0	0
Diptera_Strongylophthalmyiidae	0	0	0	0	0	0	0	0	0	0	0	0	0	0	0	0	0	0	1	0	0	0	0	0	0	0	0	0	0	0	0	0	0	0	0	0	0	0	0
Orthoptera_Tridactylidae	0	0	0	0	0	0	0	0	0	0	0	0	0	0	0	0	0	0	0	16	0	0	0	0	0	0	0	0	0	0	0	0	0	0	0	0	0	0	0
Psocoptera_Paracaeciliidae	0	0	0	0	0	0	0	0	0	20	0	0	0	0	0	0	0	0	0	0	0	0	0	0	0	0	0	0	0	0	0	0	0	0	0	0	0	0	0
Lepidoptera_Leptoceridae	0	0	0	0	0	0	0	0	0	0	0	0	0	0	0	0	0	0	0	0	1	0	0	0	0	0	0	0	0	0	0	0	0	0	0	0	0	0	0
Odonata_Libellulidae	0	0	0	0	0	0	0	0	0	0	0	0	0	1	0	0	0	0	0	0	0	0	0	0	0	0	0	0	0	0	0	0	0	0	0	0	0	0	0
Psocoptera_Stenopsocidae	0	0	0	0	0	0	0	0	0	16	0	0	0	0	0	0	0	0	0	0	0	0	0	0	0	0	0	0	0	0	0	0	0	0	0	0	0	0	0
Diptera_Pediciidae	0	0	0	0	0	0	0	0	0	15	0	0	0	0	0	0	0	0	0	0	0	0	0	0	0	0	0	0	0	0	0	0	0	0	0	0	0	0	0
Orthoptera_Myrmecophilidae	0	0	0	5	0	0	0	0	0	0	0	0	0	0	0	0	0	0	0	0	0	0	0	0	0	0	0	0	0	0	0	0	0	0	0	0	0	0	0
Diptera_Diadocidiidae	0	0	0	0	0	0	0	0	0	11	0	0	0	0	0	0	0	0	0	0	0	0	0	0	0	0	0	0	0	0	0	0	0	0	0	0	0	0	0
Lepidoptera_Bombycidae	0	0	0	0	0	0	0	0	0	0	0	0	0	0	0	0	0	0	0	0	0	0	0	0	0	0	0	0	0	0	0	0	0	2	0	0	0	0	0
Coleoptera_Sphindidae	0	0	0	0	0	0	0	0	0	10	0	0	0	0	0	0	0	0	0	0	0	0	0	0	0	0	0	0	0	0	0	0	0	0	0	0	0	0	0
Trichoptera_Lepidostomatidae	3	0	0	0	0	0	0	0	0	0	0	0	0	0	0	0	0	0	0	0	0	0	0	0	0	0	0	0	0	0	0	0	0	0	0	0	0	0	0
Hymenoptera_Pelecinidae	3	0	0	0	0	0	0	0	0	0	0	0	0	0	0	0	0	0	0	0	0	0	0	0	0	0	0	0	0	0	0	0	0	0	0	0	0	0	0
Orthoptera_Gryllotalpidae	0	2	0	0	0	0	0	0	0	0	0	0	0	0	0	0	0	0	0	0	0	0	0	0	0	0	0	0	0	0	0	0	0	0	0	0	0	0	0
Lepidoptera_Zygaenidae	0	0	0	0	0	0	1	0	0	0	0	0	0	0	0	0	0	0	0	0	0	0	0	0	0	0	0	0	0	0	0	0	0	0	0	0	0	0	0
Trichoptera_Glossosomatidae	2	0	0	0	0	0	0	0	0	0	0	0	0	0	0	0	0	0	0	0	0	0	0	0	0	0	0	0	0	0	0	0	0	0	0	0	0	0	0
Hymenoptera_Sapygidae	0	0	0	0	0	0	0	0	0	0	0	0	0	0	0	0	0	0	0	0	0	0	0	0	0	0	0	0	0	2	0	0	0	0	0	0	0	0	0
Coleoptera_Meloidae	0	0	0	0	0	0	0	0	0	0	0	0	0	0	0	0	0	0	0	0	0	0	0	0	0	0	0	0	0	2	0	0	0	0	0	0	0	0	0
Coleoptera_Dytiscidae	0	0	0	0	0	0	0	0	0	0	0	0	0	0	0	0	0	0	0	0	0	0	0	0	0	0	0	0	0	0	0	0	0	1	0	0	0	0	0
Diptera_Vermileonidae	0	0	0	0	0	0	0	0	0	0	0	0	0	0	0	0	0	0	0	4	0	0	0	0	0	0	0	0	0	0	0	0	0	0	0	0	0	0	0
Lepidoptera_Sesiidae	0	0	0	0	0	0	0	0	0	0	0	0	0	0	0	0	0	0	0	0	0	0	0	0	0	0	0	0	0	0	0	0	0	0	4	0	0	0	0
Plecoptera_Leuctridae	0	0	0	0	0	0	0	0	0	4	0	0	0	0	0	0	0	0	0	0	0	0	0	0	0	0	0	0	0	0	0	0	0	0	0	0	0	0	0
Lepidoptera_Brachodidae	0	0	0	0	0	0	0	0	0	0	0	0	0	0	0	0	0	0	0	3	0	0	0	0	0	0	0	0	0	0	0	0	0	0	0	0	0	0	0
Coleoptera_Megalopodidae	0	0	0	0	0	0	0	0	0	0	2	0	0	0	0	0	0	0	0	0	0	0	0	0	0	0	0	0	0	0	0	0	0	0	0	0	0	0	0
Hemiptera_Kinnaridae	0	0	0	0	0	0	0	0	0	0	2	0	0	0	0	0	0	0	0	0	0	0	0	0	0	0	0	0	0	0	0	0	0	0	0	0	0	0	0
Diptera_Inbiomyiidae	0	0	0	0	0	0	0	0	0	0	2	0	0	0	0	0	0	0	0	0	0	0	0	0	0	0	0	0	0	0	0	0	0	0	0	0	0	0	0
Orthoptera_Ripipterygidae	0	0	0	0	0	0	0	0	0	0	2	0	0	0	0	0	0	0	0	0	0	0	0	0	0	0	0	0	0	0	0	0	0	0	0	0	0	0	0
Hemiptera_Plataspidae	0	0	0	0	0	0	0	0	0	0	0	0	0	0	0	0	0	0	0	0	0	0	0	0	0	0	0	0	0	0	0	0	1	0	0	0	0	0	0
Hemiptera_Thyreocoridae	0	0	0	0	0	0	0	0	0	0	0	0	0	0	0	0	0	0	0	0	0	0	0	0	0	0	0	0	0	0	1	0	0	0	0	0	0	0	0
Hemiptera_Machaerotidae	0	0	0	0	0	0	0	0	0	0	0	0	0	0	0	0	0	0	0	0	0	0	0	0	0	0	0	0	0	0	1	0	0	0	0	0	0	0	0
Coleoptera_Salpingidae	0	0	0	0	0	0	0	0	0	0	0	0	0	0	0	0	0	0	0	0	0	0	0	0	0	0	0	0	1	0	0	0	0	0	0	0	0	0	0
Neuroptera_Psychopsidae	0	0	0	0	0	0	0	0	0	0	0	0	0	0	0	0	0	0	0	0	0	0	0	0	0	0	0	0	1	0	0	0	0	0	0	0	0	0	0
Coleoptera_Anamorphidae	1	0	0	0	0	0	0	0	0	0	0	0	0	0	0	0	0	0	0	0	0	0	0	0	0	0	0	0	0	0	0	0	0	0	0	0	0	0	0
Trichoptera_Odontoceridae	1	0	0	0	0	0	0	0	0	0	0	0	0	0	0	0	0	0	0	0	0	0	0	0	0	0	0	0	0	0	0	0	0	0	0	0	0	0	0
Trichoptera_Hydrobiosidae	1	0	0	0	0	0	0	0	0	0	0	0	0	0	0	0	0	0	0	0	0	0	0	0	0	0	0	0	0	0	0	0	0	0	0	0	0	0	0
Diptera_Ditomyiidae	1	0	0	0	0	0	0	0	0	0	0	0	0	0	0	0	0	0	0	0	0	0	0	0	0	0	0	0	0	0	0	0	0	0	0	0	0	0	0
Psocoptera_Dolabellopsocidae	1	0	0	0	0	0	0	0	0	0	0	0	0	0	0	0	0	0	0	0	0	0	0	0	0	0	0	0	0	0	0	0	0	0	0	0	0	0	0
Psocoptera_Psoquillidae	0	0	0	0	0	0	0	0	0	0	0	0	0	0	0	0	0	0	0	0	0	0	0	0	0	0	0	0	0	1	0	0	0	0	0	0	0	0	0
Psocoptera_Elipsocidae	0	0	0	0	0	0	0	0	0	0	0	0	1	0	0	0	0	0	0	0	0	0	0	0	0	0	0	0	0	0	0	0	0	0	0	0	0	0	0
Hemiptera_Microtrombidiidae	0	0	0	0	0	0	0	0	0	0	0	0	1	0	0	0	0	0	0	0	0	0	0	0	0	0	0	0	0	0	0	0	0	0	0	0	0	0	0
Coleoptera_Archeocrypticidae	0	0	0	0	0	0	0	0	0	0	0	0	0	0	0	0	0	0	0	2	0	0	0	0	0	0	0	0	0	0	0	0	0	0	0	0	0	0	0
Diptera_Acroceridae	0	0	0	0	0	0	0	0	0	0	0	0	0	0	0	0	0	0	0	0	0	0	0	0	0	0	0	0	0	0	0	0	0	0	0	0	0	2	0
Phasmatodea_Heteronemiidae	0	0	0	0	0	0	0	0	0	0	0	0	0	0	0	0	0	0	0	0	0	0	0	0	0	0	0	0	0	0	0	0	0	0	0	0	0	2	0
Neuroptera_Ascalaphidae	0	0	0	0	0	0	0	0	0	0	0	0	0	0	0	0	0	0	0	0	0	0	0	0	0	0	0	0	0	0	0	1	0	0	0	0	0	0	0
Diptera_Diastatidae	0	0	0	0	0	0	0	0	0	2	0	0	0	0	0	0	0	0	0	0	0	0	0	0	0	0	0	0	0	0	0	0	0	0	0	0	0	0	0
Hemiptera_Adelgidae	0	0	0	0	0	0	0	0	0	2	0	0	0	0	0	0	0	0	0	0	0	0	0	0	0	0	0	0	0	0	0	0	0	0	0	0	0	0	0
Diptera_Bolitophilidae	0	0	0	0	0	0	0	0	0	2	0	0	0	0	0	0	0	0	0	0	0	0	0	0	0	0	0	0	0	0	0	0	0	0	0	0	0	0	0
Diptera_Conopidae	0	0	0	0	0	0	0	0	0	2	0	0	0	0	0	0	0	0	0	0	0	0	0	0	0	0	0	0	0	0	0	0	0	0	0	0	0	0	0
Hemiptera_Aradidae	0	0	0	0	0	0	0	0	0	0	1	0	0	0	0	0	0	0	0	0	0	0	0	0	0	0	0	0	0	0	0	0	0	0	0	0	0	0	0
Orthoptera_Stenopelmatidae	0	0	0	0	0	0	0	0	0	0	1	0	0	0	0	0	0	0	0	0	0	0	0	0	0	0	0	0	0	0	0	0	0	0	0	0	0	0	0
Zoraptera_Zorotypidae	0	0	0	0	0	0	0	0	0	0	1	0	0	0	0	0	0	0	0	0	0	0	0	0	0	0	0	0	0	0	0	0	0	0	0	0	0	0	0
Hemiptera_Leptopodidae	0	0	0	0	0	0	0	0	0	0	0	0	0	0	0	0	0	0	0	1	0	0	0	0	0	0	0	0	0	0	0	0	0	0	0	0	0	0	0
Hemiptera_Largidae	0	0	0	0	0	0	0	0	0	0	0	0	0	0	0	0	0	0	0	1	0	0	0	0	0	0	0	0	0	0	0	0	0	0	0	0	0	0	0
Ephemeroptera_Ephemeridae	0	0	0	0	0	0	0	0	0	0	0	0	0	0	0	0	0	0	0	0	0	0	0	0	0	0	0	0	0	0	0	0	0	0	0	0	0	1	0
Coleoptera_Tetratomidae	0	0	0	0	0	0	0	0	0	0	0	0	0	0	0	0	0	0	0	0	0	0	0	0	0	0	0	0	0	0	0	0	0	0	0	0	0	1	0
Hymenoptera_Trigonalidae	0	0	0	0	0	0	0	0	0	0	0	0	0	0	0	0	0	0	0	0	0	0	0	0	0	0	0	0	0	0	0	0	0	0	0	0	0	1	0
Lepidoptera_Heliodinidae	0	0	0	0	0	0	0	0	0	0	0	0	0	0	0	0	0	0	0	0	0	0	0	0	0	0	0	0	0	0	0	0	0	0	0	0	0	1	0
Coleoptera_Rhadalidae	0	0	0	0	0	0	0	0	0	0	0	0	0	0	0	0	0	0	0	0	0	0	0	0	0	0	0	0	0	0	0	0	0	0	1	0	0	0	0
Hymenoptera_Tetracampidae	0	0	0	0	0	0	0	0	0	0	0	0	0	0	0	0	0	0	0	0	0	0	0	0	0	0	0	0	0	0	0	0	0	0	1	0	0	0	0
Lepidoptera_Alucitidae	0	0	0	0	0	0	0	0	0	0	0	0	0	0	0	0	0	0	0	0	0	0	0	0	0	0	0	0	0	0	0	0	0	0	1	0	0	0	0
Lepidoptera_Cossidae	0	0	0	0	0	0	0	0	0	0	0	0	0	0	0	0	0	0	0	0	0	0	0	0	0	0	0	0	0	0	0	0	0	0	1	0	0	0	0
Hemiptera_Artheneidae	0	0	0	0	0	0	0	0	0	0	0	0	0	0	0	0	0	0	0	0	0	0	0	0	0	0	0	0	0	0	0	0	0	0	0	1	0	0	0
Lepidoptera_Ypsolophidae	0	0	0	0	0	0	0	0	0	1	0	0	0	0	0	0	0	0	0	0	0	0	0	0	0	0	0	0	0	0	0	0	0	0	0	0	0	0	0
Diptera_Dixidae	0	0	0	0	0	0	0	0	0	1	0	0	0	0	0	0	0	0	0	0	0	0	0	0	0	0	0	0	0	0	0	0	0	0	0	0	0	0	0
Plecoptera_Chloroperlidae	0	0	0	0	0	0	0	0	0	1	0	0	0	0	0	0	0	0	0	0	0	0	0	0	0	0	0	0	0	0	0	0	0	0	0	0	0	0	0
Coleoptera_Byturidae	0	0	0	0	0	0	0	0	0	1	0	0	0	0	0	0	0	0	0	0	0	0	0	0	0	0	0	0	0	0	0	0	0	0	0	0	0	0	0
Hymenoptera_Pamphiliidae	0	0	0	0	0	0	0	0	0	1	0	0	0	0	0	0	0	0	0	0	0	0	0	0	0	0	0	0	0	0	0	0	0	0	0	0	0	0	0
Trichoptera_Beraeidae	0	0	0	0	0	0	0	0	0	1	0	0	0	0	0	0	0	0	0	0	0	0	0	0	0	0	0	0	0	0	0	0	0	0	0	0	0	0	0

## Sheet: T5. Abundance Expanded
Taxon	12sep12.fas_unaln.fa_noterm_aln_pmatrix_clusterlist_byid3.0_specimencounts	15aug12.fas_unaln.fa_noterm_aln_pmatrix_clusterlist_byid3.0_specimencounts	18jul12.fas_unaln.fa_noterm_aln_pmatrix_clusterlist_byid3.0_specimencounts	1aug12.fas_unaln.fa_noterm_aln_pmatrix_clusterlist_byid3.0_specimencounts	20jun12.fas_unaln.fa_noterm_aln_pmatrix_clusterlist_byid3.0_specimencounts	23may12.fas_unaln.fa_noterm_aln_pmatrix_clusterlist_byid3.0_specimencounts	29aug12.fas_unaln.fa_noterm_aln_pmatrix_clusterlist_byid3.0_specimencounts	4jul12.fas_unaln.fa_noterm_aln_pmatrix_clusterlist_byid3.0_specimencounts	6jun12.fas_unaln.fa_noterm_aln_pmatrix_clusterlist_byid3.0_specimencounts	9may12.fas_unaln.fa_noterm_aln_pmatrix_clusterlist_byid3.0_specimencounts	BC_all_noterm_mafft.fa_pmatrix_clusterlist_byid3.0_specimencounts	BIOUG-ALEXAN-1_MostafaKamelVillage_mafft.fa_pmatrix_clusterlist_byid3.0_specimencounts	BIOUG-ALEXAN-2_AntoniadesGardens_noterm_mafft.fa_pmatrix_clusterlist_byid3.0_specimencounts	BIOUG-SAUDIARABIA-A_Trap1_noterm_mafft.fa_pmatrix_clusterlist_byid3.0_specimencounts	CON03_aln.fas_unaln.fa_noterm_aln_pmatrix_clusterlist_byid2.9_specimencounts	CON05_aln.fas_unaln.fa_noterm_aln_pmatrix_clusterlist_byid2.9_specimencounts	Cantiles_noterm_mafft.fa_pmatrix_clusterlist_byid3.0_specimencounts	Cortecito_noterm_mafft.fa_pmatrix_clusterlist_byid3.0_specimencounts	Danto_noterm_mafft.fa_pmatrix_clusterlist_byid3.0_specimencounts	GMTPE_20jun12.fas_unaln.fa_noterm_aln_pmatrix_clusterlist_byid3.0_specimencounts	GMTPE_22aug12.fas_unaln.fa_noterm_aln_pmatrix_clusterlist_byid3.0_specimencounts	GMTPE_22may12.fas_unaln.fa_noterm_aln_pmatrix_clusterlist_byid2.9_specimencounts	GMTPE_22sep12.fas_unaln.fa_noterm_aln_pmatrix_clusterlist_byid2.9_specimencounts	GMTPE_25jul12.fas_unaln.fa_noterm_aln_pmatrix_clusterlist_byid3.0_specimencounts	GMTPE_3sep12.fas_unaln.fa_noterm_aln_pmatrix_clusterlist_byid3.0_specimencounts	GMTPE_4jul12.fas_unaln.fa_noterm_aln_pmatrix_clusterlist_byid3.0_specimencounts	GMTPE_8jun12.fas_unaln.fa_noterm_aln_pmatrix_clusterlist_byid3.0_specimencounts	GMTPE_8may12.fas_unaln.fa_noterm_aln_pmatrix_clusterlist_byid3.0_specimencounts	GU_noterm_mafft.fa_pmatrix_clusterlist_byid3.0_specimencounts	KM03_aln.fas_unaln.fa_noterm_aln_pmatrix_clusterlist_byid3.0_specimencounts	KM04.fas_unaln.fa_noterm_aln_pmatrix_clusterlist_byid3.0_specimencounts	KM05.fas_unaln.fa_noterm_aln_pmatrix_clusterlist_byid3.0_specimencounts	MISL02_aln.fas_unaln.fa_noterm_aln_pmatrix_clusterlist_byid3.0_specimencounts	MISL03.fas_unaln.fa_noterm_aln_pmatrix_clusterlist_byid3.0_specimencounts	MISL06_aln.fas_unaln.fa_noterm_aln_pmatrix_clusterlist_byid3.0_specimencounts	MISL10.fas_unaln.fa_noterm_aln_pmatrix_clusterlist_byid3.0_specimencounts	ML07.fas_unaln.fa_noterm_aln_pmatrix_clusterlist_byid3.0_specimencounts	PMNH_noterm_mafft.fa_pmatrix_clusterlist_byid3.0_specimencounts	PU01_aln.fas_unaln.fa_noterm_aln_pmatrix_clusterlist_byid2.9_specimencounts	PU22_aln.fas_unaln.fa_noterm_aln_pmatrix_clusterlist_byid2.9_specimencounts	PU23_aln.fas_unaln.fa_noterm_aln_pmatrix_clusterlist_byid2.6_specimencounts	PU24.fas_unaln.fa_noterm_aln_pmatrix_clusterlist_byid2.9_specimencounts	PU25.fasta_unaln.fa_noterm_aln_pmatrix_clusterlist_byid3.0_specimencounts	PU26.fas_unaln.fa_noterm_aln_pmatrix_clusterlist_byid3.0_specimencounts	PU27.fas_unaln.fa_noterm_aln_pmatrix_clusterlist_byid3.0_specimencounts	PU29.fasta_unaln.fa_noterm_aln_pmatrix_clusterlist_byid2.3_specimencounts	TrapC_noterm_mafft.fa_pmatrix_clusterlist_byid3.0_specimencounts	TrapE_noterm_mafft.fa_pmatrix_clusterlist_byid3.0_specimencounts	TrapI_noterm_mafft.fa_pmatrix_clusterlist_byid2.9_specimencounts
Total Specimens	1515	1022	1195	774	2345	2216	1898	10606	1862	3710	7279	5780	8641	8685	133	339	3103	1169	602	3070	4446	1617	704	5034	2329	2215	2460	1624	12049	1432	8194	1455	1061	2705	816	1879	750	17900	1317	358	273	493	1127	3193	493	268	6429	7978	6058
Diptera_Cecidomyiidae	249	134	229	104	184	127	352	532	55	59	1113	135	197	99	5	26	454	213	108	719	1231	80	54	629	394	512	246	54	3252	263	1732	205	342	476	389	1000	261	255	86	41	5	25	87	1055	55	30	2170	1473	882
Diptera_Chironomidae	256	104	54	47	94	328	561	8716	305	362	1053	114	35	20	2	7	580	132	58	307	256	262	12	741	38	164	70	385	1077	335	1060	260	59	1239	38	60	68	2412	181	85	14	23	53	321	52	27	36	156	107
Diptera_Ceratopogonidae	70	210	25	52	30	3	95	42	21	9	709	222	1393	538	31	118	42	60	75	84	163	20	11	108	35	23	59	6	638	62	820	182	70	104	61	119	60	197	139	82	84	108	300	293	106	53	71	184	38
Diptera_Psychodidae	6	1	0	2	1	4	0	4	2	5	74	1804	61	2	33	107	54	39	35	55	94	12	18	60	60	4	45	2	306	74	2128	128	120	220	92	173	117	223	115	11	76	129	224	111	58	12	494	178	57
Diptera_Sciaridae	54	18	13	9	46	101	31	35	41	222	976	81	21	62	0	1	613	89	52	214	760	140	94	712	719	62	265	295	2113	54	519	52	75	151	48	28	38	1537	79	10	5	7	24	328	28	8	86	123	103
Diptera_Phoridae	67	74	19	25	198	39	47	35	160	135	177	124	462	42	0	0	125	28	10	589	890	310	248	1269	447	459	399	383	479	22	151	9	24	123	7	5	6	1184	20	1	1	4	8	58	1	3	44	181	207
Hemiptera_Cicadellidae	98	69	347	249	541	184	90	204	178	1110	36	56	51	2081	0	2	28	3	1	23	17	0	9	8	9	4	5	1	46	12	23	1	10	13	10	15	9	194	14	0	0	1	12	6	1	12	508	363	398
Hymenoptera_Formicidae	19	25	74	51	48	36	46	129	22	49	134	198	1667	1138	5	8	5	18	23	32	75	29	5	34	21	21	19	42	351	23	337	17	19	20	32	42	25	882	28	7	1	11	22	135	9	2	457	222	130
Diptera_Dolichopodidae	67	68	81	79	249	240	99	145	161	128	86	68	29	333	2	0	18	9	6	63	55	17	5	65	11	50	29	1	41	14	54	41	11	3	5	3	5	282	27	8	3	18	53	18	5	5	26	17	52
Hymenoptera_Platygastridae	29	28	14	25	31	30	24	34	34	54	185	130	184	196	1	1	104	62	22	75	116	35	9	94	54	26	35	12	459	1	10	0	1	2	0	0	0	814	1	2	0	1	0	6	0	2	99	526	323
Diptera_Muscidae	30	13	6	1	45	63	12	13	116	272	21	559	124	45	2	2	15	4	2	13	10	23	4	37	6	13	27	5	22	12	7	38	3	0	0	1	0	412	15	3	1	9	18	10	6	0	137	520	349
Hymenoptera_Ichneumonidae	9	9	15	8	90	21	12	62	45	29	355	37	53	7	3	1	88	21	14	168	92	54	28	174	34	148	105	15	257	2	10	4	6	2	2	2	1	316	13	2	0	2	4	32	3	3	27	67	34
Diptera_Mycetophilidae	20	0	1	1	6	120	3	3	14	99	190	0	0	0	0	0	130	12	3	66	106	20	101	45	279	44	47	37	254	12	165	14	11	25	7	21	4	30	7	6	0	0	0	17	1	0	73	5	4
Hemiptera_Aleyrodidae	140	10	2	1	39	3	185	8	4	14	9	2	721	452	0	0	0	15	15	0	0	0	0	0	0	0	0	0	80	0	32	1	4	40	19	13	6	153	7	2	1	0	2	6	0	0	66	200	165
Diptera_Hybotidae	7	7	5	2	27	271	20	10	38	1	59	108	11	35	0	0	22	7	3	117	82	24	2	167	13	257	58	2	81	0	7	0	2	0	0	1	0	134	23	1	1	1	8	1	1	3	1	12	31
Hymenoptera_Braconidae	36	14	6	9	54	9	14	43	42	41	95	51	27	60	1	2	114	26	16	42	24	25	8	65	23	67	32	6	135	0	48	10	6	4	1	3	3	780	7	0	0	0	0	26	0	0	34	137	58
Diptera_Culicidae	1	0	3	0	16	1	1	11	52	1	13	39	1	0	3	11	0	0	0	0	0	0	0	0	0	0	0	0	10	260	249	249	0	2	0	0	1	8	4	2	1	1	0	17	1	0	0	77	0
Diptera_Chloropidae	23	11	12	0	44	21	9	32	70	12	4	30	33	19	1	0	3	0	0	11	197	5	11	285	25	8	8	30	11	5	12	2	4	3	4	3	2	476	7	0	0	4	13	6	2	0	37	67	205
Diptera_Empididae	0	0	0	0	0	119	0	0	3	5	92	0	0	6	0	0	31	12	1	12	2	389	0	5	6	4	134	98	21	0	0	0	0	0	0	0	0	138	0	0	0	0	0	0	2	0	0	0	0
Psocoptera_Lepidopsocidae	2	0	2	0	0	0	0	0	0	0	0	0	3	0	2	7	0	0	0	0	0	0	0	0	0	0	0	0	1	13	46	1	24	28	20	10	27	0	89	7	8	4	37	25	21	26	2	4	5
Lepidoptera_Gelechiidae	17	13	24	5	12	14	11	37	25	33	91	167	62	59	0	0	5	7	0	11	0	1	0	0	0	0	2	0	60	0	0	0	0	0	0	1	1	60	0	1	0	0	3	23	0	0	106	291	307
Diptera_Drosophilidae	7	1	0	0	5	7	0	1	1	14	27	15	31	4	0	0	15	39	28	4	11	0	1	13	14	0	575	0	81	2	55	6	2	8	2	11	0	389	12	1	1	0	3	12	3	1	1	15	15
Lepidoptera_Crambidae	11	1	0	5	4	2	1	2	2	10	37	6	15	3	11	8	3	2	2	0	5	0	0	7	0	0	0	0	10	36	21	57	14	10	9	92	17	21	11	9	0	4	6	67	7	1	10	20	6
Diptera_Sphaeroceridae	3	0	2	1	4	1	1	8	19	5	20	117	107	2	1	2	33	20	7	12	7	2	3	11	3	1	5	5	118	48	98	4	53	20	15	25	11	87	56	1	1	2	1	21	0	1	28	40	45
Diptera_Limoniidae	0	0	1	1	1	8	1	3	8	3	66	6	0	0	1	2	19	17	4	10	9	0	1	7	2	3	26	0	52	0	11	1	3	1	0	3	0	5	48	4	22	4	87	9	36	5	0	13	3
Diptera_Anthomyiidae	6	4	2	1	7	55	2	4	38	226	3	15	15	4	0	0	8	0	0	26	25	7	3	57	3	98	20	41	0	1	18	16	0	0	0	0	0	1054	12	0	0	6	0	22	0	0	16	32	66
Lepidoptera_Erebidae	5	12	17	7	6	4	44	11	7	15	70	1	2	15	2	1	9	5	1	0	0	1	0	1	0	4	0	0	32	4	9	8	11	1	2	2	4	43	20	7	1	3	12	57	4	2	30	128	75
Diptera_Syrphidae	16	1	2	1	52	62	8	9	90	230	8	23	25	5	0	0	5	1	0	8	26	24	1	104	2	30	32	33	13	0	0	0	1	0	0	0	0	410	1	3	0	1	0	4	0	0	2	9	9
Coleoptera_Chrysomelidae	2	1	1	0	4	5	1	1	3	4	47	4	12	36	0	0	47	7	3	1	2	0	0	0	0	1	0	1	69	1	2	0	9	2	1	2	0	119	1	0	2	0	1	10	2	3	111	112	63
Coleoptera_Curculionidae	6	1	2	0	11	73	0	8	8	42	215	42	5	24	0	6	81	37	18	8	2	5	2	2	5	3	4	1	192	0	4	0	2	0	0	0	0	35	1	0	0	1	0	0	1	0	18	42	13
Lepidoptera_Cosmopterigidae	0	0	0	0	2	0	0	1	3	11	11	70	891	16	0	0	0	0	0	0	0	0	0	0	0	0	0	0	1	10	49	3	8	12	1	75	5	468	4	2	3	3	4	59	3	1	23	19	6
Diptera_Ephydridae	21	5	1	3	2	3	7	4	9	5	0	41	44	3	3	1	0	0	0	2	2	0	0	2	2	0	0	0	0	26	11	6	2	1	0	4	0	289	24	2	12	34	5	10	0	0	2	14	15
Hymenoptera_Eulophidae	35	28	5	5	21	3	22	15	15	3	5	23	27	20	0	0	6	3	3	5	15	14	0	40	3	9	0	1	21	2	18	1	3	6	1	5	0	179	2	0	0	1	0	17	1	0	13	84	36
Diptera_Sarcophagidae	13	7	4	1	8	6	6	7	9	73	9	85	165	88	0	0	0	0	1	2	5	5	0	7	2	4	4	0	37	8	1	2	1	0	0	0	0	89	1	0	1	10	1	2	2	0	13	183	226
Hymenoptera_Bethylidae	6	2	4	4	3	0	6	2	1	4	28	46	89	69	0	0	5	19	11	1	1	0	0	1	1	0	0	0	72	0	2	0	0	0	0	0	0	105	0	0	0	2	0	2	0	0	25	261	108
Coleoptera_Staphylinidae	7	0	0	1	0	0	3	1	1	3	68	82	1	9	0	1	62	26	6	37	13	3	0	14	3	15	23	31	131	4	17	1	5	2	0	3	0	56	14	2	1	1	6	20	0	2	20	25	6
Diptera_Agromyzidae	4	10	1	5	6	23	2	3	12	34	1	58	170	106	0	0	0	0	0	2	2	1	1	3	0	6	6	4	2	0	0	0	0	2	0	1	1	773	0	0	0	0	0	0	0	0	2	24	44
Diptera_Tabanidae	0	2	8	2	102	0	0	30	1	0	6	1	2	9	1	0	0	35	0	2	0	0	0	0	0	0	0	0	28	16	4	60	0	0	0	0	0	0	3	0	1	7	4	11	3	1	0	4	21
Hymenoptera_Mymaridae	26	1	5	1	27	11	15	31	10	1	6	3	14	14	0	1	0	1	0	5	12	1	1	16	10	3	0	0	2	2	15	6	0	5	2	0	1	85	0	0	0	0	0	15	1	1	29	53	49
Hymenoptera_Diapriidae	1	0	0	0	6	3	1	1	0	1	41	7	3	6	0	0	21	2	0	50	18	4	10	42	17	31	18	0	40	1	4	0	0	0	0	0	0	34	0	0	0	0	0	0	0	0	12	62	24
Lepidoptera_Lecithoceridae	0	0	0	0	0	0	0	0	0	0	0	0	1	0	3	4	0	0	0	0	0	0	0	0	0	0	0	0	0	4	25	2	21	12	2	22	7	29	25	6	1	2	11	50	9	3	5	1	2
Diptera_Calliphoridae	8	2	0	0	1	12	1	2	4	84	0	2	2	1	0	0	0	0	1	3	1	1	1	0	0	0	1	0	0	9	21	3	5	4	1	5	2	17	12	2	0	5	13	13	9	4	34	64	86
Diptera_Tachinidae	4	1	3	1	4	12	4	4	5	6	29	19	39	25	0	0	4	4	0	5	3	8	1	0	0	2	1	11	22	3	4	5	3	4	1	0	0	80	9	0	0	4	0	14	1	0	12	60	62
Diptera_Scatopsidae	15	30	2	0	7	0	63	3	5	1	14	29	4	40	0	1	0	1	0	4	2	1	0	3	0	3	1	0	4	0	1	0	1	2	0	5	0	27	7	1	1	0	4	6	0	1	2	1	5
Thysanoptera_Thripidae	5	5	0	1	7	2	3	2	3	14	12	7	40	58	0	1	4	1	7	3	2	1	0	1	1	5	11	0	9	1	5	0	1	1	0	0	0	9	0	0	0	0	0	0	0	0	105	78	19
Hymenoptera_Pompilidae	2	5	11	2	3	0	2	4	0	0	0	3	9	3	0	0	1	3	0	0	0	1	0	0	0	2	0	3	6	0	0	2	1	5	3	0	1	30	6	2	0	2	1	3	1	0	27	120	44
Coleoptera_Mordellidae	4	2	15	3	16	3	0	39	4	0	17	1	0	0	0	0	0	4	0	2	0	0	0	0	0	0	1	0	20	6	15	1	13	13	1	4	2	12	10	1	1	0	0	8	1	3	15	20	17
Hemiptera_Aphididae	1	2	5	4	3	7	3	3	4	6	2	11	14	26	0	1	3	0	0	10	5	0	22	5	11	17	4	0	1	0	0	0	1	0	0	0	0	149	0	0	0	0	0	0	0	0	11	72	25
Blattodea_Ectobiidae	0	0	0	0	0	0	0	0	0	0	18	3	46	566	1	0	1	1	0	0	0	0	0	0	0	0	0	0	34	0	1	0	8	1	0	0	0	7	0	0	0	0	0	3	0	0	71	18	20
Lepidoptera_Tortricidae	3	3	9	5	12	2	7	7	5	0	87	69	67	12	0	0	5	5	1	8	0	3	0	2	0	2	2	1	23	0	3	0	2	7	0	2	0	69	4	0	1	0	3	18	0	0	7	5	6
Lepidoptera_Tineidae	9	0	1	0	1	0	1	1	2	0	141	3	54	0	0	2	2	46	2	3	0	1	0	2	0	1	2	0	78	2	7	0	2	1	1	9	2	23	3	0	0	3	1	7	0	0	20	12	3
Hymenoptera_Aphelinidae	5	3	1	2	2	2	6	4	9	2	0	2	272	13	0	1	0	0	0	0	1	2	0	2	0	0	0	0	0	1	10	1	4	1	0	0	0	45	1	1	0	0	0	1	0	0	4	36	33
Hymenoptera_Halictidae	5	7	49	4	33	7	1	27	9	2	0	44	32	38	0	0	0	1	0	0	0	2	0	0	0	0	0	0	0	0	0	0	0	0	0	0	0	69	1	0	0	0	0	0	0	0	1	5	20
Diptera_Asilidae	0	1	0	0	6	0	0	2	1	0	6	0	0	42	5	1	1	1	0	1	0	0	0	6	0	3	0	0	14	1	0	2	0	1	0	0	1	9	4	0	0	4	0	5	0	0	43	38	31
Lepidoptera_Geometridae	1	0	3	1	2	6	2	11	1	67	22	1	0	15	0	0	17	0	1	2	1	1	0	1	1	0	3	0	22	0	2	0	0	3	1	2	1	4	0	2	1	2	2	2	0	0	17	108	31
Hemiptera_Miridae	1	0	0	0	8	5	0	8	9	3	6	13	4	275	0	0	1	0	2	0	2	0	0	0	0	0	4	0	25	0	1	3	0	0	0	0	1	9	1	0	1	0	0	1	1	1	78	13	8
Hymenoptera_Crabronidae	0	4	8	4	2	2	5	6	4	0	0	14	17	36	0	0	0	0	0	7	0	0	0	5	0	6	3	0	5	2	2	1	0	1	0	2	0	103	6	0	1	3	1	12	3	0	6	21	71
Psocoptera_Caeciliusidae	0	0	0	0	0	0	0	0	0	0	47	4	1	0	0	0	7	1	1	0	10	1	4	3	8	5	1	0	66	3	3	2	3	2	10	24	3	7	4	2	0	0	3	4	1	3	9	0	3
Neuroptera_Coniopterygidae	0	2	1	1	0	0	1	0	0	0	1	6	7	26	0	0	1	1	0	3	0	0	0	0	0	2	2	0	13	0	1	0	1	10	3	3	5	4	1	2	0	0	0	1	4	0	27	63	40
Hymenoptera_Trichogrammatidae	2	1	0	1	0	1	3	7	2	3	1	2	9	3	0	0	0	0	0	0	6	0	0	1	0	1	0	0	1	1	13	2	0	0	0	0	0	28	0	0	1	1	0	4	0	0	11	58	32
Diptera_Lauxaniidae	0	0	1	0	6	12	2	3	6	5	20	0	0	0	1	0	6	2	1	2	2	1	0	2	0	0	6	2	9	1	4	2	2	3	0	14	5	32	12	3	0	2	2	13	1	1	0	0	0
Coleoptera_Coccinellidae	1	2	0	0	1	1	1	3	3	0	4	29	23	35	0	0	1	3	0	0	0	0	0	1	0	0	0	0	10	0	1	0	2	2	0	0	0	418	1	0	1	0	0	1	0	1	10	33	15
Coleoptera_Elateridae	0	0	9	1	13	5	0	26	8	6	85	0	0	23	0	0	18	4	2	0	0	4	0	0	0	0	5	4	17	0	0	0	0	0	1	0	2	20	0	0	0	1	0	0	0	0	39	8	5
Lepidoptera_Gracillariidae	1	2	0	2	8	5	1	10	0	6	13	3	3	3	0	0	4	3	0	0	0	6	1	0	0	0	0	0	10	1	2	0	0	1	0	2	2	9	0	0	0	0	0	1	0	0	10	61	38
Psocoptera_Epipsocidae	0	0	0	0	0	0	0	0	0	0	7	0	0	0	0	0	0	1	0	0	0	0	0	0	0	0	0	0	11	6	11	0	6	5	2	9	1	0	11	2	1	0	4	38	4	6	0	0	0
Diptera_Platystomatidae	4	2	2	1	15	2	1	14	20	0	0	0	0	0	0	0	0	0	0	0	0	0	0	0	0	0	0	0	0	0	0	6	0	0	0	0	1	17	1	4	0	7	4	0	6	1	0	0	1
Lepidoptera_Noctuidae	2	3	1	1	1	4	1	6	0	8	10	3	34	4	0	0	16	2	0	0	1	0	0	3	1	1	0	2	5	2	3	4	2	0	0	0	0	23	2	0	0	0	1	7	0	1	10	28	48
Diptera_Cryptochetidae	0	0	0	0	0	0	0	0	0	0	0	0	0	0	0	0	0	0	0	0	0	0	0	0	0	0	0	0	0	0	0	0	0	0	0	0	0	2	0	0	0	0	0	0	0	0	4	7	1
Hymenoptera_Encyrtidae	1	2	1	0	0	0	2	2	0	13	0	9	27	1	0	0	5	0	1	0	2	0	0	2	2	0	0	0	2	1	6	0	2	0	1	1	0	51	2	0	0	0	0	3	0	0	18	28	22
Hemiptera_Achilidae	0	0	0	0	0	0	0	0	0	0	2	0	0	0	0	0	0	0	0	0	0	0	0	0	0	0	0	0	3	0	0	0	0	0	0	0	0	0	31	0	2	0	9	0	2	7	1	0	16
Lepidoptera_Nepticulidae	0	0	1	0	2	2	5	1	1	1	1	0	1	232	0	0	0	0	0	1	0	1	0	0	1	5	1	2	0	0	0	0	0	1	0	0	0	1	0	0	0	0	1	2	0	0	14	21	27
Hymenoptera_Figitidae	1	4	0	1	6	1	0	0	10	0	16	12	2	12	1	0	13	1	2	4	5	0	1	12	5	1	15	2	31	0	0	0	0	0	0	0	0	61	0	0	0	0	0	0	0	0	2	20	6
Hemiptera_Meenoplidae	0	0	0	0	0	0	0	0	0	0	0	0	0	0	0	0	0	0	0	0	0	0	0	0	0	0	0	0	0	0	0	0	0	1	0	0	1	0	5	0	1	1	17	0	5	2	6	3	7
Diptera_Polleniidae	0	0	0	0	0	0	0	0	0	0	0	340	23	0	0	0	0	0	0	0	2	0	2	0	1	1	0	0	0	0	0	0	0	0	0	0	0	0	0	0	0	0	0	0	0	0	0	0	0
Thysanoptera_Phlaeothripidae	0	0	1	0	0	2	2	0	1	1	14	0	5	26	0	0	15	7	10	2	3	0	0	6	2	1	1	0	30	0	4	0	0	0	0	0	0	22	0	0	0	0	0	0	0	0	8	12	6
Diptera_Pipunculidae	0	0	1	0	0	6	1	0	0	0	2	12	35	61	0	0	0	0	0	5	1	1	1	1	3	6	10	2	0	0	0	0	0	0	0	0	0	122	0	0	0	0	0	0	0	0	8	26	25
Psocoptera_Ectopsocidae	0	0	0	1	0	0	0	0	0	0	2	29	169	0	0	0	0	0	0	0	0	0	0	0	0	0	0	0	5	1	0	0	0	0	0	7	0	47	4	0	0	0	0	0	1	6	0	0	0
Diptera_Iteaphilagroup	0	0	0	0	0	0	0	0	0	0	0	0	0	0	0	0	0	0	0	1	0	23	0	0	0	0	3	73	0	0	0	0	0	0	0	0	0	0	0	0	0	0	0	0	0	0	0	0	0
Diptera_Stratiomyidae	0	0	0	1	0	0	0	2	1	0	5	1	0	0	1	0	4	3	0	0	0	0	0	0	0	0	0	0	30	2	19	3	2	0	0	3	5	32	4	0	1	1	2	6	1	0	1	7	7
Lepidoptera_Dryadaulidae	0	0	0	0	0	0	0	0	0	0	2	0	0	0	0	0	0	0	0	0	0	0	0	0	0	0	0	0	0	2	45	1	4	18	2	1	4	0	14	3	0	0	0	11	2	2	0	0	0
Lepidoptera_Blastobasidae	0	2	6	0	5	4	0	4	2	0	2	0	254	0	0	0	0	0	0	0	0	0	0	0	0	0	0	0	2	0	1	2	2	0	0	1	0	0	1	0	0	0	0	2	0	0	2	10	5
Coleoptera_Melyridae	0	0	0	0	2	7	0	1	13	1	1	0	0	15	0	0	1	0	0	8	0	0	0	2	0	0	10	1	0	0	0	0	0	0	0	0	0	10	0	0	0	0	0	0	0	0	4	17	39
Hymenoptera_Vespidae	0	0	1	0	0	0	0	1	0	0	7	0	2	1	0	0	7	0	12	2	0	1	0	0	0	2	0	0	10	0	1	0	13	0	0	0	0	137	0	0	1	1	0	1	0	0	0	5	1
Diptera_Micropezidae	0	0	0	0	0	0	0	1	0	0	4	0	0	0	0	0	0	1	1	0	0	0	0	0	0	0	1	0	6	1	0	0	0	0	0	0	0	0	7	6	0	1	5	0	6	3	0	0	0
Orthoptera_Trigonidiidae	0	0	0	0	0	0	0	0	0	0	2	0	0	0	1	3	4	5	1	0	0	0	0	0	0	0	0	0	14	5	8	3	1	0	0	8	0	2	1	3	1	0	3	1	2	0	0	0	0
Hymenoptera_Pteromalidae	1	0	0	1	4	2	0	2	1	2	4	6	18	1	0	0	0	1	0	1	10	1	0	22	3	1	0	0	5	0	4	0	0	0	0	3	0	57	0	0	0	0	0	1	0	0	4	32	15
Diptera_Keroplatidae	3	1	1	0	1	1	0	4	0	0	9	0	0	0	0	0	0	1	0	27	1	0	3	7	9	1	7	0	4	0	2	0	1	7	0	1	0	33	2	1	0	0	1	1	1	1	1	1	6
Hymenoptera_Ceraphronidae	0	0	0	0	0	0	0	0	0	0	22	1	3	9	0	1	16	0	0	9	11	1	1	18	1	6	2	0	13	3	8	0	0	0	0	1	0	55	0	0	0	0	0	1	0	0	5	8	6
Coleoptera_Corylophidae	0	0	0	1	0	0	0	1	0	0	9	5	0	0	0	0	11	0	0	0	0	0	0	0	0	0	0	0	7	0	2	0	3	0	0	1	1	4	0	0	0	0	0	1	1	0	89	22	41
Coleoptera_Anthribidae	0	0	0	0	1	0	0	0	0	0	6	0	1	0	1	0	0	0	2	0	0	0	0	0	0	0	0	0	15	0	4	1	8	3	2	1	0	5	1	2	0	4	3	3	0	0	8	3	7
Hymenoptera_Apidae	0	0	3	1	5	2	0	4	2	1	1	3	4	8	0	0	0	2	0	7	0	9	0	9	0	1	2	7	24	0	0	0	0	6	2	0	0	15	0	0	0	0	0	0	0	0	2	3	38
Blattodea_Termitidae	0	0	0	0	0	0	0	0	0	0	0	0	0	0	2	4	0	0	0	0	0	0	0	0	0	0	0	0	0	0	0	0	3	12	2	0	1	3	1	0	0	0	1	2	0	2	18	0	4
Coleoptera_Cantharidae	0	0	0	0	3	0	0	0	0	0	13	0	0	0	0	0	7	4	0	91	0	1	0	2	0	13	9	0	16	0	0	0	0	0	0	0	0	2	0	0	0	0	0	0	0	0	0	0	1
Coleoptera_Anthicidae	1	0	8	0	23	0	0	28	0	0	0	10	0	13	0	0	1	0	0	0	0	0	0	0	0	0	0	0	0	0	0	0	0	0	0	0	0	8	3	2	0	0	0	2	0	0	23	10	2
Coleoptera_Scirtidae	1	0	14	0	0	0	0	1	1	1	4	0	0	0	0	0	4	1	0	1	0	0	0	0	1	0	0	0	4	25	10	7	0	2	0	1	0	0	1	0	1	0	2	1	0	0	0	0	0
Diptera_Rhiniidae	0	0	0	0	0	0	0	0	0	0	0	1	0	0	0	0	0	0	0	0	0	0	0	0	0	0	0	0	0	0	0	1	0	0	0	0	0	14	0	0	0	0	0	1	0	0	16	21	139
Diptera_Milichiidae	0	0	0	0	0	0	0	1	0	0	8	41	2	11	0	0	1	2	2	6	0	0	0	1	0	4	0	0	9	0	10	1	1	0	2	0	1	10	5	0	0	0	1	4	0	0	1	2	2
Coleoptera_Cleridae	0	0	0	0	3	0	0	3	0	0	7	0	1	4	0	0	4	0	0	0	0	0	0	0	0	0	0	0	51	0	1	0	3	1	3	0	0	1	2	0	1	0	1	9	1	0	22	7	14
Lepidoptera_Bucculatricidae	2	0	0	0	0	0	0	0	0	0	0	0	2	127	0	0	0	0	0	9	0	0	0	0	0	1	0	0	0	0	0	0	0	0	0	0	0	0	0	0	0	0	0	0	0	0	0	40	9
Coleoptera_Scraptiidae	0	0	0	0	6	6	0	4	10	10	1	28	1	0	0	0	0	1	0	2	0	2	0	0	0	1	0	0	1	0	0	0	0	0	0	0	0	1	0	0	0	0	0	1	0	0	44	15	18
Hemiptera_Dictyopharidae	0	0	0	0	0	0	0	0	0	0	0	0	1	2	0	0	0	0	0	0	0	0	0	0	0	0	0	0	0	0	0	0	0	0	0	0	0	0	0	0	0	0	0	0	0	0	8	0	1
Coleoptera_Cybocephalidae	0	0	0	0	0	0	0	0	0	0	0	1	31	80	0	0	0	0	0	0	0	0	0	0	0	0	0	0	0	0	0	0	0	0	0	0	0	0	0	0	0	0	0	0	0	0	10	13	4
Coleoptera_Aderidae	0	0	0	0	0	0	0	0	0	0	1	0	0	2	1	0	0	3	0	0	0	0	0	0	0	0	0	0	2	0	4	0	0	0	1	0	1	2	0	2	1	0	0	0	1	0	15	7	15
Coleoptera_Latridiidae	1	1	2	2	7	4	1	2	2	17	7	18	5	1	0	0	9	0	0	0	0	0	0	0	2	0	0	0	6	0	0	0	0	0	0	0	0	39	0	0	0	0	0	0	0	0	3	6	1
Diptera_Mythicomyiidae	0	0	0	0	0	0	0	0	0	0	0	0	0	233	0	0	0	0	0	0	0	0	0	0	0	0	0	0	0	0	0	0	0	0	0	0	0	7	0	0	0	0	0	0	0	0	0	19	5
Diptera_Lonchaeidae	0	0	0	0	0	0	0	0	1	3	0	0	6	0	0	0	0	0	0	0	0	0	0	0	0	0	0	2	0	1	2	1	1	2	0	2	1	7	0	0	0	6	2	0	3	0	0	0	3
Psocoptera_Lachesillidae	0	1	0	0	0	0	2	0	0	0	1	76	20	3	0	0	1	0	0	0	0	0	0	0	0	0	0	0	6	0	0	0	0	0	0	0	0	41	0	0	0	0	0	0	0	0	6	1	23
Lepidoptera_Elachistidae	8	2	0	4	5	0	3	5	7	3	1	1	0	1	0	0	0	0	0	0	0	3	0	0	0	1	0	1	0	0	0	0	0	0	0	0	0	2	0	0	0	0	0	0	0	0	4	4	0
Coleoptera_Ptilodactylidae	0	0	0	0	3	0	0	0	0	0	40	0	0	0	0	0	34	10	1	0	0	0	0	0	0	0	0	0	44	0	3	0	1	0	0	0	0	0	0	0	0	0	0	1	0	0	0	0	0
Dermaptera_Forficulidae	2	0	5	2	7	0	5	34	2	1	0	0	0	0	0	0	0	0	0	0	0	0	0	0	0	0	0	1	0	0	0	0	0	0	0	0	0	0	0	0	0	0	0	0	0	0	0	0	0
Hymenoptera_Chrysididae	3	0	0	0	3	0	1	1	0	0	0	10	3	18	0	0	0	0	0	4	2	0	0	4	0	1	0	0	5	0	0	0	0	0	0	0	0	9	1	0	0	1	0	0	0	0	1	13	29
Diptera_Therevidae	0	0	1	0	2	1	3	1	1	0	2	0	26	48	0	0	0	0	0	0	2	0	0	1	2	0	0	0	1	0	0	0	0	0	0	0	0	1	0	0	0	0	0	0	0	0	7	7	15
Diptera_Xenasteiidae	0	0	0	0	0	0	0	0	0	0	0	0	0	0	1	0	0	0	0	0	0	0	0	0	0	0	0	0	0	0	0	0	0	0	0	0	0	0	3	1	3	0	13	1	2	0	0	0	0
Diptera_Carnidae	0	0	0	0	0	0	0	0	0	0	0	4	1	234	0	0	0	0	0	0	0	0	0	0	0	0	0	0	0	0	0	0	0	0	0	0	0	1	0	0	0	0	0	0	0	0	0	0	4
Hemiptera_Tingidae	0	0	0	0	0	0	1	0	0	1	1	0	0	184	0	0	0	0	0	0	0	0	0	0	0	0	0	0	2	0	0	0	0	1	0	0	0	8	0	0	0	0	0	0	0	0	5	4	4
Hemiptera_Rhyparochromidae	0	0	1	0	0	0	0	0	0	0	0	0	2	2	0	0	0	0	0	0	0	0	1	0	0	0	0	0	5	0	20	1	0	0	0	1	0	75	0	0	0	0	0	0	0	0	10	20	14
Lepidoptera_Coleophoridae	11	1	2	1	2	2	3	1	1	0	0	17	12	1	1	0	0	0	0	0	0	0	0	1	0	1	0	0	0	0	0	0	0	0	0	1	0	1	0	0	0	0	0	1	0	0	4	1	2
Diptera_Tipulidae	0	1	2	0	2	11	0	4	5	1	2	0	0	0	0	0	1	8	1	2	0	0	0	0	0	1	1	0	1	1	0	0	0	0	0	0	0	10	1	0	0	0	0	0	0	1	0	0	0
Trichoptera_Hydroptilidae	7	13	2	0	1	0	0	0	8	0	0	0	0	0	0	0	0	1	0	0	0	0	0	0	0	0	0	0	5	0	0	0	0	0	0	0	0	2	0	0	0	0	0	0	0	0	1	0	0
Hymenoptera_Eupelmidae	3	4	0	0	0	1	2	0	0	0	0	3	3	0	0	0	0	0	0	0	0	0	0	0	0	0	0	0	1	0	0	0	0	0	0	0	0	7	0	0	0	0	0	0	0	0	5	22	14
Hemiptera_Flatidae	0	0	0	1	1	0	2	2	0	0	3	0	0	1	0	0	5	0	0	0	0	0	0	0	0	0	0	0	7	1	1	0	1	0	0	0	8	1	1	0	0	0	0	2	1	0	10	0	3
Coleoptera_Tenebrionidae	0	3	6	1	0	1	0	2	2	1	26	0	0	6	0	0	2	1	0	0	0	0	0	6	0	0	0	0	17	0	6	0	0	0	0	0	1	3	0	0	0	0	0	0	0	0	18	6	4
Hemiptera_Delphacidae	1	0	0	0	0	0	0	1	0	0	1	14	3	2	0	0	1	0	0	0	3	0	0	2	0	0	0	0	2	0	0	0	0	0	0	0	0	20	0	0	0	0	1	0	0	0	25	15	6
Coleoptera_Nitidulidae	0	0	0	0	0	1	0	0	0	3	13	2	5	1	0	0	0	6	0	1	0	0	0	0	0	1	4	0	27	0	2	0	0	0	0	0	0	0	0	0	0	0	1	0	1	3	0	0	0
Coleoptera_Phalacridae	2	0	3	0	0	10	0	8	0	8	0	0	0	0	0	0	0	0	0	0	0	0	0	0	0	0	0	0	0	0	0	0	0	0	0	0	0	5	0	0	0	0	0	0	0	0	13	21	23
Coleoptera_Cerambycidae	0	0	1	0	5	0	0	3	0	0	9	1	1	0	0	0	3	0	0	0	2	1	0	2	1	2	0	0	2	0	3	0	2	0	0	1	1	3	1	0	1	2	0	2	0	0	6	2	2
Mantodea_Mantidae	0	0	0	0	1	0	0	0	0	0	0	1	1	7	0	0	0	0	0	0	0	0	0	0	0	0	0	0	0	0	0	0	0	0	0	0	0	2	3	1	0	0	0	13	0	4	1	2	2
Diptera_Heleomyzidae	0	0	0	0	1	0	0	0	0	2	0	0	18	0	0	0	0	0	0	6	9	1	8	3	5	4	2	2	0	0	0	0	0	0	0	0	0	4	0	0	0	0	0	0	0	0	1	0	1
Hymenoptera_Evaniidae	0	0	0	0	0	0	0	0	0	0	2	0	1	3	0	0	0	1	0	0	0	0	0	0	0	0	0	0	6	0	0	0	0	0	0	0	0	13	0	0	0	1	1	6	0	0	8	20	23
Coleoptera_Carabidae	0	0	0	0	1	2	0	0	0	2	6	4	0	3	0	0	0	6	0	2	0	0	0	0	0	0	0	0	14	0	3	0	0	2	0	0	1	25	0	0	0	1	2	0	1	0	56	3	3
Orthoptera_Acrididae	1	0	0	0	14	0	0	0	0	0	0	1	3	15	0	0	0	0	0	0	0	0	0	0	0	0	0	0	2	0	0	0	0	0	0	0	0	79	0	0	0	0	0	0	0	0	1	6	21
Diptera_Sepsidae	0	0	0	0	0	0	0	1	3	0	2	90	4	0	0	0	0	0	0	1	0	0	0	2	0	1	1	0	0	0	0	1	0	0	0	0	0	7	2	0	0	0	0	2	0	0	2	3	4
Hymenoptera_Dryinidae	0	5	0	1	8	0	2	0	4	0	6	0	3	0	0	0	3	2	0	0	0	0	0	2	1	0	0	0	2	0	0	0	0	0	0	0	0	7	0	0	0	0	0	4	0	0	6	6	7
Blattodea_Rhinotermitidae	0	0	0	0	0	0	0	0	0	0	0	0	0	0	1	0	0	0	0	0	0	0	0	0	0	0	0	0	0	0	0	0	0	0	0	2	1	0	4	1	0	3	0	3	1	0	0	0	0
Hymenoptera_Sclerogibbidae	0	0	0	0	0	0	0	0	0	0	0	10	154	15	0	0	0	0	0	0	0	0	0	0	0	0	0	0	0	0	0	0	0	0	0	0	0	24	0	0	0	0	0	0	0	0	0	9	1
Lepidoptera_Nymphalidae	0	1	1	1	2	1	0	1	0	8	2	0	0	0	0	0	0	0	0	0	0	0	0	1	0	3	0	0	1	0	0	0	1	0	0	0	2	6	1	0	1	1	2	1	0	0	0	3	5
Hymenoptera_Mutillidae	0	0	0	0	0	0	0	0	0	0	1	1	3	4	0	1	0	1	0	0	0	0	0	0	0	0	0	0	12	0	1	0	0	0	0	0	0	5	0	0	0	0	0	1	0	0	1	69	15
Lepidoptera_Pyralidae	0	0	0	1	0	0	0	0	0	1	7	3	29	6	0	0	0	0	0	0	0	0	0	0	0	0	0	0	0	0	1	0	0	0	0	0	0	2	0	0	0	0	0	0	0	0	33	11	7
Hymenoptera_Eurytomidae	0	0	1	0	1	0	0	0	0	2	0	0	0	0	0	0	0	0	0	0	0	0	0	0	0	0	0	0	0	0	77	0	0	0	0	0	0	6	0	0	0	0	0	0	0	0	0	5	1
Psocoptera_Psocetae	0	0	0	0	0	0	0	0	0	0	0	0	0	0	0	0	0	0	0	0	0	0	0	0	0	0	0	0	0	0	0	0	9	1	0	2	1	0	1	0	1	0	1	4	1	1	0	0	0
Hymenoptera_Chalcididae	1	1	0	0	2	0	2	2	0	0	0	0	2	0	0	0	0	0	0	0	0	0	0	0	0	0	0	0	0	4	0	0	1	0	0	0	0	19	0	0	0	0	0	0	0	0	0	17	16
Lepidoptera_Psychidae	0	0	0	0	0	0	0	0	2	0	17	0	0	0	0	0	0	1	6	0	0	0	0	0	0	0	0	0	5	0	0	0	0	0	0	0	0	1	0	0	0	0	0	0	0	0	1	0	3
Coleoptera_Scarabaeidae	0	0	0	0	0	0	0	0	0	0	1	0	0	7	0	1	0	0	0	0	0	0	0	0	0	0	0	0	5	0	3	1	2	0	0	2	0	4	0	0	0	0	1	4	0	0	58	4	1
Diptera_Fanniidae	0	0	0	0	0	0	0	0	1	42	0	2	0	0	0	0	2	0	0	8	1	2	0	7	0	0	8	1	0	0	0	0	0	0	0	0	0	6	0	0	0	0	0	0	0	0	0	0	0
Hemiptera_Pentatomidae	0	0	1	0	0	0	0	0	0	0	0	0	0	0	0	0	0	0	0	0	0	0	1	0	0	0	0	0	0	0	0	0	0	0	0	0	0	182	1	0	0	0	0	1	0	0	1	3	2
Thysanoptera_Aeolothripidae	0	0	0	0	1	0	0	0	0	1	4	5	3	0	0	0	1	0	0	0	0	0	0	0	0	0	0	0	2	0	0	0	0	0	0	0	0	0	0	0	0	0	0	0	0	0	56	5	5
Diptera_Anthomyzidae	6	0	0	0	13	3	1	0	4	2	0	0	0	0	0	0	0	0	0	0	7	0	1	15	0	0	0	0	0	0	0	0	0	0	0	0	0	1	0	0	0	0	0	0	0	0	0	2	0
Lepidoptera_Lycaenidae	0	0	0	0	0	0	0	0	0	0	0	0	3	3	0	0	0	0	0	0	0	0	0	0	0	0	0	0	0	0	0	3	0	2	0	0	0	98	0	1	0	0	0	0	1	0	0	0	10
Hemiptera_Lygaeidae	0	0	0	0	0	0	0	0	0	0	3	1	3	33	0	0	0	0	0	0	0	0	0	0	0	0	0	0	0	0	0	0	0	0	0	0	0	21	0	0	0	0	0	0	0	0	5	7	12
Lepidoptera_Euteliidae	0	0	0	0	0	0	0	0	0	0	1	0	0	0	0	0	0	0	0	0	0	0	0	0	0	0	0	0	1	0	0	0	0	0	0	0	0	0	0	0	0	0	0	0	0	0	0	77	22
Psocoptera_Psocidae	0	0	0	0	0	0	0	1	0	0	10	0	0	0	0	0	0	1	1	0	0	0	0	0	0	0	0	0	10	1	1	0	2	1	3	2	0	6	2	0	0	0	1	1	1	0	5	0	4
Neuroptera_Chrysopidae	0	1	2	4	1	0	4	1	0	0	1	6	4	8	0	0	0	0	0	0	0	0	0	1	0	0	0	0	6	0	0	0	0	0	0	0	0	0	0	0	0	0	0	0	0	0	0	4	1
Neuroptera_Hemerobiidae	1	0	1	0	3	1	0	1	12	15	1	0	1	0	0	0	2	0	0	0	0	0	0	0	0	0	0	0	3	0	0	0	0	0	0	0	0	0	0	0	0	0	0	0	0	0	0	9	3
Coleoptera_Throscidae	1	0	0	0	2	0	0	0	2	0	2	0	0	0	0	0	0	1	0	0	0	0	0	0	0	0	0	0	4	0	0	0	0	0	0	0	0	2	1	0	0	0	0	1	0	0	23	0	2
Orthoptera_Mogoplistidae	0	0	0	0	0	0	0	0	0	0	0	0	0	0	0	0	0	0	0	0	0	0	0	0	0	0	0	0	0	0	0	0	0	0	0	0	0	0	0	0	0	0	0	0	0	0	13	1	8
Diptera_Bombyliidae	0	0	0	0	0	0	0	0	0	0	1	2	39	3	0	0	0	0	0	0	0	1	0	0	0	0	0	1	0	0	0	0	0	0	0	0	0	4	0	0	0	0	0	0	0	0	3	5	28
Lepidoptera_Scythrididae	0	0	0	0	0	0	0	0	0	0	0	0	0	55	0	0	0	0	0	0	0	0	0	0	0	0	0	0	0	0	0	0	0	0	0	0	0	3	0	0	0	0	0	0	0	0	3	15	9
Lepidoptera_Plutellidae	0	0	0	0	0	0	0	0	1	1	0	2	0	3	0	0	0	0	0	0	0	0	0	1	0	0	0	0	0	0	0	0	0	0	0	0	0	5	0	0	0	0	0	0	0	0	4	9	4
Coleoptera_Brentidae	0	0	0	0	0	0	0	0	0	0	18	5	2	0	0	0	6	0	0	0	0	0	0	0	0	0	0	0	12	0	0	0	0	0	0	0	0	3	0	0	0	0	0	0	0	0	1	10	4
Coleoptera_Buprestidae	0	0	0	0	1	0	0	0	1	0	0	1	10	3	0	0	1	1	1	1	0	0	0	0	0	0	0	0	0	0	0	0	0	0	0	0	0	5	0	0	0	0	0	1	0	0	0	17	9
Hymenoptera_Tenthredinidae	0	0	1	0	0	10	0	0	0	2	0	0	0	0	0	0	0	0	0	2	0	4	0	1	0	1	2	2	0	0	0	0	0	0	0	0	0	11	0	0	0	0	0	0	0	0	1	0	0
Psocoptera_Liposcelididae	0	0	0	0	0	0	0	0	0	0	0	0	4	49	0	1	0	0	0	0	0	0	0	0	0	0	0	0	0	0	0	0	0	0	0	0	0	0	0	0	0	0	0	0	0	0	17	1	10
Lepidoptera_Stathmopodidae	0	0	0	0	0	0	0	0	0	0	0	0	85	15	0	0	0	0	0	0	0	0	0	0	0	0	0	0	3	0	0	0	0	0	0	0	0	4	0	0	0	0	0	0	0	0	9	10	0
Hymenoptera_Tiphiidae	0	0	2	0	1	0	0	9	0	0	3	0	2	1	0	0	0	0	0	0	0	0	0	0	0	0	0	0	3	0	0	0	0	0	0	0	0	31	1	0	0	0	0	1	0	0	0	10	3
Diptera_Bibionidae	0	0	0	0	0	0	0	0	0	0	0	0	0	0	0	0	0	2	0	0	0	2	0	0	0	0	0	0	146	0	0	0	0	0	0	0	0	9	0	0	0	0	0	0	0	0	0	0	0
Diptera_Scathophagidae	0	0	0	0	0	2	0	0	0	5	0	1	0	0	0	0	0	0	0	0	0	2	0	2	2	0	3	8	0	0	0	0	0	0	0	0	0	3	0	0	0	0	0	0	0	0	0	0	0
Diptera_Empidoidea	0	0	0	0	0	0	0	0	0	0	0	0	0	0	1	1	0	0	0	0	0	0	0	0	0	0	0	0	0	0	8	0	0	0	0	0	0	0	0	0	0	2	0	0	0	0	0	0	0
Diptera_Sciomyzidae	0	0	0	5	2	4	0	0	6	4	0	0	0	0	0	0	0	0	0	0	0	0	0	4	0	0	0	0	0	0	0	0	0	0	0	0	0	2	0	0	0	0	0	0	0	0	0	0	0
Lepidoptera_Oecophoridae	0	0	0	0	0	0	0	0	0	0	0	0	0	0	1	0	0	0	0	0	0	0	0	0	0	1	0	0	2	3	5	0	0	0	0	0	0	2	0	1	0	0	1	1	0	0	1	0	0
Diptera_Chyromyidae	0	0	0	0	0	0	0	0	0	0	0	32	2	64	0	0	0	0	0	0	0	0	0	0	0	0	0	0	0	0	0	0	0	0	0	0	0	0	0	0	0	0	0	0	0	0	2	0	7
Hemiptera_Ceratocombidae	0	0	0	0	0	0	0	0	0	0	9	0	0	0	0	0	2	4	5	0	0	0	0	0	0	0	0	0	12	0	0	0	0	0	0	0	0	0	0	0	0	0	0	0	0	0	1	1	0
Lepidoptera_Autostichidae	0	0	0	0	0	0	0	0	0	0	34	3	44	0	0	0	2	1	0	0	0	0	0	0	0	0	0	0	13	0	0	0	0	0	0	0	0	32	0	0	0	0	0	0	0	0	0	0	0
Orthoptera_Gryllidae	0	2	0	0	0	0	0	0	0	0	4	1	0	0	0	0	2	0	0	0	0	0	0	0	0	0	0	0	5	0	1	0	1	1	0	0	0	2	0	0	0	0	0	2	0	2	0	2	3
Trichoptera_Leptoceridae	2	4	0	0	0	0	12	2	0	0	0	0	0	0	0	0	0	0	0	0	0	0	0	0	0	0	0	0	2	0	0	0	0	1	0	0	0	0	0	0	0	0	0	0	0	0	0	0	0
Coleoptera_Bostrichidae	0	0	0	0	0	0	0	0	0	0	0	0	29	15	0	0	0	0	0	0	0	0	0	0	0	0	0	0	0	0	0	0	0	0	0	0	0	0	0	0	0	0	0	0	0	0	44	2	2
Coleoptera_Ptinidae	0	1	0	0	1	0	0	1	1	0	2	1	5	2	0	0	0	0	0	0	0	0	0	0	0	0	0	0	1	1	0	0	0	0	0	0	0	0	0	0	0	0	0	0	0	0	19	3	5
Coleoptera_Endomychidae	0	0	0	0	0	0	0	0	0	0	2	0	0	0	0	0	0	0	0	0	0	1	0	0	0	0	0	0	6	3	0	0	0	4	0	0	0	0	1	0	0	0	0	1	0	0	3	0	0
Lepidoptera_Lyonetiidae	0	0	0	0	0	0	0	0	0	0	4	0	0	2	0	0	0	0	0	0	0	0	0	0	0	0	0	0	0	0	1	0	1	1	0	0	0	1	1	0	0	1	1	15	0	0	0	6	0
Hemiptera_Cixiidae	0	0	0	0	0	0	0	0	0	0	13	1	0	5	0	0	5	4	0	0	0	0	0	0	0	0	0	0	8	1	0	0	0	0	0	0	0	4	0	0	0	0	0	0	0	0	4	12	8
Hemiptera_Derbidae	0	0	0	0	0	0	0	0	0	0	0	0	0	0	0	0	0	0	1	0	0	0	0	0	0	0	0	0	2	0	1	0	1	1	0	0	0	0	0	0	0	0	0	0	0	2	5	0	2
Coleoptera_Erotylidae	0	0	0	0	0	0	0	0	1	0	10	0	0	0	0	0	7	3	0	0	0	0	0	0	0	0	0	0	23	1	0	0	1	0	0	1	0	11	0	0	0	0	0	0	0	0	0	1	9
Diptera_Psilidae	2	0	0	0	0	11	0	0	11	1	0	0	0	0	0	0	0	0	0	0	0	0	0	0	0	0	0	0	0	0	1	0	0	0	0	0	0	0	0	0	0	0	0	0	0	0	0	0	0
Hymenoptera_Megachilidae	1	1	1	0	0	0	0	1	0	0	0	14	1	4	0	0	0	0	0	0	0	0	0	0	0	0	0	0	0	0	0	0	0	0	0	0	0	4	0	0	0	0	0	0	0	0	0	11	8
Coleoptera_Lycidae	0	0	0	0	0	0	0	1	0	0	14	0	0	0	0	0	3	5	1	0	0	0	0	0	0	3	0	0	8	1	0	0	0	0	0	0	0	0	0	0	0	0	0	0	0	0	0	0	0
Psocoptera_Hemipsocidae	0	0	0	0	0	0	0	0	0	0	0	0	0	0	0	0	0	0	0	0	0	0	0	0	0	0	0	0	0	0	0	0	0	0	0	0	0	0	0	0	0	0	0	0	0	0	0	7	0
Hymenoptera_Chalcidoidea	0	0	0	0	0	0	0	0	0	0	0	0	0	0	0	0	0	0	0	0	0	0	0	0	0	0	0	0	0	3	11	0	3	3	0	1	2	0	1	0	0	0	0	3	0	0	0	0	0
Psocoptera_Paracaeciliidae	0	0	0	0	0	0	0	0	0	0	0	0	0	0	0	0	0	0	0	0	0	0	4	3	9	4	0	0	0	0	0	0	0	0	0	0	0	0	0	0	0	0	0	0	0	0	0	0	0
Lepidoptera_Heliozelidae	0	1	0	0	2	8	3	3	1	4	0	0	0	0	0	0	1	0	0	0	0	0	0	0	0	0	0	0	1	0	0	0	0	0	0	0	0	0	0	0	0	0	0	0	0	0	0	0	0
Hymenoptera_Cynipidae	0	0	0	0	1	1	0	0	0	0	0	0	0	0	0	0	2	0	0	0	0	0	0	0	0	0	0	0	4	0	0	0	0	0	0	0	0	1	0	0	0	0	0	0	0	0	0	2	0
Lepidoptera_Pieridae	0	1	0	0	0	0	0	1	0	0	0	0	0	7	0	0	0	0	0	0	0	0	0	0	0	0	0	0	0	0	0	0	0	0	0	0	0	1	0	0	0	0	0	0	0	0	0	6	10
Trichoptera_Ecnomidae	0	0	0	0	0	0	0	0	0	0	0	0	0	0	0	0	0	0	0	0	0	0	0	0	0	0	0	0	0	0	0	0	0	24	0	0	0	0	1	0	0	0	0	2	0	0	0	2	1
Diptera_Simuliidae	0	0	0	0	0	0	0	0	0	0	0	0	0	0	0	0	0	1	0	1	0	0	0	0	0	0	0	0	1	0	0	0	0	0	0	0	0	2	0	0	0	0	0	0	0	0	0	1	0
Hemiptera_Clastopteridae	0	0	2	0	2	0	0	16	0	0	0	0	0	0	0	0	0	0	0	0	0	0	0	0	0	0	0	0	1	0	0	0	0	0	0	0	0	0	0	0	0	0	0	0	0	0	0	0	0
Hemiptera_Tropiduchidae	0	0	0	0	0	0	0	0	0	0	2	0	0	0	0	0	1	0	0	0	0	0	0	0	0	0	0	0	9	0	0	0	0	0	0	0	0	1	0	0	0	0	0	2	0	2	1	0	0
Psocoptera_Peripsocidae	0	0	0	0	0	0	0	0	0	0	7	0	0	0	0	0	0	0	0	0	0	0	0	0	1	9	0	0	5	0	0	0	0	0	1	0	0	7	0	0	0	0	0	0	0	0	7	0	0
Hemiptera_Anthocoridae	0	0	1	0	0	0	0	0	2	4	6	0	0	2	0	0	2	1	0	0	1	0	0	0	0	0	0	0	4	0	1	1	0	0	0	1	0	0	0	0	0	0	0	0	0	0	0	5	1
Diptera_Pediciidae	0	0	0	0	0	0	0	0	0	0	0	0	0	0	0	0	0	0	0	0	3	1	4	2	2	0	3	0	0	0	0	0	0	0	0	0	0	0	0	0	0	0	0	0	0	0	0	0	0
Psocoptera_Myopsocidae	0	0	1	0	0	0	0	0	0	0	0	0	0	0	0	0	0	0	0	0	0	0	0	0	0	0	0	0	3	0	0	0	1	0	0	0	0	0	0	0	0	1	0	0	0	0	5	1	7
Hymenoptera_Megaspilidae	0	0	2	1	2	0	1	0	0	0	0	2	0	0	0	0	0	0	0	0	0	0	0	1	1	0	0	0	0	0	2	0	0	0	0	0	1	10	0	0	0	0	0	0	0	0	1	0	1
Psocoptera_Philotarsidae	0	0	0	0	0	0	0	0	0	0	2	28	1	0	0	0	0	0	0	0	0	0	0	0	0	0	0	0	17	0	0	0	0	0	0	0	0	0	0	0	0	0	0	0	0	0	2	0	0
Hemiptera_Issidae	0	0	0	0	0	0	0	0	0	0	11	0	0	0	0	0	18	0	0	0	0	0	0	0	0	0	0	0	5	0	0	0	0	0	0	1	0	1	0	0	0	0	1	0	0	0	0	0	0
Hemiptera_Pseudococcidae	0	0	0	0	0	0	0	0	0	0	0	0	0	0	0	0	5	0	0	0	0	0	0	0	0	0	0	0	0	0	3	0	0	0	0	0	0	0	0	0	0	0	0	0	0	0	3	2	8
Hemiptera_Oxycarenidae	0	0	0	0	0	0	0	0	0	0	0	1	1	7	0	0	0	0	0	0	0	0	0	0	0	0	0	0	0	0	0	0	0	0	0	0	0	0	0	0	0	0	0	0	0	0	4	19	1
Lepidoptera_Depressariidae	1	0	0	0	0	0	0	1	0	0	2	0	0	0	0	0	0	0	0	0	1	0	0	0	0	0	0	0	7	0	0	0	0	0	0	0	0	5	1	0	0	0	0	0	0	0	7	0	1
Diptera_Tephritidae	0	0	0	0	0	0	0	0	0	0	0	0	8	4	0	0	0	0	0	1	0	0	0	0	0	0	0	0	0	0	0	0	0	0	0	0	1	7	1	0	0	0	0	0	0	0	1	6	1
Orthoptera_Tettigoniidae	2	2	0	0	0	0	0	1	0	0	1	0	0	0	0	0	1	0	0	0	0	0	0	0	0	0	0	0	1	0	0	0	0	0	0	0	0	4	0	0	0	0	0	0	0	0	2	4	4
Hymenoptera_Pemphredonidae	0	0	0	0	0	0	0	0	0	0	0	19	8	1	0	0	0	0	0	2	0	0	0	0	0	0	1	0	0	0	0	0	0	0	0	0	0	13	0	0	0	0	0	0	0	0	0	8	2
Hemiptera_Acanaloniidae	0	0	0	0	0	0	0	0	0	0	0	0	0	0	0	0	0	0	0	0	0	0	0	0	0	0	0	0	0	0	0	0	0	0	0	0	0	0	0	0	0	0	0	0	0	0	16	1	1
Psocoptera_Stenopsocidae	0	0	0	0	0	0	0	0	0	0	0	0	0	0	0	0	0	0	0	3	0	0	2	3	7	1	0	0	0	0	0	0	0	0	0	0	0	0	0	0	0	0	0	0	0	0	0	0	0
Diptera_Ulidiidae	5	2	0	0	0	0	0	0	1	1	0	8	2	0	0	0	0	0	0	0	0	0	0	0	0	0	0	0	0	0	0	0	0	0	0	0	0	0	0	0	0	0	0	0	0	0	0	0	0
Hymenoptera_Sphecidae	0	0	0	0	2	0	0	1	0	0	0	2	2	5	0	0	0	0	0	0	0	0	0	0	0	0	0	0	1	0	0	0	0	0	0	0	0	7	2	0	0	0	1	2	0	0	1	0	2
Lepidoptera_Chimabachidae	0	0	0	0	0	0	0	0	0	0	0	0	0	0	1	0	0	0	0	0	0	0	0	0	0	0	0	0	0	0	0	0	0	0	0	0	0	0	0	0	0	0	0	0	0	0	0	0	0
Coleoptera_Leiodidae	0	0	0	0	0	0	0	0	0	0	5	0	0	0	0	0	8	1	0	2	1	0	1	0	1	0	1	0	3	0	0	0	0	0	0	0	0	0	0	0	0	0	0	0	0	0	0	0	0
Hymenoptera_Torymidae	1	0	0	0	0	0	0	0	0	0	0	0	0	0	0	0	0	0	0	0	0	0	0	0	0	0	0	0	0	0	0	0	0	0	0	0	0	2	0	0	0	0	0	0	0	0	0	18	5
Psocoptera_Amphientomidae	0	0	0	0	0	0	0	0	0	0	0	0	0	0	0	0	0	0	1	0	0	0	0	0	0	0	0	0	2	0	0	0	2	0	0	1	1	2	0	0	0	0	0	0	0	0	0	0	1
Diptera_Rhagionidae	0	0	0	0	0	11	0	0	0	0	2	0	0	0	0	0	2	0	0	0	0	0	0	3	0	0	1	0	1	0	0	0	0	0	0	0	0	0	0	0	0	0	0	0	0	0	0	0	0
Coleoptera_Silvanidae	0	0	0	0	0	0	0	0	0	0	0	0	0	2	0	0	0	0	0	0	0	0	0	0	0	0	0	0	0	0	0	0	0	0	0	0	0	1	1	0	0	0	0	0	0	0	0	18	1
Diptera_Asteiidae	0	0	0	0	0	0	0	0	0	0	0	2	5	0	0	0	0	0	0	0	1	0	0	0	0	0	0	0	1	0	0	0	0	0	0	0	0	1	0	0	0	1	2	0	0	0	1	3	0
Ephemeroptera_Baetidae	0	0	0	0	0	0	0	0	0	0	0	0	0	0	0	0	0	0	0	0	0	0	0	0	0	0	0	0	0	0	1	0	0	0	2	0	2	0	0	0	0	0	0	0	0	0	0	0	0
Hemiptera_Reduviidae	0	0	0	0	0	0	0	0	0	0	1	0	0	0	0	0	0	0	0	0	0	0	0	0	0	0	0	0	2	1	3	0	0	1	0	2	0	5	0	0	0	0	0	3	0	0	2	3	1
Diptera_Clusiidae	0	1	0	1	0	0	0	0	0	0	0	0	0	0	0	0	0	0	0	0	0	0	0	0	0	1	0	0	2	1	4	2	0	0	0	0	0	0	0	0	0	0	0	0	0	0	0	0	0
Coleoptera_Oedemeridae	0	0	0	0	0	0	0	0	0	0	0	0	0	0	0	0	1	0	0	0	8	0	0	5	0	1	5	0	6	0	0	0	0	1	0	0	0	0	0	0	0	0	0	0	0	0	0	0	0
Lepidoptera_Nolidae	0	0	0	0	0	0	0	0	0	0	1	0	2	0	0	0	0	0	0	0	0	0	0	0	0	0	0	0	0	0	0	0	0	0	0	0	0	2	0	0	0	0	0	0	0	0	2	12	7
Psocoptera_Pseudocaeciliidae	0	0	0	0	0	0	0	0	0	0	0	0	0	0	0	0	0	0	0	0	0	0	0	0	0	0	0	0	0	0	0	0	1	1	1	1	0	0	0	1	0	0	0	2	0	0	0	0	0
Lepidoptera_Immidae	0	0	0	0	0	0	0	0	0	0	0	0	0	0	0	0	0	0	0	0	0	0	0	0	0	0	0	0	0	0	0	0	0	0	0	0	0	0	1	0	1	0	0	0	1	0	0	0	0
Coleoptera_Mycetophagidae	0	0	0	0	0	0	0	0	0	5	1	1	2	1	0	0	0	1	0	0	0	0	0	0	0	0	0	0	8	0	0	0	0	0	0	0	0	0	0	0	0	0	0	0	0	0	1	2	2
Coleoptera_Lymexylidae	0	0	0	0	0	0	0	0	0	0	0	0	0	0	0	0	0	0	0	0	0	0	0	0	0	0	0	1	0	0	0	0	1	0	0	0	0	0	0	1	0	0	0	6	0	0	0	0	0
Diptera_Diadocidiidae	0	0	0	0	0	0	0	0	0	0	0	0	0	0	0	0	0	0	0	2	0	5	1	1	1	0	1	0	0	0	0	0	0	0	0	0	0	0	0	0	0	0	0	0	0	0	0	0	0
Lepidoptera_Pterophoridae	0	0	0	0	0	0	0	1	0	0	0	10	2	0	0	0	0	0	0	0	0	0	0	0	0	0	0	0	0	0	0	0	0	0	0	0	0	3	0	0	0	0	0	0	0	0	3	8	3
Coleoptera_Melandryidae	0	0	0	0	0	0	0	0	0	0	3	0	0	0	0	0	8	0	1	0	0	0	0	0	0	0	0	0	3	0	0	0	0	0	0	0	0	0	0	0	0	0	0	0	0	0	0	0	0
Neuroptera_Berothidae	0	0	0	0	0	0	0	0	0	0	0	0	0	0	0	0	0	0	0	0	0	0	0	0	0	0	0	0	0	0	0	0	0	0	0	0	0	0	0	0	0	0	0	0	0	0	5	4	7
Mecoptera_Panorpidae	0	0	0	0	0	0	0	0	0	0	0	0	0	0	0	0	0	0	0	6	2	0	0	3	0	4	2	0	0	0	0	0	0	0	0	0	0	0	0	0	0	0	0	0	0	0	0	0	0
Diptera_Canacidae	0	0	0	0	0	0	0	0	0	0	0	0	2	0	0	0	0	0	0	0	0	0	0	0	0	0	0	0	0	0	0	0	0	0	0	0	0	2	1	1	0	1	0	0	0	0	0	0	0
Coleoptera_Lampyridae	0	1	0	1	0	0	0	0	0	0	1	0	0	0	0	0	0	0	0	0	0	0	0	0	0	0	0	0	11	0	0	0	0	0	0	0	0	1	0	0	0	0	0	0	0	0	0	0	0
Trichoptera_Hydropsychidae	0	0	0	0	0	0	0	0	0	0	1	0	0	0	0	0	0	0	0	0	0	0	0	0	0	0	0	0	0	0	0	0	0	0	0	0	0	0	0	0	0	0	0	0	0	0	0	0	0
Embioptera_Embiidae	0	0	0	0	0	0	0	0	0	0	0	1	13	9	0	0	0	0	0	0	0	0	0	0	0	0	0	0	0	0	0	0	0	0	0	0	0	0	0	0	0	0	0	0	0	0	0	2	14
Hemiptera_Schizopteridae	0	0	0	0	0	0	0	0	0	0	4	0	0	0	0	0	2	0	0	0	0	0	0	0	0	0	0	0	6	0	1	0	0	0	0	3	0	0	0	0	0	0	0	2	0	0	8	0	0
Diptera_Rhinophoridae	0	0	0	0	0	0	0	0	0	0	0	0	1	0	0	0	0	0	0	5	0	1	0	0	0	1	6	0	0	0	0	0	0	0	0	0	0	0	0	0	0	0	0	0	0	0	0	0	1
Hemiptera_Alydidae	0	0	0	0	0	0	0	0	0	0	0	0	0	0	0	0	0	0	0	0	0	0	0	0	0	0	0	0	0	0	0	0	0	0	0	0	0	6	0	0	0	0	0	0	0	0	4	3	0
Lepidoptera_Roeslerstammiidae	0	0	0	0	0	0	0	0	0	0	0	0	0	0	0	0	0	0	0	0	0	0	0	0	0	0	0	0	0	0	0	0	0	0	0	0	0	0	1	0	1	0	1	0	0	0	0	0	0
Diptera_Anisopodidae	0	0	0	0	0	1	0	0	1	0	1	0	0	0	0	0	1	0	0	1	0	0	0	4	0	1	3	1	0	0	0	0	0	0	0	0	0	0	0	0	0	0	0	0	0	0	0	0	0
Coleoptera_Monotomidae	0	0	0	0	0	0	0	0	0	0	2	1	0	0	0	0	7	2	0	0	0	0	0	0	0	0	0	0	9	0	0	0	0	0	0	0	0	0	0	0	0	0	0	0	0	0	0	0	0
Diptera_Xylomyidae	0	0	1	0	2	0	0	2	0	0	1	0	0	0	0	0	0	1	0	0	0	0	0	0	0	0	0	0	7	0	0	0	0	0	0	0	0	0	0	0	0	0	1	0	0	0	0	0	0
Neuroptera_Mantispidae	0	0	0	0	0	0	0	0	0	0	0	0	0	0	0	0	0	0	0	0	0	0	0	0	0	0	0	0	0	0	0	0	0	0	0	0	0	0	0	0	0	0	0	0	0	1	2	0	1
Hemiptera_Epipygidae	0	0	0	0	0	0	0	0	0	0	32	0	0	0	0	0	0	0	0	0	0	0	0	0	0	0	0	0	5	0	0	0	0	0	0	0	0	0	0	0	0	0	0	0	0	0	0	0	0
Lepidoptera_Limacodidae	0	0	2	0	0	0	0	1	0	0	3	0	0	0	0	0	0	0	0	0	0	0	0	0	0	0	0	0	1	0	0	0	0	0	0	0	0	0	0	0	0	1	0	0	0	0	0	0	0
Lepidoptera_Adelidae	0	0	0	0	0	2	0	0	0	0	0	0	0	0	0	0	0	0	0	0	0	0	0	0	0	0	0	0	0	0	0	0	0	0	0	0	0	0	0	0	0	0	0	0	0	0	19	0	0
Lepidoptera_Argyresthiidae	0	0	0	0	0	1	0	0	2	0	0	0	0	0	0	0	0	2	0	2	0	0	0	0	0	0	0	0	0	0	0	0	0	0	0	0	0	0	1	0	0	0	0	0	0	0	0	0	0
Coleoptera_Dermestidae	0	0	0	0	0	1	0	1	0	0	0	1	0	7	0	0	0	0	0	0	0	0	0	0	0	0	0	0	1	0	0	0	0	0	0	0	0	0	0	0	0	0	0	0	0	0	0	3	5
Lepidoptera_Riodinidae	0	0	0	0	0	0	0	0	0	0	0	0	0	0	0	1	0	0	0	0	0	0	0	0	0	0	0	0	0	0	0	0	0	0	0	0	0	0	0	0	0	0	0	0	0	0	3	2	1
Diptera_Scenopinidae	0	0	0	0	0	0	0	0	0	0	0	0	4	3	0	0	0	0	0	0	0	0	0	0	0	0	0	0	0	0	0	0	0	0	0	0	0	0	0	0	0	0	0	0	0	0	0	2	12
Hemiptera_Tettigometridae	0	0	0	0	0	0	0	0	0	0	0	0	0	0	0	0	0	0	0	0	0	0	0	0	0	0	0	0	0	0	0	0	0	0	0	0	0	0	0	0	0	0	0	0	0	0	3	21	0
Coleoptera_Ptiliidae	0	0	0	0	0	0	0	0	0	0	0	1	0	0	0	0	0	0	0	0	0	0	0	0	0	0	0	0	0	0	0	0	0	0	0	0	0	0	0	0	0	0	0	0	0	0	2	9	4
Lepidoptera_Batrachedridae	0	0	0	0	0	0	0	0	0	0	0	0	0	0	0	0	0	1	0	0	0	0	0	0	0	1	0	0	0	0	3	0	0	0	0	0	0	1	0	0	0	0	0	0	0	0	7	0	0
Orthoptera_Thericleidae	0	0	0	0	0	0	0	0	0	0	0	0	0	0	0	0	0	0	0	0	0	0	0	0	0	0	0	0	0	0	0	0	0	0	0	0	0	0	0	0	0	0	0	0	0	0	1	9	1
Hemiptera_Triozidae	0	0	0	0	0	0	0	0	0	0	0	0	0	0	0	0	0	0	2	0	0	0	0	0	0	0	0	0	0	0	0	0	0	0	0	0	0	10	0	0	0	0	0	0	0	0	1	0	0
Lepidoptera_Hesperiidae	0	0	0	0	0	0	0	0	0	0	1	0	0	0	0	0	0	0	0	0	0	0	0	0	0	0	0	0	1	0	0	0	0	0	0	0	0	12	0	0	0	0	0	0	0	0	0	8	1
Hymenoptera_Bradynobaenidae	0	0	0	0	0	0	0	0	0	0	0	0	0	32	0	0	0	0	0	0	0	0	0	0	0	0	0	0	0	0	0	0	0	0	0	0	0	0	0	0	0	0	0	0	0	0	0	1	0
Hymenoptera_Signiphoridae	0	0	0	0	0	0	0	0	0	0	0	0	7	0	0	0	0	0	0	0	0	0	0	0	0	0	0	0	0	0	0	0	0	0	0	0	0	3	0	0	0	0	0	0	0	0	0	1	0
Lepidoptera_Momphidae	0	0	0	0	0	0	0	0	0	2	1	0	0	0	0	0	0	3	0	0	0	0	0	0	0	0	1	0	3	0	0	0	0	0	0	0	0	0	0	0	0	0	0	0	0	0	0	0	0
Hemiptera_Blissidae	0	0	0	0	0	0	0	0	0	0	0	0	0	0	0	0	0	0	0	0	0	0	0	0	0	0	0	0	0	0	0	0	0	0	0	0	0	1	0	0	0	0	0	0	0	0	0	0	0
Orthoptera_Gryllacrididae	0	0	0	0	0	0	0	0	0	0	2	0	0	0	0	0	2	0	1	0	0	0	0	0	0	0	0	0	0	0	0	0	0	0	0	0	0	0	0	0	0	0	0	0	0	0	1	3	1
Diptera_Periscelididae	0	0	0	0	0	0	0	0	0	0	0	0	0	0	0	0	0	0	0	0	0	0	0	0	0	0	0	0	1	0	1	1	1	0	0	0	0	1	2	0	0	0	0	0	0	0	0	0	0
Hemiptera_Geocoridae	0	0	0	0	0	0	0	0	0	0	0	0	0	27	0	0	0	0	0	0	0	0	0	0	0	0	0	0	0	0	0	0	0	0	0	0	0	0	0	0	0	0	0	0	0	0	0	0	0
Hymenoptera_Colletidae	0	0	0	0	0	0	0	1	1	0	0	5	7	0	0	0	0	0	0	0	0	0	0	0	0	0	0	0	0	0	1	0	0	0	0	0	0	1	0	0	0	0	0	0	0	0	0	0	0
Coleoptera_Laemophloeidae	0	0	0	0	0	0	0	0	0	0	2	0	1	4	0	0	0	0	1	0	0	0	0	0	0	0	0	0	1	0	0	0	0	0	0	0	0	2	0	0	0	0	0	0	0	0	0	0	0
Hemiptera_Membracidae	0	0	0	0	0	0	0	0	0	0	0	0	0	0	0	0	4	0	0	0	0	0	0	0	0	0	0	0	3	0	0	0	0	0	0	0	0	14	0	0	0	0	0	0	0	0	0	0	0
Coleoptera_Pyrochroidae	0	0	0	0	0	0	0	0	0	0	0	0	0	0	0	0	0	0	0	0	0	1	0	0	0	0	0	0	0	0	0	0	0	0	0	0	0	0	0	0	0	0	0	0	0	0	0	0	0
Psocoptera_Archipsocidae	0	0	0	0	0	0	0	0	0	0	0	0	0	0	0	0	0	0	0	0	0	0	0	0	0	0	0	0	2	0	0	1	0	0	0	0	0	0	0	0	0	0	0	0	0	0	0	0	0
Hemiptera_Berytidae	0	0	0	0	0	0	0	0	0	0	0	0	0	0	0	0	0	0	0	0	0	0	0	0	0	0	0	0	0	0	0	0	0	0	0	0	0	0	0	0	0	0	0	0	0	0	5	3	1
Hemiptera_Eurybrachidae	0	0	0	0	0	0	0	0	0	0	0	0	0	0	0	0	0	0	0	0	0	0	0	0	0	0	0	0	0	0	0	0	0	0	0	0	0	0	0	0	0	0	0	0	0	0	14	0	0
Hemiptera_Ricaniidae	0	0	0	0	0	0	0	0	0	0	0	0	0	0	0	0	0	0	0	0	0	0	0	0	0	0	0	0	0	0	0	0	0	0	0	0	0	5	0	0	0	0	0	2	0	0	0	0	1
Blattodea_Cryptocercidae	0	0	0	0	0	0	0	0	0	0	0	0	0	0	0	0	0	0	0	0	0	0	0	0	0	0	0	0	0	0	0	0	2	0	0	0	1	0	0	0	0	0	0	0	0	0	0	0	0
Coleoptera_Sphindidae	0	0	0	0	0	0	0	0	0	0	0	0	0	0	0	0	0	0	0	7	0	0	0	2	0	0	1	0	0	0	0	0	0	0	0	0	0	0	0	0	0	0	0	0	0	0	0	0	0
Psocoptera_Prionoglarididae	0	0	0	0	0	0	0	0	0	0	0	0	0	0	0	0	0	0	0	0	0	0	0	0	0	0	0	0	0	0	0	0	0	0	0	0	0	0	0	0	0	0	0	0	0	0	2	0	7
Hemiptera_Cicadidae	0	0	0	0	0	0	0	0	0	0	0	0	0	0	0	0	0	0	0	0	0	0	0	0	0	0	0	0	0	0	0	0	0	0	0	0	0	0	0	0	0	0	0	1	0	0	0	2	11
Diptera_Chaoboridae	0	1	0	0	0	0	0	0	0	0	0	0	0	0	0	0	0	0	0	0	0	0	0	0	0	0	0	0	0	0	0	0	0	0	0	0	0	4	0	0	0	0	0	0	0	0	1	0	0
Hymenoptera_Philanthidae	0	0	0	0	0	0	0	0	0	0	0	1	1	2	0	0	0	0	0	0	0	0	0	0	0	0	0	0	0	0	0	0	0	0	0	0	0	9	0	0	0	0	0	0	0	0	0	0	5
Odonata_Aeshnidae	0	0	0	0	0	0	0	0	0	0	0	0	0	0	0	0	0	0	0	0	0	0	0	0	0	0	0	0	0	0	0	0	0	0	0	0	0	0	0	1	0	0	0	0	0	0	0	0	0
Psocoptera_Psilopsocidae	0	0	0	0	0	0	0	0	0	0	0	0	0	0	0	0	0	0	0	0	0	0	0	0	0	0	0	0	0	0	0	0	0	0	0	0	0	0	0	0	0	0	0	0	0	0	7	1	0
Hemiptera_Diaspididae	0	0	0	0	0	0	0	0	0	0	0	0	0	0	0	0	0	0	0	0	0	0	0	0	0	0	0	0	0	1	1	0	0	0	0	0	0	0	0	0	0	0	0	1	0	0	2	0	0
Hemiptera_Rhopalidae	0	0	0	0	0	0	0	0	0	0	0	0	0	3	0	0	0	0	0	0	0	0	0	0	0	0	0	0	0	0	0	0	0	0	0	0	0	9	0	0	0	0	0	0	0	0	0	5	0
Hemiptera_Margarodidae	0	0	0	0	0	0	0	0	0	0	0	0	1	0	0	0	0	0	0	0	0	0	0	0	0	0	0	0	0	0	0	0	0	0	0	0	0	0	0	0	0	0	0	0	0	0	1	0	0
Orthoptera_Tetrigidae	0	0	0	0	0	0	0	0	0	0	0	3	3	0	0	0	0	0	0	0	0	0	0	0	0	0	0	0	2	0	1	1	0	0	0	0	0	14	0	0	0	0	0	0	0	0	0	0	0
Plecoptera_Leuctridae	0	0	0	0	0	0	0	0	0	0	0	0	0	0	0	0	0	0	0	0	0	0	1	0	1	0	2	0	0	0	0	0	0	0	0	0	0	0	0	0	0	0	0	0	0	0	0	0	0
Coleoptera_Phengodidae	0	0	0	0	0	0	0	0	0	0	0	0	0	0	0	0	0	3	0	0	0	0	0	0	0	0	0	0	1	0	0	0	0	0	0	0	0	0	0	0	0	0	0	0	0	0	0	0	0
Blattodea_Blaberidae	0	0	0	0	0	0	0	0	0	0	0	0	0	0	0	0	0	0	0	0	0	0	0	0	0	0	0	0	2	0	0	0	0	0	0	0	0	1	0	0	0	0	0	0	0	0	0	1	3
Hymenoptera_Thynnidae	0	0	0	0	0	0	0	0	0	0	0	0	0	0	0	0	0	0	0	0	0	0	0	0	0	0	0	0	0	0	0	0	0	0	0	0	1	0	0	0	0	0	0	0	0	0	0	1	1
Hymenoptera_Psenidae	0	0	0	0	0	0	0	0	0	0	0	0	0	0	0	0	0	0	0	2	0	3	0	0	0	0	0	0	0	0	0	0	0	0	0	0	0	0	0	0	0	0	0	0	0	0	0	0	0
Lepidoptera_Xyloryctidae	0	0	0	0	0	0	0	0	0	0	0	0	0	0	0	0	0	0	0	0	0	0	0	0	0	0	0	0	0	0	0	0	0	0	0	0	0	0	0	0	0	0	0	0	0	0	0	0	0
Lepidoptera_Tischeriidae	0	0	0	0	0	0	0	0	0	0	0	0	0	0	0	0	0	0	0	0	0	0	0	0	0	0	0	0	0	0	0	0	0	0	0	0	0	0	0	0	0	0	0	0	0	0	1	2	1
Diptera_Chamaemyiidae	0	0	0	0	0	0	0	0	0	0	0	0	6	0	0	0	0	0	0	0	1	0	0	2	0	0	0	0	0	0	0	0	0	0	0	0	0	6	0	0	0	0	0	0	0	0	0	2	1
Lepidoptera_Saturniidae	0	0	0	0	0	0	0	0	0	0	0	0	0	0	0	0	0	0	0	0	0	0	0	0	0	0	0	0	0	0	0	0	0	0	0	0	0	0	0	0	0	0	0	0	1	0	0	0	1
Diptera_Aulacigastridae	0	0	0	0	0	0	0	0	0	1	2	0	0	0	0	0	1	0	0	0	0	0	0	0	0	0	0	0	20	0	0	0	0	0	0	0	0	0	0	0	0	0	0	0	0	0	0	0	0
Lepidoptera_Eriocottidae	0	0	0	0	0	0	0	0	0	0	0	0	0	0	0	0	0	0	0	0	0	0	0	0	0	0	0	0	0	0	0	0	0	0	0	0	0	6	0	0	0	0	0	0	0	0	3	7	2
Hymenoptera_Azotidae	0	0	0	0	0	0	0	0	0	0	0	0	0	3	0	0	0	0	0	0	0	0	0	0	0	0	0	0	0	0	0	0	0	0	0	0	0	19	0	0	0	0	0	0	0	0	0	0	0
Coleoptera_Zopheridae	0	0	0	0	0	0	0	0	0	0	4	0	0	0	0	0	4	0	0	0	0	0	0	0	0	0	0	0	2	0	0	0	0	0	0	0	0	0	0	0	0	0	0	0	0	0	0	0	1
Hymenoptera_Scoliidae	0	0	0	0	0	0	0	0	0	0	0	0	1	1	0	0	0	0	0	0	0	0	0	0	0	0	0	0	0	0	0	0	0	1	0	0	0	1	0	0	0	0	0	0	0	0	2	0	3
Hymenoptera_Gasteruptiidae	0	0	0	0	2	0	0	1	0	0	0	0	0	1	0	0	0	0	0	0	0	0	0	0	0	0	0	0	0	0	0	0	0	0	0	0	0	0	0	0	0	0	0	0	0	0	0	2	0
Coleoptera_Cryptophagidae	0	0	0	0	0	0	0	0	0	0	0	6	0	0	0	0	0	0	0	0	2	0	0	0	0	0	0	0	1	0	0	0	0	0	0	0	0	6	0	0	0	0	0	0	0	0	0	0	0
Coleoptera_Biphyllidae	0	0	0	0	0	0	0	0	0	0	8	0	0	0	0	0	0	0	0	0	0	0	0	0	0	0	0	0	14	0	0	0	0	0	0	0	0	0	0	0	0	0	0	0	0	0	0	0	0
Hemiptera_Nogodinidae	0	0	0	0	0	0	0	0	0	0	0	0	0	2	0	0	0	0	0	0	0	0	0	0	0	0	0	0	0	0	0	0	0	0	0	0	0	0	0	0	0	0	0	0	0	0	4	0	3
Coleoptera_Histeridae	0	0	0	0	0	0	0	0	0	0	1	0	0	0	0	0	0	0	0	0	0	0	0	0	0	0	0	0	25	0	0	0	0	0	0	0	0	0	0	0	0	0	0	0	0	0	0	0	0
Lepidoptera_Sphingidae	0	0	1	0	0	1	0	0	0	0	0	0	0	0	0	0	0	0	0	0	0	0	0	0	0	0	0	0	0	0	0	0	0	0	0	0	0	1	0	0	0	0	0	0	0	0	0	0	2
Hemiptera_Psyllidae	0	0	0	0	0	0	0	0	0	0	0	0	0	0	0	0	0	0	0	0	0	0	0	0	0	0	0	0	0	0	0	0	0	0	0	0	0	0	0	0	0	0	0	0	0	0	6	1	2
Hemiptera_Enicocephalidae	0	0	0	0	0	0	0	0	0	0	0	0	0	0	0	0	2	1	0	0	0	0	0	0	0	0	0	0	2	0	0	0	0	0	0	0	0	1	0	0	0	0	0	0	0	0	0	0	0
Psocoptera_Amphipsocidae	0	0	0	0	0	0	0	0	0	0	3	0	0	0	0	0	0	0	0	0	0	0	0	0	0	0	0	0	17	0	0	0	0	0	0	0	0	0	0	0	0	0	0	0	0	0	0	0	0
Hymenoptera_Proctotrupidae	0	0	0	0	0	0	0	0	0	0	0	0	0	0	0	0	1	0	0	0	0	0	0	1	0	1	0	0	10	0	0	0	0	0	0	0	0	0	0	0	0	0	0	0	0	0	0	0	0
Diptera_Trichoceridae	0	0	0	0	0	0	0	0	0	0	0	0	0	0	0	0	0	0	0	0	0	0	1	0	0	0	0	0	0	0	0	0	0	1	0	0	0	0	0	0	0	0	0	0	0	0	0	0	0
Lepidoptera_Notodontidae	0	0	0	0	0	0	0	0	0	0	5	0	0	0	0	0	0	0	0	0	0	0	0	0	0	0	0	0	8	0	0	0	0	0	0	0	0	0	0	0	0	0	0	0	0	0	0	0	2
Psocoptera_Ptiloneuridae	0	0	0	0	0	0	0	0	0	0	1	0	0	0	0	0	0	1	0	0	0	0	0	0	0	0	0	0	8	0	0	0	0	0	0	0	0	0	0	0	0	0	0	0	0	0	0	0	0
Lepidoptera_Lasiocampidae	0	0	0	0	0	0	0	0	0	0	0	0	0	0	0	0	0	0	0	0	0	0	0	0	0	0	0	0	0	0	0	0	0	0	0	0	0	0	0	0	0	0	0	0	0	0	1	0	0
Neuroptera_Myrmeleontidae	0	0	0	0	0	0	0	0	0	0	0	0	0	0	0	0	0	0	0	0	0	0	0	0	0	0	0	0	0	0	0	0	0	0	0	0	0	0	0	0	0	0	0	0	0	0	0	0	4
Hymenoptera_Leucospidae	0	0	1	0	0	0	0	0	0	0	0	0	0	0	0	0	0	0	0	0	0	0	0	0	0	0	0	0	0	0	0	0	0	0	0	0	0	0	0	0	0	0	0	0	0	0	0	1	0
Coleoptera_Eucnemidae	0	0	0	0	0	0	0	0	0	0	4	0	0	0	0	0	1	0	0	0	0	0	0	0	0	0	0	0	10	0	0	0	0	0	0	0	0	0	0	0	0	0	0	0	0	0	0	0	0
Embioptera_Oligotomidae	0	0	0	0	0	0	0	0	0	0	0	1	2	0	0	0	0	0	0	0	0	0	0	0	0	0	0	0	0	0	0	0	0	0	0	0	0	4	0	0	0	0	0	0	0	0	0	0	4
Phasmatodea_Heteronemiidae	0	0	2	0	0	0	0	0	0	0	0	0	0	0	0	0	0	0	0	0	0	0	0	0	0	0	0	0	0	0	0	0	0	0	0	0	0	0	0	0	0	0	0	0	0	0	0	0	0
Trichoptera_Helicopsychidae	0	0	0	0	0	0	0	0	0	0	0	0	0	0	0	0	0	0	1	0	0	0	0	0	0	0	0	0	0	0	0	0	0	0	0	0	0	0	0	0	0	0	0	0	0	0	0	0	0
Trichoptera_Calamoceratidae	0	0	0	0	0	0	0	0	0	0	0	0	0	0	0	0	0	0	1	0	0	0	0	0	0	0	0	0	0	0	0	0	0	0	0	0	0	0	0	0	0	0	0	0	0	0	0	0	0
Hymenoptera_Andrenidae	0	0	0	0	0	0	0	0	1	0	0	1	0	0	0	0	0	0	0	1	0	0	0	0	0	0	0	0	0	0	0	0	0	0	0	0	0	11	0	0	0	0	0	0	0	0	0	0	0
Diptera_Acroceridae	1	1	0	0	0	0	0	0	0	0	0	0	0	0	0	0	0	0	0	0	0	0	0	0	0	0	0	0	0	0	0	0	0	0	0	0	0	0	0	0	0	0	0	0	0	0	0	0	0
Embioptera_Archembiidae	0	0	0	0	0	0	0	0	0	0	0	0	0	8	0	0	0	0	0	0	0	0	0	0	0	0	0	0	0	0	0	0	0	0	0	0	0	12	0	0	0	0	0	0	0	0	0	0	0
Hymenoptera_Agaonidae	0	0	0	0	0	0	0	0	0	0	0	0	0	0	0	0	0	0	0	0	0	0	0	0	0	0	0	0	0	0	3	0	0	0	0	0	0	0	0	0	0	0	0	0	0	0	0	0	0
Odonata_Coenagrionidae	0	0	0	0	0	1	0	0	1	0	0	1	0	0	0	0	0	0	0	0	0	0	0	0	0	0	0	0	0	0	0	0	0	0	0	0	0	6	0	0	0	0	0	0	0	0	0	0	0
Orthoptera_Anostostomatidae	0	0	0	0	0	0	0	0	0	0	4	0	0	0	0	0	0	1	0	0	0	0	0	0	0	0	0	0	1	0	0	0	0	0	0	0	0	0	0	0	0	0	0	0	0	0	0	0	0
Hemiptera_Aphrophoridae	0	0	0	0	1	0	0	0	0	0	1	0	0	0	0	0	0	0	0	0	2	0	0	1	0	0	0	0	0	0	0	0	0	0	0	0	0	1	0	0	0	0	0	0	0	0	1	0	0
Hemiptera_Cydnidae	0	0	0	0	0	0	0	0	0	0	0	0	0	0	0	0	0	0	0	0	0	0	0	0	0	0	0	0	1	0	0	0	0	0	0	0	0	1	0	0	0	0	0	0	0	0	0	1	0
Psocoptera_Trogiidae	0	0	0	0	0	0	0	0	0	0	0	1	3	0	0	0	0	0	0	0	0	0	0	0	0	0	0	0	0	0	0	0	0	0	0	0	0	0	0	0	0	0	0	0	0	0	6	0	0
Coleoptera_Rhagophthalmidae	0	0	0	0	0	0	0	0	0	0	0	0	0	0	0	0	0	0	0	0	0	0	0	0	0	0	0	0	0	0	0	0	0	0	0	0	1	2	0	0	0	0	0	0	0	0	0	0	0
Lepidoptera_Bedelliidae	0	0	0	0	0	0	0	0	0	0	0	3	0	0	0	0	0	0	0	0	0	0	0	0	0	0	0	0	0	0	0	0	0	0	0	0	0	4	0	0	0	0	0	0	0	0	0	1	0
Mantodea_Tarachodidae	0	0	0	0	0	0	0	0	0	0	0	0	0	0	0	0	0	0	0	0	0	0	0	0	0	0	0	0	0	0	0	0	0	0	0	0	0	0	0	0	0	0	0	0	0	0	2	2	0
Diptera_Strongylophthalmyiidae	0	0	0	0	0	0	0	0	0	0	0	0	0	0	0	0	0	0	0	0	0	0	0	0	0	0	0	0	0	0	0	0	0	0	0	0	1	0	0	0	0	0	0	0	0	0	0	0	0
Coleoptera_Telegeusidae	0	0	0	0	0	0	0	0	0	0	1	0	0	0	0	0	1	1	0	0	0	0	0	0	0	0	0	0	0	0	0	0	0	0	0	0	0	0	0	0	0	0	0	0	0	0	0	0	0
Diptera_Xylophagidae	0	0	0	0	0	0	0	0	0	0	1	0	0	0	0	0	0	0	0	0	0	1	0	0	0	0	0	0	2	0	0	0	0	0	0	0	0	0	0	0	0	0	0	0	0	0	0	0	0
Hymenoptera_Perilampidae	0	0	0	0	0	0	0	0	0	0	0	0	0	0	0	0	0	0	0	0	0	0	0	0	0	0	0	0	0	0	0	0	0	0	0	0	0	0	0	0	0	0	0	0	0	0	0	0	1
Dermaptera_Labiduridae	0	0	0	0	0	0	0	0	0	0	0	6	0	0	0	0	0	0	0	0	0	0	0	0	0	0	0	0	3	0	0	0	0	0	0	0	0	0	0	0	0	0	0	0	0	0	0	0	0
Diptera_Conopidae	0	0	0	0	0	0	0	0	0	0	0	0	0	0	0	0	0	0	0	0	0	0	0	0	0	0	0	2	0	0	0	0	0	0	0	0	0	0	0	0	0	0	0	0	0	0	0	0	0
Coleoptera_Trogossitidae	0	0	0	0	0	0	0	0	0	0	0	0	0	0	0	0	0	1	0	0	0	0	0	0	0	0	0	0	1	0	0	0	0	0	0	0	0	0	0	0	0	0	0	0	0	0	1	1	0
Diptera_Pseudopomyzidae	0	0	0	0	0	0	0	0	0	0	0	0	0	0	0	0	1	0	0	0	0	0	0	0	0	0	2	0	1	0	0	0	0	0	0	0	0	0	0	0	0	0	0	0	0	0	0	0	0
Diptera_Diopsidae	0	0	0	0	0	0	0	0	0	0	0	0	0	0	0	0	0	0	0	0	0	0	0	0	0	0	0	0	0	0	0	0	0	0	0	0	0	12	0	0	0	0	0	0	0	0	0	1	0
Lepidoptera_Drepanidae	0	0	0	0	0	1	0	0	0	0	0	0	0	0	0	0	0	0	0	0	0	0	0	0	0	0	0	0	0	0	0	0	0	0	0	0	0	0	1	0	0	0	0	0	0	0	0	0	0
Hemiptera_Veliidae	0	0	0	0	0	0	0	0	0	0	4	0	0	0	0	0	2	0	0	0	0	0	0	0	0	0	0	0	0	0	0	0	0	0	0	0	0	0	0	0	0	0	0	0	0	0	0	0	0
Lepidoptera_Opostegidae	0	0	0	0	0	0	0	0	1	0	0	0	0	0	0	0	0	0	0	0	0	0	0	0	0	0	0	0	0	0	1	0	0	0	0	0	0	2	0	0	0	0	0	0	0	0	0	0	1
Hymenoptera_Pergidae	0	0	0	0	0	0	0	0	1	0	1	0	0	0	0	0	1	0	0	0	0	0	0	0	0	0	0	0	2	0	0	0	0	0	0	0	0	0	0	0	0	0	0	0	0	0	0	0	0
Diptera_Curtonotidae	0	0	0	0	0	0	0	0	0	0	0	0	0	4	0	0	0	0	0	0	0	0	0	0	0	0	0	0	0	0	0	0	0	0	0	0	0	0	0	0	0	0	0	0	0	0	0	0	0
Diptera_Mesembrinellidae	0	0	0	0	0	0	0	0	0	0	0	0	0	0	0	0	0	1	0	0	0	0	0	0	0	0	0	0	3	0	0	0	0	0	0	0	0	0	0	0	0	0	0	0	0	0	0	0	0
Hymenoptera_Rhopalosomatidae	0	0	0	0	0	0	0	0	0	0	0	0	0	0	0	0	0	1	0	0	0	0	0	0	0	0	0	0	3	0	0	0	0	0	0	0	0	0	0	0	0	0	0	0	0	0	0	0	0
Hemiptera_Coreidae	0	0	0	0	0	0	0	0	0	0	0	0	0	0	0	0	0	0	0	0	0	0	0	0	0	0	0	0	0	0	0	0	0	0	0	0	0	3	0	0	0	0	0	0	0	0	1	2	1
Coleoptera_Nosodendridae	0	0	0	0	0	0	0	0	0	0	6	0	0	0	0	0	0	0	0	0	0	0	0	0	0	0	0	0	3	0	0	0	0	0	0	0	0	0	0	0	0	0	0	0	0	0	0	0	0
Hemiptera_Nabidae	0	0	0	0	0	0	0	0	0	0	1	1	0	0	0	0	0	0	0	0	0	0	0	0	0	0	0	0	0	0	0	0	0	0	0	0	0	0	0	0	0	0	0	0	0	0	0	1	1
Psocoptera_Mesopsocidae	0	0	0	0	0	0	0	0	0	0	5	1	0	0	0	0	0	0	0	0	0	0	0	0	0	0	0	0	2	0	0	0	0	0	0	0	0	0	0	0	0	0	0	0	0	0	0	0	0
Diptera_Bolitophilidae	0	0	0	0	0	0	0	0	0	0	0	0	0	0	0	0	0	0	0	0	0	1	0	0	0	0	1	0	0	0	0	0	0	0	0	0	0	0	0	0	0	0	0	0	0	0	0	0	0
Lepidoptera_Thyrididae	0	0	1	0	0	0	0	0	0	0	1	0	0	0	0	0	0	0	0	0	0	0	0	0	0	0	0	0	0	0	0	0	0	0	0	0	0	0	0	0	0	0	0	0	0	0	0	0	0
Hemiptera_Fulgoridae	0	0	0	0	0	0	0	0	0	0	0	0	0	0	0	0	0	0	0	0	0	0	0	0	0	0	0	0	0	0	0	0	0	0	0	0	0	3	0	0	0	0	0	0	0	0	0	0	0
Blattodea_Kalotermitidae	0	0	0	0	0	0	0	0	0	0	0	0	0	0	0	0	0	0	0	0	0	0	0	0	0	0	0	0	0	0	0	0	0	0	0	0	0	0	0	0	0	0	0	0	0	0	0	0	2
Coleoptera_Attelabidae	0	0	0	0	0	0	0	0	0	0	0	0	0	0	0	0	0	0	0	0	0	1	0	0	0	0	0	0	2	0	0	0	0	0	0	0	0	0	0	0	0	0	0	0	0	0	0	1	0
Diptera_Lonchopteridae	0	0	0	0	0	0	0	0	0	0	0	0	0	0	0	0	0	0	0	0	1	0	0	0	0	1	0	0	0	0	0	0	0	0	0	0	0	5	0	0	0	0	0	0	0	0	0	0	0
Diptera_Pyrgotidae	0	0	0	0	0	0	0	0	0	0	0	0	0	3	0	0	0	0	0	0	0	0	0	0	0	0	0	0	0	0	0	0	0	0	0	0	0	0	0	0	0	0	0	0	0	0	2	0	0
Orthoptera_Tridactylidae	0	0	0	0	0	0	0	0	0	0	0	0	0	0	0	0	0	0	0	0	0	0	0	0	0	0	0	0	0	0	0	0	0	0	0	0	0	16	0	0	0	0	0	0	0	0	0	0	0
Diptera_Neriidae	0	0	0	0	0	0	0	0	0	0	0	0	0	0	0	0	0	0	0	0	0	0	0	0	0	0	0	0	0	0	0	1	0	0	0	0	0	0	0	0	0	0	0	0	0	0	1	0	0
Coleoptera_Tetratomidae	0	0	1	0	0	0	0	0	0	0	0	0	0	0	0	0	0	0	0	0	0	0	0	0	0	0	0	0	0	0	0	0	0	0	0	0	0	0	0	0	0	0	0	0	0	0	0	0	0
Hymenoptera_Ampulicidae	0	0	0	0	0	0	0	0	0	0	0	0	0	0	0	0	0	0	0	0	0	0	0	0	0	0	0	0	0	0	0	0	0	1	0	0	0	1	0	0	0	0	0	0	0	0	0	2	0
Hemiptera_Monophlebidae	0	0	0	0	0	0	0	0	0	0	0	0	0	2	0	0	0	0	0	0	0	0	0	0	0	0	0	0	7	0	0	0	0	0	0	0	0	0	0	0	0	0	0	0	0	0	0	0	0
Hymenoptera_Eucharitidae	0	0	0	0	0	0	0	0	0	0	0	0	0	0	0	0	0	0	0	0	0	0	0	0	0	0	0	0	0	0	0	0	0	0	0	0	0	0	0	0	0	0	0	0	0	0	0	0	0
Hemiptera_Piesmatidae	0	0	0	0	0	0	0	0	0	0	0	0	0	0	0	0	0	0	0	0	0	0	0	0	0	0	0	0	0	0	0	0	0	0	0	0	0	0	0	0	0	0	0	0	0	0	0	1	3
Hymenoptera_Megastigmidae	0	0	0	0	0	0	0	0	0	0	0	0	0	0	0	0	0	0	0	0	0	0	0	0	0	0	0	0	0	0	0	0	0	0	0	0	0	0	0	0	0	0	0	0	0	0	4	0	0
Orthoptera_Pyrgomorphidae	0	0	0	0	0	0	0	0	0	0	0	0	0	1	0	0	0	0	0	0	0	0	0	0	0	0	0	0	0	0	0	0	0	0	0	0	0	3	0	0	0	0	0	0	0	0	0	3	0
Lepidoptera_Leptoceridae	0	0	0	0	0	0	0	0	0	0	0	0	0	0	0	0	0	0	0	0	0	0	0	0	0	0	0	0	0	0	0	0	0	0	0	0	0	0	1	0	0	0	0	0	0	0	0	0	0
Diptera_Platypezidae	0	0	0	0	0	0	0	0	0	0	0	0	0	0	0	0	0	0	0	0	0	0	0	0	0	0	1	0	1	0	0	0	0	0	0	0	0	0	0	0	0	0	0	0	0	0	0	0	0
Hemiptera_Adelgidae	0	0	0	0	0	0	0	0	0	0	0	0	0	0	0	0	0	0	0	1	0	0	0	0	0	0	1	0	0	0	0	0	0	0	0	0	0	0	0	0	0	0	0	0	0	0	0	0	0
Hymenoptera_Cephidae	0	0	0	0	0	0	0	0	0	0	0	0	0	0	0	0	0	0	0	1	0	0	0	0	0	0	0	0	0	0	0	0	0	0	0	0	0	0	0	0	0	0	0	0	0	0	0	0	0
Odonata_Libellulidae	0	0	0	0	0	0	0	0	0	0	0	0	0	0	0	0	0	0	0	0	0	0	0	0	0	0	0	0	0	0	0	1	0	0	0	0	0	0	0	0	0	0	0	0	0	0	0	0	0
Hemiptera_Microphysidae	0	0	0	0	0	0	0	0	0	0	0	0	0	0	0	0	0	0	0	0	0	0	0	0	0	1	0	0	0	0	0	0	0	0	0	0	0	0	0	0	0	0	0	0	0	0	0	0	0
Hymenoptera_Plumariidae	0	0	0	0	0	0	0	0	0	0	0	0	0	0	0	0	0	0	0	0	0	0	0	0	0	0	0	0	0	0	0	0	0	0	0	0	0	0	0	0	0	0	0	0	0	0	0	0	0
Diptera_Diastatidae	0	0	0	0	0	0	0	0	0	0	0	0	0	0	0	0	0	0	0	0	1	0	0	0	1	0	0	0	0	0	0	0	0	0	0	0	0	0	0	0	0	0	0	0	0	0	0	0	0
Coleoptera_Hybosoridae	0	0	0	0	0	0	0	0	0	0	0	0	0	0	0	0	0	0	0	0	0	0	0	0	0	0	0	0	1	0	0	0	0	0	0	0	0	10	0	0	0	0	0	0	0	0	0	0	0
Hymenoptera_Astatidae	0	0	0	0	0	0	0	0	0	0	0	1	0	3	0	0	0	0	0	0	0	0	0	0	0	0	0	0	0	0	0	0	0	0	0	0	0	1	0	0	0	0	0	0	0	0	0	0	0
Coleoptera_Byturidae	0	0	0	0	0	0	0	0	0	0	0	0	0	0	0	0	0	0	0	0	0	0	0	0	0	0	0	1	0	0	0	0	0	0	0	0	0	0	0	0	0	0	0	0	0	0	0	0	0
Orthoptera_Myrmecophilidae	0	0	0	0	0	0	0	0	0	0	0	0	0	5	0	0	0	0	0	0	0	0	0	0	0	0	0	0	0	0	0	0	0	0	0	0	0	0	0	0	0	0	0	0	0	0	0	0	0
Mantodea_Thespidae	0	0	0	0	0	0	0	0	0	0	0	0	0	0	0	0	0	0	0	0	0	0	0	0	0	0	0	0	0	0	0	0	0	0	0	0	0	0	0	0	0	0	0	0	0	0	0	1	0
Diptera_Megamerinidae	0	0	0	0	0	0	0	0	0	0	0	0	0	0	0	0	0	0	0	0	0	0	0	0	0	0	0	0	0	0	2	0	0	0	0	0	0	0	0	0	0	0	0	1	0	0	0	0	0
Ephemeroptera_Ephemeridae	0	0	0	0	0	0	0	0	1	0	0	0	0	0	0	0	0	0	0	0	0	0	0	0	0	0	0	0	0	0	0	0	0	0	0	0	0	0	0	0	0	0	0	0	0	0	0	0	0
Hemiptera_Cercopidae	0	0	0	0	0	0	0	0	0	0	0	0	0	0	0	0	0	0	0	0	0	0	0	0	0	0	0	0	1	0	0	0	0	0	0	0	0	0	0	0	0	0	0	0	0	0	0	0	2
Lepidoptera_Heliodinidae	0	0	0	0	0	0	0	1	0	0	0	0	0	0	0	0	0	0	0	0	0	0	0	0	0	0	0	0	0	0	0	0	0	0	0	0	0	0	0	0	0	0	0	0	0	0	0	0	0
Hymenoptera_Trigonalidae	0	0	0	0	0	0	0	1	0	0	0	0	0	0	0	0	0	0	0	0	0	0	0	0	0	0	0	0	0	0	0	0	0	0	0	0	0	0	0	0	0	0	0	0	0	0	0	0	0
Diptera_Hippoboscidae	0	0	0	0	0	0	0	0	0	0	0	0	0	0	0	0	0	0	0	0	0	0	0	0	0	0	0	0	0	0	0	0	0	0	0	0	0	0	0	0	0	0	0	0	0	0	0	0	1
Hymenoptera_Stephanidae	0	0	0	0	0	0	0	0	0	0	0	0	0	0	0	0	0	0	0	0	0	0	0	0	0	0	0	0	0	0	0	0	0	0	0	0	0	0	0	0	0	0	0	0	0	0	0	1	1
Coleoptera_Limnichidae	0	0	0	0	0	0	0	0	0	0	0	0	0	0	0	0	1	0	0	0	0	0	0	0	0	0	0	0	0	0	0	0	0	0	0	0	0	3	0	0	0	0	0	0	0	0	0	0	0
Lepidoptera_Hepialidae	0	0	0	0	0	0	0	0	0	0	0	0	0	0	0	0	0	0	0	0	0	0	0	2	0	0	0	0	1	0	0	0	0	0	0	0	0	0	0	0	0	0	0	0	0	0	0	0	0
Lepidoptera_Yponomeutidae	0	0	0	0	0	0	0	0	0	0	0	0	0	0	0	0	0	0	0	0	0	0	0	0	0	0	0	0	0	0	0	0	0	0	0	0	0	2	0	0	0	0	0	0	0	0	0	0	0
Hemiptera_Pyrrhocoridae	0	0	0	0	0	0	0	0	0	0	0	0	0	0	0	0	0	0	0	0	0	0	0	0	0	0	0	0	0	0	0	0	0	0	0	0	0	0	0	0	0	0	0	0	0	0	0	0	0
Lepidoptera_Uraniidae	0	0	0	0	0	0	0	0	0	0	1	0	0	0	0	0	0	0	0	0	0	0	0	0	0	0	0	0	4	0	0	0	0	0	0	0	0	0	0	0	0	0	0	0	0	0	0	0	0
Lepidoptera_Bombycidae	0	0	0	0	0	0	0	0	0	0	0	0	0	0	0	0	0	0	0	0	0	0	0	0	0	0	0	0	0	0	0	0	0	0	0	0	0	0	0	0	0	0	0	0	0	0	0	0	0
Trichoptera_Beraeidae	0	0	0	0	0	0	0	0	0	0	0	0	0	0	0	0	0	0	0	0	0	0	0	0	0	1	0	0	0	0	0	0	0	0	0	0	0	0	0	0	0	0	0	0	0	0	0	0	0
Diptera_Odiniidae	0	0	0	0	0	0	0	0	0	0	0	0	0	0	0	0	0	0	0	0	0	0	0	0	0	0	0	0	0	0	0	0	0	0	0	0	0	0	0	0	0	0	0	0	0	0	0	0	0
Plecoptera_Perlidae	0	0	0	0	0	0	0	0	0	0	2	0	0	0	0	0	0	0	0	0	0	0	0	0	0	0	0	0	2	0	0	0	0	0	0	0	0	0	0	0	0	0	0	0	0	0	0	0	0
Diptera_Dixidae	0	0	0	0	0	0	0	0	0	0	0	0	0	0	0	0	0	0	0	0	0	0	0	0	1	0	0	0	0	0	0	0	0	0	0	0	0	0	0	0	0	0	0	0	0	0	0	0	0
Zygentoma_Lepismatidae	0	0	0	0	0	0	0	0	0	0	0	0	0	0	0	0	0	0	0	0	0	0	0	0	0	0	0	0	0	0	0	0	0	0	0	0	0	0	0	0	0	0	0	0	0	0	0	0	0
Diptera_Mydidae	0	0	0	0	0	0	0	0	0	0	0	0	0	0	0	0	0	0	0	0	0	0	0	0	0	0	0	0	0	0	0	0	0	0	0	0	0	0	0	0	0	0	0	0	0	0	0	1	0
Trichoptera_Lepidostomatidae	0	0	0	0	0	0	0	0	0	0	3	0	0	0	0	0	0	0	0	0	0	0	0	0	0	0	0	0	0	0	0	0	0	0	0	0	0	0	0	0	0	0	0	0	0	0	0	0	0
Hymenoptera_Pelecinidae	0	0	0	0	0	0	0	0	0	0	3	0	0	0	0	0	0	0	0	0	0	0	0	0	0	0	0	0	0	0	0	0	0	0	0	0	0	0	0	0	0	0	0	0	0	0	0	0	0
Plecoptera_Chloroperlidae	0	0	0	0	0	0	0	0	0	0	0	0	0	0	0	0	0	0	0	0	0	0	0	0	0	0	1	0	0	0	0	0	0	0	0	0	0	0	0	0	0	0	0	0	0	0	0	0	0
Strepsiptera_Corioxenidae	0	0	0	0	0	0	0	0	0	0	0	0	0	0	0	0	0	0	0	0	0	0	0	0	0	0	0	0	0	0	0	0	0	0	0	0	0	2	0	0	0	0	0	0	0	0	1	0	0
Orthoptera_Gryllotalpidae	0	0	0	0	0	0	0	0	0	0	0	2	0	0	0	0	0	0	0	0	0	0	0	0	0	0	0	0	0	0	0	0	0	0	0	0	0	0	0	0	0	0	0	0	0	0	0	0	0
Mantodea_Galinthiadidae	0	0	0	0	0	0	0	0	0	0	0	0	0	0	0	0	0	0	0	0	0	0	0	0	0	0	0	0	0	0	0	0	0	0	0	0	0	0	0	0	0	0	0	0	0	0	0	0	0
Hymenoptera_Pamphiliidae	0	0	0	0	0	0	0	0	0	0	0	0	0	0	0	0	0	0	0	1	0	0	0	0	0	0	0	0	0	0	0	0	0	0	0	0	0	0	0	0	0	0	0	0	0	0	0	0	0
Mantodea_Iridopterygidae	0	0	0	0	0	0	0	0	0	0	0	0	0	0	0	0	0	0	0	0	0	0	0	0	0	0	0	0	0	0	0	0	0	0	0	0	0	0	0	0	0	0	0	0	0	0	0	0	0
Lepidoptera_Zygaenidae	0	0	0	0	0	0	0	0	0	0	0	0	0	0	0	0	1	0	0	0	0	0	0	0	0	0	0	0	0	0	0	0	0	0	0	0	0	0	0	0	0	0	0	0	0	0	0	0	0
Lepidoptera_Eupterotidae	0	0	0	0	0	0	0	0	0	0	0	0	0	0	0	0	0	0	0	0	0	0	0	0	0	0	0	0	0	0	0	0	0	0	0	0	0	0	0	0	0	0	0	0	0	0	1	0	1
Trichoptera_Philopotamidae	0	0	0	0	0	0	0	0	0	0	0	0	0	0	0	0	0	0	0	0	0	0	0	0	0	0	0	0	0	0	0	0	0	0	0	0	0	0	0	0	0	0	0	0	0	0	0	0	0
Trichoptera_Glossosomatidae	0	0	0	0	0	0	0	0	0	0	2	0	0	0	0	0	0	0	0	0	0	0	0	0	0	0	0	0	0	0	0	0	0	0	0	0	0	0	0	0	0	0	0	0	0	0	0	0	0
Hymenoptera_Ormyridae	0	0	0	0	0	0	0	0	0	0	0	0	0	0	0	0	0	0	0	0	0	0	0	0	0	0	0	0	0	0	0	0	0	0	0	0	0	1	0	0	0	0	0	0	0	0	0	0	1
Strepsiptera_Mengenillidae	0	0	0	0	0	0	0	0	0	0	0	0	0	0	0	0	0	0	0	0	0	0	0	0	0	0	0	0	0	0	0	0	0	0	0	0	0	0	0	0	0	0	0	0	0	0	0	0	1
Trichoptera_Limnephilidae	0	0	0	0	0	0	0	0	0	0	0	0	0	0	0	0	0	0	0	0	0	0	0	1	0	0	0	0	0	0	0	0	0	0	0	0	0	1	0	0	0	0	0	0	0	0	0	0	0
Hymenoptera_Sapygidae	0	0	0	0	0	0	0	0	0	0	0	0	0	0	0	0	0	0	0	0	0	0	0	0	0	0	0	0	0	0	0	0	0	0	0	0	0	0	0	0	0	0	0	0	0	0	0	2	0
Coleoptera_Meloidae	0	0	0	0	0	0	0	0	0	0	0	0	0	0	0	0	0	0	0	0	0	0	0	0	0	0	0	0	0	0	0	0	0	0	0	0	0	0	0	0	0	0	0	0	0	0	0	2	0
Coleoptera_Dytiscidae	0	0	0	0	0	0	0	0	0	0	0	0	0	0	0	0	0	0	0	0	0	0	0	0	0	0	0	0	0	0	0	0	0	0	0	0	0	0	0	0	0	0	0	0	0	0	0	0	0
Hemiptera_Scutelleridae	0	0	0	0	0	0	0	0	0	0	1	0	0	0	0	0	0	0	0	0	0	0	0	0	0	0	0	0	0	0	0	0	0	0	0	0	0	0	0	0	0	0	0	0	0	0	0	0	0
Blattodea_Blattidae	0	0	0	0	0	0	0	0	0	0	0	0	0	0	0	0	0	0	0	0	0	0	0	0	0	0	0	0	0	0	0	0	0	0	0	0	0	0	0	0	0	0	0	0	0	0	0	1	0
Diptera_Vermileonidae	0	0	0	0	0	0	0	0	0	0	0	0	0	0	0	0	0	0	0	0	0	0	0	0	0	0	0	0	0	0	0	0	0	0	0	0	0	4	0	0	0	0	0	0	0	0	0	0	0
Phasmatodea_Phasmatidae	0	0	0	0	0	0	0	0	0	0	1	0	0	0	0	0	0	0	0	0	0	0	0	0	0	0	0	0	1	0	0	0	0	0	0	0	0	0	0	0	0	0	0	0	0	0	0	0	0
Lepidoptera_Papilionidae	0	0	0	0	0	0	0	0	0	0	0	0	0	0	0	0	0	0	0	0	0	0	0	0	0	0	0	0	0	0	0	0	0	0	0	0	0	0	0	0	0	0	0	0	0	0	0	0	1
Lepidoptera_Sesiidae	0	0	0	0	0	0	0	0	0	0	0	0	0	0	0	0	0	0	0	0	0	0	0	0	0	0	0	0	0	0	0	0	0	0	0	0	0	0	0	0	0	0	0	0	0	0	0	0	0
Lepidoptera_Choreutidae	0	0	0	0	0	0	0	0	0	0	0	0	1	0	0	0	0	0	0	0	0	0	0	0	0	0	0	0	1	0	0	0	0	0	0	0	0	0	0	0	0	0	0	0	0	0	0	0	0
Lepidoptera_Ypsolophidae	0	0	0	0	0	0	0	0	0	0	0	0	0	0	0	0	0	0	0	0	0	0	0	1	0	0	0	0	0	0	0	0	0	0	0	0	0	0	0	0	0	0	0	0	0	0	0	0	0
Hymenoptera_Ammoplanidae	0	0	0	0	0	0	0	0	0	0	0	0	0	0	0	0	0	0	0	0	0	0	0	0	0	0	0	0	0	0	0	0	0	0	0	0	0	0	0	0	0	0	0	0	0	0	0	1	0
Lepidoptera_Brachodidae	0	0	0	0	0	0	0	0	0	0	0	0	0	0	0	0	0	0	0	0	0	0	0	0	0	0	0	0	0	0	0	0	0	0	0	0	0	3	0	0	0	0	0	0	0	0	0	0	0
Coleoptera_Megalopodidae	0	0	0	0	0	0	0	0	0	0	0	0	0	0	0	0	0	0	0	0	0	0	0	0	0	0	0	0	2	0	0	0	0	0	0	0	0	0	0	0	0	0	0	0	0	0	0	0	0
Hemiptera_Kinnaridae	0	0	0	0	0	0	0	0	0	0	0	0	0	0	0	0	0	0	0	0	0	0	0	0	0	0	0	0	2	0	0	0	0	0	0	0	0	0	0	0	0	0	0	0	0	0	0	0	0
Diptera_Inbiomyiidae	0	0	0	0	0	0	0	0	0	0	0	0	0	0	0	0	0	0	0	0	0	0	0	0	0	0	0	0	2	0	0	0	0	0	0	0	0	0	0	0	0	0	0	0	0	0	0	0	0
Orthoptera_Ripipterygidae	0	0	0	0	0	0	0	0	0	0	0	0	0	0	0	0	0	0	0	0	0	0	0	0	0	0	0	0	2	0	0	0	0	0	0	0	0	0	0	0	0	0	0	0	0	0	0	0	0
Hemiptera_Plataspidae	0	0	0	0	0	0	0	0	0	0	0	0	0	0	0	0	0	0	0	0	0	0	0	0	0	0	0	0	0	0	0	0	0	0	0	0	0	0	0	0	0	0	0	0	0	0	0	0	0
Hemiptera_Thyreocoridae	0	0	0	0	0	0	0	0	0	0	0	0	0	0	0	0	0	0	0	0	0	0	0	0	0	0	0	0	0	0	0	0	0	0	0	0	0	0	0	0	0	0	0	0	0	0	0	0	1
Hemiptera_Machaerotidae	0	0	0	0	0	0	0	0	0	0	0	0	0	0	0	0	0	0	0	0	0	0	0	0	0	0	0	0	0	0	0	0	0	0	0	0	0	0	0	0	0	0	0	0	0	0	0	0	1
Lepidoptera_Praydidae	0	0	0	0	0	0	0	0	0	0	0	0	0	0	0	0	0	0	0	0	0	0	0	0	0	0	0	0	0	0	0	0	0	0	0	0	0	0	0	0	0	0	0	0	0	0	0	0	0
Coleoptera_Salpingidae	0	0	0	0	0	0	0	0	0	0	0	0	0	0	0	0	0	0	0	0	0	0	0	0	0	0	0	0	0	0	0	0	0	0	0	0	0	0	0	0	0	0	0	0	0	0	1	0	0
Neuroptera_Psychopsidae	0	0	0	0	0	0	0	0	0	0	0	0	0	0	0	0	0	0	0	0	0	0	0	0	0	0	0	0	0	0	0	0	0	0	0	0	0	0	0	0	0	0	0	0	0	0	1	0	0
Coleoptera_Anamorphidae	0	0	0	0	0	0	0	0	0	0	1	0	0	0	0	0	0	0	0	0	0	0	0	0	0	0	0	0	0	0	0	0	0	0	0	0	0	0	0	0	0	0	0	0	0	0	0	0	0
Trichoptera_Odontoceridae	0	0	0	0	0	0	0	0	0	0	1	0	0	0	0	0	0	0	0	0	0	0	0	0	0	0	0	0	0	0	0	0	0	0	0	0	0	0	0	0	0	0	0	0	0	0	0	0	0
Trichoptera_Hydrobiosidae	0	0	0	0	0	0	0	0	0	0	1	0	0	0	0	0	0	0	0	0	0	0	0	0	0	0	0	0	0	0	0	0	0	0	0	0	0	0	0	0	0	0	0	0	0	0	0	0	0
Diptera_Ditomyiidae	0	0	0	0	0	0	0	0	0	0	1	0	0	0	0	0	0	0	0	0	0	0	0	0	0	0	0	0	0	0	0	0	0	0	0	0	0	0	0	0	0	0	0	0	0	0	0	0	0
Psocoptera_Dolabellopsocidae	0	0	0	0	0	0	0	0	0	0	1	0	0	0	0	0	0	0	0	0	0	0	0	0	0	0	0	0	0	0	0	0	0	0	0	0	0	0	0	0	0	0	0	0	0	0	0	0	0
Coleoptera_Hydrophilidae	0	0	0	0	0	0	0	0	0	0	0	0	0	0	0	0	0	0	0	0	0	0	0	0	0	0	0	0	1	0	0	0	0	0	0	0	0	0	0	0	0	0	0	0	0	0	0	0	0
Psocoptera_Psoquillidae	0	0	0	0	0	0	0	0	0	0	0	0	0	0	0	0	0	0	0	0	0	0	0	0	0	0	0	0	0	0	0	0	0	0	0	0	0	0	0	0	0	0	0	0	0	0	0	1	0
Psocoptera_Elipsocidae	0	0	0	0	0	0	0	0	0	0	0	0	0	0	0	0	0	0	0	0	0	0	0	0	0	0	0	0	0	0	1	0	0	0	0	0	0	0	0	0	0	0	0	0	0	0	0	0	0
Hemiptera_Microtrombidiidae	0	0	0	0	0	0	0	0	0	0	0	0	0	0	0	0	0	0	0	0	0	0	0	0	0	0	0	0	0	0	1	0	0	0	0	0	0	0	0	0	0	0	0	0	0	0	0	0	0
Coleoptera_Archeocrypticidae	0	0	0	0	0	0	0	0	0	0	0	0	0	0	0	0	0	0	0	0	0	0	0	0	0	0	0	0	0	0	0	0	0	0	0	0	0	2	0	0	0	0	0	0	0	0	0	0	0
Neuroptera_Ascalaphidae	0	0	0	0	0	0	0	0	0	0	0	0	0	0	0	0	0	0	0	0	0	0	0	0	0	0	0	0	0	0	0	0	0	0	0	0	0	0	0	0	0	0	0	0	0	0	0	0	0
Hemiptera_Aradidae	0	0	0	0	0	0	0	0	0	0	0	0	0	0	0	0	0	0	0	0	0	0	0	0	0	0	0	0	1	0	0	0	0	0	0	0	0	0	0	0	0	0	0	0	0	0	0	0	0
Orthoptera_Stenopelmatidae	0	0	0	0	0	0	0	0	0	0	0	0	0	0	0	0	0	0	0	0	0	0	0	0	0	0	0	0	1	0	0	0	0	0	0	0	0	0	0	0	0	0	0	0	0	0	0	0	0
Zoraptera_Zorotypidae	0	0	0	0	0	0	0	0	0	0	0	0	0	0	0	0	0	0	0	0	0	0	0	0	0	0	0	0	1	0	0	0	0	0	0	0	0	0	0	0	0	0	0	0	0	0	0	0	0
Hemiptera_Leptopodidae	0	0	0	0	0	0	0	0	0	0	0	0	0	0	0	0	0	0	0	0	0	0	0	0	0	0	0	0	0	0	0	0	0	0	0	0	0	1	0	0	0	0	0	0	0	0	0	0	0
Hemiptera_Largidae	0	0	0	0	0	0	0	0	0	0	0	0	0	0	0	0	0	0	0	0	0	0	0	0	0	0	0	0	0	0	0	0	0	0	0	0	0	1	0	0	0	0	0	0	0	0	0	0	0
Coleoptera_Rhadalidae	0	0	0	0	0	0	0	0	0	0	0	0	0	0	0	0	0	0	0	0	0	0	0	0	0	0	0	0	0	0	0	0	0	0	0	0	0	0	0	0	0	0	0	0	0	0	0	0	0
Hymenoptera_Tetracampidae	0	0	0	0	0	0	0	0	0	0	0	0	0	0	0	0	0	0	0	0	0	0	0	0	0	0	0	0	0	0	0	0	0	0	0	0	0	0	0	0	0	0	0	0	0	0	0	0	0
Lepidoptera_Alucitidae	0	0	0	0	0	0	0	0	0	0	0	0	0	0	0	0	0	0	0	0	0	0	0	0	0	0	0	0	0	0	0	0	0	0	0	0	0	0	0	0	0	0	0	0	0	0	0	0	0
Lepidoptera_Cossidae	0	0	0	0	0	0	0	0	0	0	0	0	0	0	0	0	0	0	0	0	0	0	0	0	0	0	0	0	0	0	0	0	0	0	0	0	0	0	0	0	0	0	0	0	0	0	0	0	0
Hemiptera_Artheneidae	0	0	0	0	0	0	0	0	0	0	0	0	0	0	0	0	0	0	0	0	0	0	0	0	0	0	0	0	0	0	0	0	0	0	0	0	0	0	0	0	0	0	0	0	0	0	0	0	0
[truncated: 7 more columns]

## Sheet: T6. Main OC3 %
Taxon	BC_all_noterm_mafft.fa_pmatrix_clusterlist_byid3.0_speciescounts	BIOUG-ALEXAN-1_MostafaKamelVillage_mafft.fa_pmatrix_clusterlist_byid3.0_speciescounts	BIOUG-ALEXAN-2_AntoniadesGardens_noterm_mafft.fa_pmatrix_clusterlist_byid3.0_speciescounts	BIOUG-SAUDIARABIA-A_Trap1_noterm_mafft.fa_pmatrix_clusterlist_byid3.0_speciescounts	CON03_aln.fas_unaln.fa_noterm_aln_pmatrix_clusterlist_byid2.9_speciescounts	CON05_aln.fas_unaln.fa_noterm_aln_pmatrix_clusterlist_byid2.9_speciescounts	Cantiles_noterm_mafft.fa_pmatrix_clusterlist_byid3.0_speciescounts	Cortecito_noterm_mafft.fa_pmatrix_clusterlist_byid3.0_speciescounts	Danto_noterm_mafft.fa_pmatrix_clusterlist_byid3.0_speciescounts	GMTPE_all_aln.fa_pmatrix_clusterlist_byid3.0_speciescounts	GU_noterm_mafft.fa_pmatrix_clusterlist_byid3.0_speciescounts	KM03_aln.fas_unaln.fa_noterm_aln_pmatrix_clusterlist_byid3.0_speciescounts	KM04.fas_unaln.fa_noterm_aln_pmatrix_clusterlist_byid3.0_speciescounts	KM05.fas_unaln.fa_noterm_aln_pmatrix_clusterlist_byid3.0_speciescounts	MISL02_aln.fas_unaln.fa_noterm_aln_pmatrix_clusterlist_byid3.0_speciescounts	MISL03.fas_unaln.fa_noterm_aln_pmatrix_clusterlist_byid3.0_speciescounts	MISL06_aln.fas_unaln.fa_noterm_aln_pmatrix_clusterlist_byid3.0_speciescounts	MISL10.fas_unaln.fa_noterm_aln_pmatrix_clusterlist_byid3.0_speciescounts	ML07.fas_unaln.fa_noterm_aln_pmatrix_clusterlist_byid3.0_speciescounts	PMNH_noterm_mafft.fa_pmatrix_clusterlist_byid3.0_speciescounts	PU01_aln.fas_unaln.fa_noterm_aln_pmatrix_clusterlist_byid2.9_speciescounts	PU22_aln.fas_unaln.fa_noterm_aln_pmatrix_clusterlist_byid2.9_speciescounts	PU23_aln.fas_unaln.fa_noterm_aln_pmatrix_clusterlist_byid2.6_speciescounts	PU24.fas_unaln.fa_noterm_aln_pmatrix_clusterlist_byid2.9_speciescounts	PU25.fasta_unaln.fa_noterm_aln_pmatrix_clusterlist_byid3.0_speciescounts	PU26.fas_unaln.fa_noterm_aln_pmatrix_clusterlist_byid3.0_speciescounts	PU27.fas_unaln.fa_noterm_aln_pmatrix_clusterlist_byid3.0_speciescounts	PU29.fasta_unaln.fa_noterm_aln_pmatrix_clusterlist_byid2.3_speciescounts	TrapC_noterm_mafft.fa_pmatrix_clusterlist_byid3.0_speciescounts	TrapE_noterm_mafft.fa_pmatrix_clusterlist_byid3.0_speciescounts	TrapI_noterm_mafft.fa_pmatrix_clusterlist_byid2.9_speciescounts	TrapJ_noterm_mafft.fa_pmatrix_clusterlist_byid3.0_speciescounts	TrapO_noterm_mafft.fa_pmatrix_clusterlist_byid3.0_speciescounts	TrapP_noterm_mafft.fa_pmatrix_clusterlist_byid3.0_speciescounts	TrapU_noterm_mafft.fa_pmatrix_clusterlist_byid3.0_speciescounts	TrapW_noterm_mafft.fa_pmatrix_clusterlist_byid3.0_speciescounts	TrapX_noterm_mafft.fa_pmatrix_clusterlist_byid3.0_speciescounts	dewaard_all_noterm.fa_aln_pmatrix_clusterlist_byid3.0_speciescounts	site3_27may15.fas_unaln.fa_noterm_aln_pmatrix_clusterlist_byid3.0_speciescounts
Total Species	1775	560	615	658	69	102	878	639	290	2301	3222	385	1149	380	585	640	379	530	346	2142	464	186	120	190	324	877	218	147	1675	1965	1871	2523	1530	1047	3426	2947	2426	2030	863
Diptera_Cecidomyiidae	19.2676	4.82143	5.20325	3.03951	7.24638	19.6078	15.0342	20.1878	19.6552	21.7297	27.0019	35.5844	37.5979	28.1579	40.8547	39.0625	54.0897	47.7358	45.0867	4.06162	14.6552	16.6667	4.16667	10.5263	16.0494	38.5405	17.8899	18.3673	28.7761	10.1272	12.5067	6.81728	11.7647	6.59026	10.0409	11.8086	18.4254	15.665	14.832
Diptera_Ceratopogonidae	2.8169	3.21429	5.52846	2.58359	15.942	13.7255	2.61959	4.38185	7.24138	2.12951	3.41403	5.45455	7.48477	7.63158	5.12821	3.75	4.74934	5.28302	4.62428	1.77404	8.18966	17.7419	25	12.6316	16.358	4.90308	15.1376	7.48299	1.85075	2.34097	0.908605	2.93302	1.63399	1.14613	3.21074	4.2416	2.72053	1.03448	3.708
Diptera_Chironomidae	5.80282	2.5	2.27642	1.36778	2.89855	2.94118	6.03645	6.41628	7.24138	4.43286	4.28305	5.97403	6.44038	8.94737	5.12821	7.96875	5.01319	4.90566	6.6474	2.52101	7.75862	12.9032	10	7.36842	6.79012	4.90308	9.17431	8.16327	1.67164	1.98473	1.49653	3.60682	1.89542	0.573066	2.94804	2.2735	1.48392	4.87685	12.7462
Hymenoptera_Platygastridae	4.73239	5.89286	5.04065	8.51064	1.44928	0.980392	5.80866	7.35524	6.55172	4.3894	4.71757	0.25974	0.78329	0	0.17094	0.3125	0	0	0	7.3296	0.215517	0.537634	0	0.526316	0	0.570125	0	1.36054	3.70149	9.31298	7.85676	10.543	8.95425	9.26457	9.25277	7.22769	8.4089	4.13793	3.2445
Diptera_Psychodidae	1.40845	1.60714	1.62602	0.303951	11.5942	17.6471	1.70843	2.03443	3.7931	0.999565	1.52079	4.15584	3.82942	5.26316	3.93162	4.375	6.0686	5.84906	4.33526	0.980392	7.32759	4.30108	13.3333	10.5263	8.33333	2.2805	5.9633	4.7619	1.31343	1.67939	0.855158	0.396354	0.522876	1.24164	0.729714	0.644723	0.453421	0.394089	0.811124
Diptera_Sciaridae	5.69014	1.07143	1.30081	0.759878	0	0.980392	8.20046	6.88576	8.27586	5.43242	6.30043	4.67532	4.8738	6.31579	4.95726	7.65625	5.01319	3.58491	4.91329	2.2409	3.44828	4.30108	3.33333	2.10526	4.01235	5.58723	4.12844	3.40136	1.55224	1.27226	1.54997	0.832342	1.83007	0.668577	1.10917	1.22158	2.01979	3.34975	7.06837
Diptera_Phoridae	2.64789	2.32143	3.08943	1.36778	0	0	5.80866	3.75587	2.75862	6.47545	6.82806	2.85714	4.00348	2.10526	2.73504	7.96875	1.84697	0.754717	1.7341	4.80859	3.01724	0.537634	0.833333	1.57895	2.16049	2.39453	0.458716	2.04082	1.55224	2.39186	1.87066	1.62505	1.04575	3.82044	1.66375	2.81642	2.67931	4.28571	5.33024
Hymenoptera_Formicidae	0.957746	1.96429	1.30081	2.43161	7.24638	4.90196	0.455581	2.19092	2.41379	0.304216	2.32775	2.33766	2.26284	1.84211	2.05128	1.875	1.31926	2.07547	2.31214	2.38095	2.58621	3.22581	0.833333	2.10526	1.54321	2.39453	2.29358	1.36054	3.04478	2.29008	2.29824	2.14031	4.31373	4.20248	1.48862	1.76451	3.66859	0.788177	0.347625
Hemiptera_Cicadellidae	1.12676	1.96429	2.92683	3.79939	0	1.96078	1.93622	0.469484	0.344828	0.65189	0.651769	1.2987	0.78329	0.263158	0.854701	1.5625	1.05541	1.13208	1.7341	2.33427	1.72414	0	0	0.526316	1.54321	0.570125	0.458716	6.80272	6.86567	3.15522	3.36718	3.52755	5.94771	6.87679	2.68535	2.71463	3.79225	3.20197	3.82387
Hymenoptera_Ichneumonidae	5.29577	2.5	1.78862	0.607903	1.44928	0.980392	3.64465	2.50391	3.10345	9.03955	3.19677	0.519481	0.522193	1.05263	0.854701	0.3125	0.527704	0.377358	0.289017	3.12792	2.15517	1.07527	0	1.05263	1.23457	2.16648	1.37615	2.04082	1.07463	1.27226	1.0155	0.792707	0.588235	3.05635	2.83129	2.1717	1.40148	6.10837	8.92236
Hymenoptera_Braconidae	2.87324	4.10714	1.95122	4.40729	1.44928	1.96078	5.01139	2.50391	2.75862	3.78096	2.35878	0	1.47955	1.57895	1.02564	0.625	0.263852	0.566038	0.578035	4.90196	1.50862	0	0	0	0	1.8244	0	0	1.31343	2.59542	1.97755	2.61593	2.4183	3.82044	3.88208	3.29148	2.47321	4.08867	3.2445
Diptera_Dolichopodidae	1.01408	0.892857	0.97561	0.911854	2.89855	0	1.02506	0.625978	1.03448	0.608431	0.651769	1.2987	2.08877	2.89474	1.02564	0.46875	0.791557	0.566038	1.15607	0.980392	2.80172	3.22581	1.66667	3.15789	4.01235	1.93843	1.83486	2.72109	0.477612	0.356234	0.481026	0.356718	0.457516	0.764088	0.20432	0.508992	0.618302	3.10345	1.04287
Diptera_Muscidae	0.338028	3.21429	2.60163	1.51976	2.89855	0.980392	0.911162	0.625978	0.344828	1.69492	0.403476	1.55844	0.348129	1.31579	0.34188	0	0	0.188679	0	2.42764	1.2931	1.07527	0.833333	2.63158	1.54321	0.798176	1.83486	0	1.01493	2.29008	2.77926	1.9025	1.69935	1.52818	2.07239	1.93417	1.31904	1.72414	0.579374
Lepidoptera_Erebidae	1.35211	0.178571	0.325203	1.06383	2.89855	0.980392	0.569476	0.782473	0.344828	0.260756	0.682806	1.03896	0.522193	1.57895	1.7094	0.15625	0.527704	0.377358	1.15607	0.606909	1.93966	2.15054	0.833333	1.05263	2.16049	1.59635	1.83486	1.36054	1.07463	1.88295	1.9241	1.74396	1.76471	1.24164	1.40105	1.66271	1.0305	0.985222	0.115875
Diptera_Sphaeroceridae	0.788732	2.32143	1.62602	0.303951	1.44928	1.96078	0.455581	0.782473	1.37931	0.782269	0.869025	2.85714	1.47955	0.789474	3.07692	1.71875	2.63852	1.88679	2.02312	1.30719	1.50862	0.537634	0.833333	1.05263	0.308642	0.798176	0	0.680272	0.895522	0.86514	1.06895	1.10979	0.588235	0.668577	0.700525	0.814388	0.453421	0.344828	0.811124
Hemiptera_Aleyrodidae	0.394366	0.357143	2.27642	2.27964	0	0	0	1.09546	2.75862	0	1.08628	0	1.13142	0.263158	0.683761	2.96875	3.43008	1.69811	1.7341	0.606909	1.07759	1.07527	0.833333	0	0.617284	0.4561	0	0	0.895522	2.49364	2.031	2.41776	2.0915	1.62369	1.45943	1.8663	1.52514	0.44335	0.23175
Hymenoptera_Eulophidae	0.28169	2.32143	2.60163	0.759878	0	0	0.683371	0.469484	1.03448	1.47762	0.372439	0.519481	0.957354	0.263158	0.34188	0.9375	0.263852	0.754717	0	2.80112	0.431034	0	0	0.526316	0	1.02623	0.458716	0	0.776119	2.39186	1.44308	3.17083	0.980392	2.76982	3.8237	3.52901	2.39077	2.31527	0.23175
Hymenoptera_Bethylidae	1.12676	3.39286	2.60163	3.34347	0	0	0.569476	2.8169	2.41379	0.0869187	1.02421	0	0.0870322	0	0	0	0	0	0	1.40056	0	0	0	0.526316	0	0.22805	0	0	1.07463	3.257	2.56547	3.13119	2.94118	3.24737	1.40105	1.79844	1.73124	0.689655	0
Diptera_Chloropidae	0.112676	1.78571	1.46341	1.36778	1.44928	0	0.22779	0	0	1.30378	0.18622	1.2987	0.348129	0.526316	0.683761	0.46875	0.527704	0.377358	0.578035	2.19421	1.2931	0	0	1.57895	3.39506	0.684151	0.917431	0	1.01493	1.73028	1.9241	1.70432	1.43791	1.24164	1.54699	2.03597	1.19538	1.57635	0.695249
Lepidoptera_Crambidae	0.28169	0.892857	0.813008	0.455927	7.24638	3.92157	0.341686	0.156495	0.689655	0.217297	0.248293	1.2987	0.435161	0.789474	0.683761	0.46875	0.527704	0.566038	0.578035	0.560224	1.93966	2.68817	0	1.57895	0.925926	0.570125	1.83486	0.680272	0.477612	0.508906	0.106895	0.475624	0.196078	0.382044	0.671337	0.508992	0.329761	0.591133	0.23175
Coleoptera_Staphylinidae	2.30986	2.32143	0.162602	0.151976	0	0.980392	4.21412	2.50391	1.37931	1.30378	2.01738	0.519481	0.78329	0.263158	0.683761	0.15625	0	0.377358	0	1.30719	1.2931	0.537634	0.833333	0.526316	0.925926	1.14025	0	1.36054	0.776119	0.661578	0.320684	0.51526	0.392157	0.477555	0.642148	0.542925	0.370981	0.541872	0.463499
Diptera_Limoniidae	1.40845	0.357143	0	0	1.44928	1.96078	1.13895	2.03443	0.689655	0.738809	0.620732	0	0.609225	0.263158	0.512821	0.15625	0	0.188679	0	0.140056	1.07759	1.07527	5	1.05263	3.08642	0.684151	2.29358	1.36054	0	0.356234	0.160342	0.118906	0.0653595	0	0.291886	0.101798	0	0.591133	0.115875
Diptera_Mycetophilidae	3.60563	0	0	0	0	0	3.87244	1.56495	0.689655	4.47631	2.17256	1.03896	0.609225	2.10526	0.512821	0.625	0.263852	0.377358	0.289017	0.280112	0.431034	0.537634	0	0	0	0.4561	0.458716	0	0.358209	0.101781	0.160342	0	0.0653595	0.095511	0.145943	0.271463	0.12366	2.06897	1.50637
Coleoptera_Curculionidae	2.87324	0.535714	0.487805	0.911854	0	1.96078	3.75854	3.12989	2.41379	0.130378	2.38982	0	0.261097	0	0.34188	0	0	0	0	0.560224	0.215517	0	0	0.526316	0	0	0.458716	0	0.895522	0.610687	0.427579	0.911613	0.457516	0.95511	0.350263	0.576858	0.948063	0.44335	0.347625
Psocoptera_Lepidopsocidae	0	0	0.162602	0	1.44928	1.96078	0	0	0	0	0.0310366	0.25974	0.609225	0.263158	1.53846	0.78125	1.05541	0.943396	1.44509	0	1.50862	1.07527	1.66667	0.526316	1.85185	0.912201	3.21101	5.44218	0.119403	0.0508906	0.0534474	0.118906	0.0653595	0.095511	0.20432	0.0339328	0.0824402	0.0492611	0
Diptera_Drosophilidae	0.84507	0.714286	0.325203	0.303951	0	0	0.911162	2.50391	3.44828	0.260756	1.11732	0.519481	1.39252	1.31579	0.34188	0.9375	0.527704	1.32075	0	0.466853	2.15517	0.537634	0.833333	0	0.308642	1.02623	0.458716	0.680272	0.0597015	0.559796	0.534474	0.198177	0.196078	0.286533	0.40864	0.339328	0.247321	0.394089	0.23175
Coleoptera_Chrysomelidae	0.676056	0.535714	0.162602	1.36778	0	0	2.05011	0.938967	0.689655	0.217297	1.08628	0.25974	0.174064	0	0.512821	0.3125	0.263852	0.188679	0	1.63399	0.215517	0	0.833333	0	0.308642	0.22805	0.458716	1.36054	1.19403	1.27226	1.0155	1.50614	1.69935	1.43266	0.729714	0.950119	1.0305	0.541872	0.579374
Hymenoptera_Mymaridae	0.338028	0.535714	1.46341	0.911854	0	0.980392	0	0.156495	0	0.69535	0.0620732	0.25974	0.609225	1.57895	0	0.15625	0.263852	0	0.289017	0.70028	0	0	0	0	0	0.912201	0.458716	0.680272	1.13433	1.22137	1.22929	1.54578	1.30719	1.7192	1.57618	1.32338	2.10223	0.837438	0.579374
Diptera_Tachinidae	0.957746	1.07143	1.13821	0.759878	0	0	0.455581	0.312989	0	0.564972	0.403476	0.519481	0.348129	0.526316	0.512821	0.46875	0.263852	0	0	1.12045	0.862069	0	0	1.57895	0	0.570125	0.458716	0	0.477612	0.814249	1.65687	0.475624	1.04575	0.477555	1.40105	1.32338	0.865622	1.18227	1.854
Lepidoptera_Gelechiidae	0.676056	1.07143	0.487805	1.97568	0	0	0.341686	0.625978	0	0.130378	0.589696	0	0	0	0	0	0	0.188679	0.289017	0.746965	0	0.537634	0	0	0.308642	0.22805	0	0	1.25373	1.67939	2.24479	1.26833	1.56863	2.48329	1.31349	0.882253	1.73124	0.935961	0.115875
Diptera_Culicidae	0.28169	0.357143	0.162602	0	1.44928	2.94118	0	0	0	0	0.124146	4.15584	1.21845	5.78947	0	0.3125	0	0	0.289017	0.0933707	0.431034	1.07527	0.833333	0.526316	0	1.02623	0.458716	0	0	0.458015	0	0.0792707	0.196078	0.095511	0.145943	0.23753	0	0.246305	0.23175
Diptera_Ephydridae	0	1.07143	1.30081	0.455927	1.44928	0.980392	0	0	0	0.217297	0	0.519481	0.435161	0.789474	0.34188	0.15625	0	0.377358	0	1.40056	1.2931	0.537634	2.5	4.21053	0.617284	0.4561	0	0	0.119403	0.356234	0.427579	0.871978	0.0653595	0	0.525394	0.373261	0.288541	0.8867	0
Lepidoptera_Cosmopterigidae	0.225352	1.25	1.13821	0.911854	0	0	0	0	0	0	0.0310366	1.2987	0.609225	0.526316	0.854701	0.46875	0.263852	1.50943	0.867052	0.560224	0.431034	1.07527	1.66667	1.05263	1.23457	1.14025	1.37615	0.680272	0.537313	0.407125	0.267237	0.435989	0.261438	0.477555	0.40864	0.271463	0.329761	0.246305	0
Diptera_Agromyzidae	0.056338	1.96429	2.27642	1.97568	0	0	0	0	0	0.608431	0.0620732	0	0	0	0	0.3125	0	0.188679	0.289017	1.96078	0	0	0	0	0	0	0	0	0.119403	0.610687	0.908605	1.03052	1.04575	0	1.43024	1.59484	0.741962	1.72414	2.66512
Hymenoptera_Crabronidae	0	1.60714	1.46341	2.73556	0	0	0	0	0	0.391134	0.0931099	0.25974	0.174064	0.263158	0	0.15625	0	0.377358	0	1.44725	0.862069	0	0.833333	1.05263	0.308642	0.684151	1.37615	0	0.298507	0.86514	1.81721	0.911613	1.30719	0.191022	0.934034	0.916186	0.453421	0.640394	0.463499
Diptera_Sarcophagidae	0.225352	2.14286	1.30081	2.43161	0	0	0	0	0.344828	0.173837	0.124146	0.779221	0.0870322	0.263158	0.17094	0	0	0	0	0.933707	0.215517	0	0.833333	1.57895	0.308642	0.22805	0.917431	0	0.477612	1.22137	1.60342	0.634166	1.30719	0.095511	0.525394	0.746522	0.535862	0.8867	0.347625
Diptera_Hybotidae	0.957746	1.78571	0.650407	0.759878	0	0	0.911162	0.938967	1.03448	1.3907	0.651769	0	0.261097	0	0.34188	0	0	0.188679	0	0.186741	1.07759	0.537634	0.833333	0.526316	0.617284	0.114025	0.458716	2.04082	0.0597015	0.305344	0.320684	0.435989	0.130719	0	0.379451	0.373261	0.329761	0.788177	1.62225
Hymenoptera_Pompilidae	0	0.357143	0.487805	0.455927	0	0	0.113895	0.156495	0	0.0869187	0.0931099	0	0	0.263158	0.17094	0.3125	0.527704	0	0.289017	0.933707	0.862069	1.07527	0	1.05263	0.308642	0.342075	0.458716	0	0.41791	1.6285	1.33618	1.10979	1.76471	1.33715	1.34267	1.18765	1.4427	0.541872	0
Hymenoptera_Diapriidae	1.23944	0.357143	0.325203	0.455927	0	0	1.36674	0.156495	0	1.86875	0.682806	0.25974	0.174064	0	0	0	0	0	0	1.02708	0	0	0	0	0	0	0	0	0.298507	1.0687	0.908605	1.03052	0.849673	3.24737	0.700525	0.746522	1.31904	0.492611	0.23175
Hymenoptera_Aphelinidae	0	0.357143	2.43902	0.607903	0	0.980392	0	0	0	0.173837	0	0.25974	0.870322	0.263158	0.683761	0.15625	0	0	0	0.746965	0.215517	0.537634	0	0	0	0.114025	0	0	0.238806	1.0687	1.12239	1.58541	0.784314	0.382044	1.43024	1.45911	0.865622	0.788177	0.115875
Hymenoptera_Encyrtidae	0	1.25	2.11382	0.151976	0	0	0.113895	0	0.344828	0.0869187	0.0620732	0.25974	0.435161	0	0.17094	0	0.263852	0.188679	0	0.746965	0.215517	0	0	0	0	0.342075	0	0	0.835821	0.814249	0.694816	1.70432	0.980392	0.573066	1.43024	1.42518	1.52514	0.295567	0.115875
Coleoptera_Mordellidae	0.28169	0.178571	0	0	0	0	0	0.625978	0	0.0869187	0.558659	1.03896	0.522193	0.263158	1.53846	0.78125	0.263852	0.754717	0.289017	0.186741	1.50862	0.537634	0.833333	0	0	0.798176	0.458716	2.04082	0.537313	0.356234	0.267237	0.198177	0.261438	0	0.175131	0.305395	0.329761	0.985222	0
Diptera_Calliphoridae	0	0.357143	0.325203	0.151976	0	0	0	0	0.344828	0.130378	0	1.2987	0.522193	0.526316	0.683761	0.46875	0.263852	0.943396	0.578035	0.420168	0.862069	0.537634	0	1.57895	0.925926	0.22805	1.37615	0.680272	0.477612	0.254453	0.481026	0.198177	0.588235	0.095511	0.145943	0.23753	0.329761	0.344828	0.115875
Hymenoptera_Trichogrammatidae	0.056338	0.357143	0.97561	0.455927	0	0	0	0	0	0.130378	0.0310366	0.25974	0.522193	0.526316	0	0	0	0	0	0.606909	0	0	0.833333	0.526316	0	0.342075	0	0	0.358209	1.37405	0.855158	1.50614	0.980392	0.573066	1.40105	1.45911	1.07172	0.492611	0.347625
Diptera_Asilidae	0.112676	0	0	1.21581	2.89855	0.980392	0.113895	0.156495	0	0.304216	0.248293	0.25974	0	0.526316	0	0.15625	0	0	0.289017	0.326797	0.431034	0	0	1.05263	0	0.114025	0	0	0.716418	0.610687	0.908605	0.554895	0.784314	0.764088	0.583771	0.644723	0.824402	0.197044	0
Lepidoptera_Noctuidae	0.450704	0.535714	0.813008	0.303951	0	0	0.569476	0.312989	0	0.347675	0.0931099	0.519481	0.0870322	1.05263	0.34188	0	0	0	0	0.746965	0.215517	0	0	0	0.308642	0.342075	0	0.680272	0.597015	0.661578	0.908605	0.911613	0.915033	0.859599	0.525394	0.746522	0.412201	0.591133	0.579374
Coleoptera_Coccinellidae	0.056338	1.60714	1.46341	1.51976	0	0	0.113895	0.156495	0	0.0434594	0.27933	0	0.0870322	0	0.34188	0.15625	0	0	0	1.5873	0.215517	0	0.833333	0	0	0.114025	0	0.680272	0.477612	0.712468	0.587921	0.435989	0.718954	0.668577	0.700525	0.610791	0.741962	0.394089	0
Diptera_Lauxaniidae	0.450704	0	0	0	1.44928	0	0.455581	0.156495	0.344828	0.260756	0.27933	0.25974	0.174064	0.526316	0.34188	0.46875	0	1.50943	1.44509	0.233427	1.07759	1.6129	0	0.526316	0.617284	0.798176	0.458716	0.680272	0	0	0	0.0792707	0.0653595	0.191022	0.116754	0.0339328	0	0.344828	0.23175
Lepidoptera_Lecithoceridae	0	0	0.162602	0	1.44928	0.980392	0	0	0	0	0	0.25974	0.0870322	0.526316	1.7094	0.3125	0.527704	0.377358	1.15607	0.233427	1.2931	1.07527	0.833333	0.526316	0.308642	0.4561	0.458716	1.36054	0.119403	0.0508906	0.106895	0.118906	0	0.286533	0.0875657	0.101798	0.0824402	0	0
Lepidoptera_Tineidae	1.29577	0.178571	0.813008	0	0	0.980392	0.22779	2.19092	0.689655	0.217297	0.713842	0.519481	0.261097	0	0.34188	0.15625	0.263852	0.377358	0.578035	0.186741	0.646552	0	0	1.57895	0.308642	0.22805	0	0	0.597015	0.203562	0.160342	0.158541	0.196078	0.095511	0.175131	0.203597	0.16488	0.246305	0
Thysanoptera_Thripidae	0.450704	0.178571	0.650407	0.911854	0	0.980392	0.455581	0.156495	1.03448	0.260756	0.248293	0.25974	0.261097	0	0.17094	0.15625	0	0	0	0.233427	0	0	0	0	0	0	0	0	0.477612	0.661578	0.641368	0.990884	0.718954	1.33715	0.788091	0.576858	0.783182	0.197044	0.695249
Hemiptera_Miridae	0.225352	0.892857	0.487805	1.97568	0	0	0.113895	0	0.344828	0.173837	0.372439	0	0.0870322	0.263158	0	0	0	0	0.289017	0.326797	0.215517	0	0.833333	0	0	0.114025	0.458716	0.680272	1.13433	0.407125	0.374131	0.554895	0.588235	0.764088	0.350263	0.441127	0.906843	0.492611	0.23175
Lepidoptera_Geometridae	0.84507	0.178571	0	0.151976	0	0	1.13895	0	0.344828	0.347675	0.465549	0	0.174064	0	0	0.3125	0.263852	0.377358	0.289017	0.140056	0	0.537634	0.833333	1.05263	0.617284	0.22805	0	0	0.537313	0.305344	0.908605	0.554895	0.457516	0.573066	0.81728	0.441127	0.412201	0.394089	0.23175
Diptera_Tabanidae	0.225352	0.178571	0.162602	0.151976	1.44928	0	0	0.156495	0	0.0869187	0.124146	1.03896	0.174064	1.31579	0	0	0	0	0	0	0.431034	0	0.833333	2.10526	0.925926	0.798176	1.37615	0.680272	0	0.152672	0.106895	0.158541	0.130719	0	0	0.101798	0.12366	0.197044	0.23175
Diptera_Syrphidae	0.338028	0.357143	1.62602	0.303951	0	0	0.341686	0.156495	0	1.21686	0.248293	0	0	0	0.17094	0	0	0	0	0.793651	0.215517	1.07527	0	0.526316	0	0.342075	0	0	0.119403	0.305344	0.213789	0.317083	0.196078	0.095511	0.291886	0.305395	0.16488	1.08374	2.08575
Hymenoptera_Pteromalidae	0.169014	1.07143	0.487805	0.151976	0	0	0	0.156495	0	0.65189	0.0620732	0	0.348129	0	0	0	0	0.566038	0	1.12045	0	0	0	0	0	0.114025	0	0	0.238806	0.916031	0.694816	0.911613	0.326797	0.95511	1.31349	0.84832	0.783182	0.591133	0
Coleoptera_Anthribidae	0.225352	0	0.162602	0	1.44928	0	0	0	0.689655	0	0.248293	0	0.348129	0.263158	0.683761	0.46875	0.263852	0.188679	0	0.140056	0.215517	1.07527	0	2.10526	0.925926	0.22805	0	0	0.41791	0.101781	0.267237	0.237812	0.261438	0.191022	0.116754	0.169664	0.247321	0.0492611	0
Diptera_Stratiomyidae	0.169014	0.178571	0	0	1.44928	0	0.341686	0.312989	0	0	0.248293	0.519481	0.522193	0.789474	0.17094	0	0	0.566038	1.15607	0.233427	0.646552	0	0.833333	0.526316	0.617284	0.4561	0.458716	0	0.0597015	0.152672	0.213789	0.198177	0.196078	0	0.145943	0.169664	0.0412201	0.147783	0.115875
Psocoptera_Caeciliusidae	0.732394	0.178571	0.162602	0	0	0	0.22779	0.156495	0.344828	0.217297	0.527623	0.779221	0.174064	0.526316	0.512821	0.15625	0.791557	0.943396	0.289017	0.0466853	0.431034	0.537634	0	0	0.308642	0.342075	0.458716	1.36054	0.298507	0	0.106895	0.0396354	0.0653595	0.382044	0.233508	0.0339328	0.0824402	0	0.115875
Neuroptera_Coniopterygidae	0.056338	0.357143	0.487805	1.36778	0	0	0.113895	0.156495	0	0.173837	0.124146	0	0.0870322	0	0.17094	0.46875	0.263852	0.377358	0.578035	0.0933707	0.215517	1.07527	0	0	0	0.114025	0.458716	0	0.41791	0.407125	0.587921	0.356718	0.392157	1.14613	0.262697	0.339328	0.329761	0.0985222	0
Hymenoptera_Ceraphronidae	0.56338	0.178571	0.487805	0.759878	0	0.980392	0.797267	0	0	0.564972	0.18622	0.519481	0.435161	0	0	0	0	0.188679	0	0.746965	0	0	0	0	0	0.114025	0	0	0.298507	0.254453	0.320684	0.871978	0.196078	0.668577	0.671337	0.576858	0.659522	0	0
Diptera_Anthomyiidae	0.169014	0.714286	0.487805	0.151976	0	0	0.22779	0	0	1.56454	0	0.25974	0.0870322	0.263158	0	0	0	0	0	0.606909	0.215517	0	0	1.57895	0	0.114025	0	0	0.179104	0.254453	0.267237	0.118906	0.261438	0.191022	0.20432	0.23753	0.12366	0.837438	1.50637
Hemiptera_Aphididae	0.112676	0.714286	1.30081	0.303951	0	0.980392	0.341686	0	0	1.08648	0.0310366	0	0	0	0.17094	0	0	0	0	1.12045	0	0	0	0	0	0	0	0	0.41791	0.407125	0.267237	0.277447	0.0653595	0.095511	0.583771	0.23753	0.206101	0.837438	0.695249
Lepidoptera_Gracillariidae	0.394366	0.178571	0.325203	0.303951	0	0	0.341686	0.469484	0	0.0869187	0.155183	0.25974	0.174064	0	0	0.15625	0	0.377358	0.289017	0.280112	0	0	0	0	0	0.114025	0	0	0.41791	0.356234	0.694816	0.51526	0.392157	0.191022	0.992411	0.644723	0.370981	0.492611	1.15875
Hymenoptera_Figitidae	0.338028	0.892857	0.325203	0.303951	1.44928	0	0.797267	0.156495	0.689655	0.869187	0.651769	0	0	0	0	0	0	0	0	0.560224	0	0	0	0	0	0	0	0	0.119403	0.508906	0.213789	0.198177	0.130719	0.191022	0.496205	0.23753	0.206101	0.492611	0.23175
Thysanoptera_Phlaeothripidae	0.619718	0	0.325203	0.911854	0	0	0.569476	0.782473	1.37931	0.173837	0.744879	0	0.348129	0	0	0	0	0	0	0.280112	0	0	0	0	0	0	0	0	0.41791	0.305344	0.213789	0.475624	0.392157	0.191022	0.788091	0.305395	0.494641	0.197044	0.115875
Lepidoptera_Tortricidae	0.84507	0.178571	0.325203	0.151976	0	0	0.569476	0.469484	0.344828	0.391134	0.434513	0	0.174064	0	0.34188	0.3125	0	0.377358	0	0.420168	0.646552	0	0.833333	0	0.308642	0.22805	0	0	0.119403	0.0508906	0.213789	0.158541	0.130719	0.095511	0.175131	0.169664	0.16488	0.44335	0.695249
Diptera_Scatopsidae	0.394366	0.714286	0.487805	0.151976	0	0.980392	0	0.156495	0	0.173837	0.0931099	0	0.0870322	0	0.17094	0.3125	0	0.566038	0	0.326797	0.862069	0.537634	0.833333	0	0.617284	0.342075	0	0.680272	0.0597015	0.0508906	0.106895	0.118906	0.130719	0	0.116754	0.0678656	0.0824402	0.0985222	0.23175
Orthoptera_Trigonidiidae	0.056338	0	0	0	1.44928	0.980392	0.113895	0.782473	0.344828	0	0.124146	0.519481	0.261097	0.526316	0.17094	0	0	0.377358	0	0.0466853	0.215517	0.537634	0.833333	0	0.308642	0.114025	0.458716	0	0	0	0	0	0	0	0.0291886	0	0	0	0
Coleoptera_Elateridae	0.901408	0	0	0.607903	0	0	0.683371	0.312989	0.344828	0.173837	0.403476	0	0	0	0	0	0.263852	0	0.578035	0.513539	0	0	0	0.526316	0	0	0	0	0.41791	0.203562	0.0534474	0.118906	0.326797	0.477555	0.116754	0.101798	0.16488	0.541872	0.347625
Diptera_Milichiidae	0.394366	0.714286	0.325203	0.759878	0	0	0.113895	0.312989	0.689655	0.173837	0.18622	0	0.261097	0.263158	0.17094	0	0.263852	0	0.289017	0.186741	0.646552	0	0	0	0.308642	0.342075	0	0	0.0597015	0.0508906	0.106895	0.237812	0.196078	0	0.379451	0.373261	0.12366	0.0492611	0.115875
Hymenoptera_Chrysididae	0	0.892857	0.325203	1.21581	0	0	0	0	0	0.130378	0.0310366	0	0	0	0	0	0	0	0	0.326797	0.215517	0	0	0.526316	0	0	0	0	0.0597015	0.458015	0.80171	0.951249	0.784314	0.095511	0.20432	0.305395	0.206101	0.295567	0.23175
Coleoptera_Aderidae	0.056338	0	0	0.303951	1.44928	0	0	0.469484	0	0	0.0620732	0	0.261097	0	0	0	0.263852	0	0.289017	0.0933707	0	1.07527	0.833333	0	0	0	0.458716	0	0.537313	0.152672	0.213789	0.158541	0.196078	0.286533	0.116754	0.169664	0.288541	0	0
Hymenoptera_Halictidae	0	1.42857	0.650407	1.21581	0	0	0	0.156495	0	0.0869187	0	0	0	0	0	0	0	0	0	0.70028	0.215517	0	0	0	0	0	0	0	0.0597015	0.152672	0.587921	0.237812	0.0653595	0	0.61296	0.441127	0.16488	0.689655	0.23175
Psocoptera_Epipsocidae	0.169014	0	0	0	0	0	0	0.156495	0	0	0.0931099	0.519481	0.174064	0	0.683761	0.46875	0.263852	0.377358	0.289017	0	0.215517	0.537634	0.833333	0	0.308642	0.114025	0.917431	1.36054	0	0	0	0	0	0	0	0	0	0	0
Diptera_Pipunculidae	0.112676	0.714286	0.650407	1.21581	0	0	0	0	0	0.564972	0	0	0	0	0	0	0	0	0	0.560224	0	0	0	0	0	0	0	0	0.477612	0.305344	0.267237	0.435989	0.196078	0.095511	0.350263	0.678656	0.206101	0.0985222	0.463499
Coleoptera_Cleridae	0.28169	0	0.162602	0.151976	0	0	0.113895	0	0	0	0.248293	0	0.0870322	0	0.512821	0.15625	0.791557	0	0	0.0466853	0.215517	0	0.833333	0	0.308642	0.114025	0.458716	0	0.41791	0.254453	0.213789	0.198177	0.261438	0.286533	0.0875657	0.101798	0.329761	0.147783	0.115875
Blattodea_Ectobiidae	0.112676	0.178571	0.162602	0.455927	1.44928	0	0.113895	0.156495	0	0	0.27933	0	0.0870322	0	0.683761	0.15625	0	0	0	0.140056	0	0	0	0	0	0.22805	0	0	0.358209	0.203562	0.320684	0.0792707	0.392157	0.477555	0.116754	0.101798	0.329761	0	0
Diptera_Platystomatidae	0	0	0	0	0	0	0	0	0	0	0	0	0	0.526316	0	0	0	0	0.289017	0.0933707	0.215517	1.07527	0	1.57895	0.925926	0	0.917431	0.680272	0	0	0.0534474	0	0	0	0.0875657	0.0339328	0	0.0985222	0
Lepidoptera_Pyralidae	0.28169	0.357143	1.13821	0.607903	0	0	0	0	0	0	0	0	0.0870322	0	0	0	0	0	0	0.0933707	0	0	0	0	0	0	0	0	0.716418	0.407125	0.320684	0.317083	0.261438	0.382044	0.583771	0.407194	0.247321	0.0985222	0
Blattodea_Termitidae	0	0	0	0	1.44928	0.980392	0	0	0	0	0	0	0	0	0.17094	0.78125	0.527704	0	0.289017	0.0933707	0.215517	0	0	0	0.308642	0.22805	0	0.680272	0.238806	0	0.106895	0.0396354	0	0	0	0.0678656	0.0824402	0	0
Diptera_Lonchaeidae	0	0	0.325203	0	0	0	0	0	0	0.0869187	0	0.25974	0.174064	0.263158	0.17094	0.15625	0	0.377358	0.289017	0.186741	0	0	0	1.05263	0.617284	0	0.917431	0	0	0	0.160342	0.0792707	0	0.095511	0.116754	0.203597	0.0824402	0.197044	0.347625
Hymenoptera_Apidae	0.056338	0.357143	0.162602	0.911854	0	0	0	0.156495	0	0.391134	0.217256	0	0	0	0	0.3125	0.263852	0	0	0.513539	0	0	0	0	0	0	0	0	0.119403	0.101781	0.320684	0.435989	0.261438	0.095511	0.437828	0.339328	0.16488	0.246305	0.115875
Coleoptera_Carabidae	0.169014	0.535714	0	0.303951	0	0	0	0.782473	0	0.0869187	0.310366	0	0.0870322	0	0	0.3125	0	0	0.289017	0.606909	0	0	0	0.526316	0.617284	0	0.458716	0	0.776119	0.152672	0.160342	0.277447	0.130719	0.859599	0.0291886	0.135731	0.0824402	0.147783	0
Hemiptera_Meenoplidae	0	0	0	0	0	0	0	0	0	0	0	0	0	0	0	0.15625	0	0	0.289017	0	0.215517	0	0.833333	0.526316	0.617284	0	1.37615	0.680272	0.179104	0.152672	0.106895	0.198177	0.130719	0.191022	0.0875657	0.0678656	0.0412201	0	0
Coleoptera_Cerambycidae	0.338028	0.178571	0.162602	0	0	0	0.22779	0	0	0.173837	0.0620732	0	0.261097	0	0.34188	0	0	0.188679	0.289017	0.0933707	0.215517	0	0.833333	0.526316	0	0.22805	0	0	0.238806	0.101781	0.106895	0.0792707	0.196078	0.191022	0.0583771	0.203597	0.0824402	0.197044	0.23175
Lepidoptera_Nepticulidae	0.056338	0	0.162602	0.607903	0	0	0	0	0	0.173837	0	0	0	0	0	0.15625	0	0	0	0.0466853	0	0	0	0	0.308642	0.114025	0	0	0.597015	0.356234	0.641368	0.277447	0.588235	0.286533	0.262697	0.169664	0.453421	0.295567	0.23175
Orthoptera_Acrididae	0	0.178571	0.325203	1.21581	0	0	0	0	0	0	0.0620732	0	0	0	0	0	0	0	0	0.653595	0	0	0	0	0	0	0	0	0.0597015	0.254453	0.481026	0.237812	0.784314	0.477555	0.233508	0.339328	0.247321	0.147783	0
Diptera_Keroplatidae	0.225352	0	0	0	0	0	0	0.156495	0	0.434594	0.0310366	0	0.174064	0	0.17094	0.3125	0	0.188679	0	0.140056	0.431034	0.537634	0	0	0.308642	0.114025	0.458716	0.680272	0.0597015	0.0508906	0.160342	0.0792707	0.196078	0	0.0583771	0.169664	0.16488	0.246305	0.115875
Coleoptera_Scirtidae	0.112676	0	0	0	0	0	0.113895	0.156495	0	0.0869187	0.0620732	1.81818	0.261097	0.789474	0	0.3125	0	0.188679	0	0	0.215517	0	0.833333	0	0.308642	0.114025	0	0	0	0	0	0.0396354	0	0	0	0	0	0.147783	0
Lepidoptera_Dryadaulidae	0.112676	0	0	0	0	0	0	0	0	0	0	0.25974	0.174064	0.263158	0.17094	0.46875	0.527704	0.188679	0.578035	0	0.431034	0.537634	0	0	0	0.22805	0.917431	0.680272	0	0	0	0	0	0	0	0	0	0	0
Hymenoptera_Chalcididae	0	0	0.325203	0	0	0	0	0	0	0	0	0.25974	0	0	0.17094	0	0	0	0	0.560224	0	0	0	0	0	0	0	0	0	0.610687	0.748263	0.51526	0.130719	0.095511	0.671337	1.11978	0	0.197044	0.115875
Coleoptera_Scarabaeidae	0.056338	0	0	0.303951	0	0.980392	0	0	0	0	0.155183	0	0.261097	0.263158	0.34188	0	0	0.377358	0	0.140056	0	0	0	0	0.308642	0.4561	0	0	1.01493	0.0508906	0.0534474	0.118906	0.196078	0	0.0583771	0.101798	0.247321	0	0
Coleoptera_Corylophidae	0.394366	0.357143	0	0	0	0	0.569476	0	0	0	0.217256	0	0.174064	0	0.512821	0	0	0.188679	0.289017	0.186741	0	0	0	0	0	0.114025	0.458716	0	0.238806	0.101781	0.213789	0.118906	0.261438	0.191022	0.262697	0.135731	0.206101	0.0985222	0.115875
Hemiptera_Rhyparochromidae	0	0	0.162602	0.151976	0	0	0	0	0	0.0434594	0.0620732	0	0.261097	0.263158	0	0	0	0.188679	0	0.373483	0	0	0	0	0	0	0	0	0.298507	0.305344	0.320684	0.396354	0.457516	1.33715	0.175131	0.271463	0.206101	0.0492611	0
Hemiptera_Achilidae	0.112676	0	0	0	0	0	0	0	0	0	0.0620732	0	0	0	0	0	0	0	0	0	0.215517	0	0.833333	0	0.925926	0	0.917431	2.04082	0.0597015	0	0.106895	0	0	0	0	0	0.0412201	0	0
Diptera_Empididae	0.450704	0	0	0.151976	0	0	0.569476	0.312989	0.344828	0.782269	0.217256	0	0	0	0	0	0	0	0	0.186741	0	0	0	0	0	0	0.458716	0	0	0	0	0	0.0653595	0	0	0.0678656	0.0412201	0.246305	1.15875
Hymenoptera_Eupelmidae	0	0.357143	0.325203	0	0	0	0	0	0	0	0.0310366	0	0	0	0	0	0	0	0	0.140056	0	0	0	0	0	0	0	0	0.298507	0.407125	0.427579	0.634166	0.392157	0.477555	0.437828	0.542925	0.370981	0.197044	0
Diptera_Bombyliidae	0.056338	0.357143	0.97561	0.455927	0	0	0	0	0	0.0434594	0	0	0	0	0	0	0	0	0	0.186741	0	0	0	0	0	0	0	0	0.179104	0.203562	0.80171	0.396354	0.392157	0	0.233508	0.475059	0.12366	0	0.115875
Hymenoptera_Mutillidae	0.056338	0.178571	0.162602	0.455927	0	0.980392	0	0.156495	0	0	0.124146	0	0.0870322	0	0	0	0	0	0	0.140056	0	0	0	0	0	0.114025	0	0	0.0597015	0.661578	0.320684	0.317083	0.457516	0.191022	0.0583771	0.305395	0.16488	0	0
Psocoptera_Psocidae	0.338028	0	0	0	0	0	0	0.156495	0.344828	0	0.217256	0.25974	0.0870322	0	0.34188	0.15625	0.791557	0.188679	0	0.0933707	0.431034	0	0	0	0.308642	0.114025	0.458716	0	0.238806	0	0.106895	0	0	0.095511	0	0	0.0824402	0.0492611	0
Hymenoptera_Vespidae	0.056338	0	0.162602	0.151976	0	0	0.113895	0	0.344828	0.173837	0.0931099	0	0.0870322	0	0.17094	0	0	0	0	0.653595	0	0	0.833333	0.526316	0	0.114025	0	0	0	0.254453	0.0534474	0.118906	0.130719	0.095511	0.175131	0.135731	0	0.0985222	0.23175
Diptera_Micropezidae	0.112676	0	0	0	0	0	0	0.156495	0.344828	0.0434594	0.124146	0.25974	0	0	0	0	0	0	0	0	0.215517	0.537634	0	0.526316	0.617284	0	0.917431	0.680272	0	0	0	0	0	0	0	0	0	0.0492611	0.115875
Coleoptera_Cybocephalidae	0	0.178571	0.162602	0.303951	0	0	0	0	0	0	0	0	0	0	0	0	0	0	0	0	0	0	0	0	0	0	0	0	0.358209	0.458015	0.213789	0.634166	0.653595	0.764088	0.175131	0.135731	0.577082	0	0
Coleoptera_Melyridae	0.056338	0	0	0.303951	0	0	0.113895	0	0	0.0869187	0	0	0	0	0	0	0	0	0	0.280112	0	0	0	0	0	0	0	0	0.238806	0.508906	0.481026	0.356718	0.522876	0.286533	0.291886	0.644723	0.329761	0.0492611	0
Hemiptera_Delphacidae	0.056338	0.357143	0.487805	0.151976	0	0	0.113895	0	0	0.0869187	0.0620732	0	0	0	0	0	0	0	0	0.420168	0	0	0	0	0.308642	0	0	0	0.597015	0.458015	0.213789	0.237812	0.196078	0.095511	0.20432	0.169664	0.16488	0.0985222	0
Psocoptera_Ectopsocidae	0.056338	0.178571	0.325203	0	0	0	0	0	0	0	0.0931099	0.25974	0	0	0	0	0	0.943396	0	0.140056	0.431034	0	0	0	0	0	0.458716	1.36054	0	0	0	0	0	0	0.0291886	0	0.0824402	0.0492611	0
Lepidoptera_Nymphalidae	0.056338	0	0	0	0	0	0	0	0	0.0434594	0.0310366	0	0	0	0.17094	0	0	0	0.578035	0.140056	0.215517	0	0.833333	0.526316	0.617284	0.114025	0	0	0	0.101781	0.160342	0.0396354	0.0653595	0.095511	0.0875657	0.101798	0.0412201	0.344828	0
Coleoptera_Buprestidae	0	0.178571	0.162602	0.151976	0	0	0.113895	0.156495	0.344828	0.0434594	0	0	0	0	0	0	0	0	0	0.233427	0	0	0	0	0	0.114025	0	0	0	0.610687	0.320684	0.435989	0.326797	0	0.175131	0.508992	0.206101	0.0985222	0.115875
Hymenoptera_Evaniidae	0.056338	0	0.162602	0.151976	0	0	0	0.156495	0	0	0.155183	0	0	0	0	0	0	0	0	0.186741	0	0	0	0.526316	0.308642	0.342075	0	0	0.179104	0.254453	0.374131	0.158541	0.326797	0.095511	0.0875657	0.203597	0.329761	0	0
Coleoptera_Anthicidae	0	1.07143	0	0.455927	0	0	0.113895	0	0	0	0	0	0	0	0	0	0	0	0	0.233427	0.215517	0.537634	0	0	0	0.22805	0	0	0.119403	0.203562	0.106895	0.0792707	0	0.286533	0.233508	0.0339328	0.0412201	0.0985222	0
Diptera_Xenasteiidae	0	0	0	0	1.44928	0	0	0	0	0	0	0	0	0	0	0	0	0	0	0	0.215517	0.537634	1.66667	0	0.617284	0.114025	0.917431	0	0	0	0	0	0	0	0	0	0	0	0
Coleoptera_Ptinidae	0.112676	0.178571	0.487805	0.303951	0	0	0	0	0	0	0.0310366	0.25974	0	0	0	0	0	0	0	0	0	0	0	0	0	0	0	0	0.537313	0.101781	0.267237	0.277447	0.326797	0.477555	0	0.0678656	0.329761	0.147783	0
Lepidoptera_Lycaenidae	0	0	0.162602	0.303951	0	0	0	0	0	0	0	0	0	0.526316	0	0.3125	0	0	0	0.513539	0	0.537634	0	0	0	0	0.458716	0	0	0	0.320684	0.158541	0	0	0.233508	0.339328	0	0	0
Coleoptera_Nitidulidae	0.225352	0.178571	0.325203	0.151976	0	0	0	0.625978	0	0.130378	0.341403	0	0.174064	0	0	0	0	0	0	0	0	0	0	0	0.308642	0	0.458716	0.680272	0	0	0	0.0396354	0	0	0.0583771	0	0	0.0985222	0
Blattodea_Rhinotermitidae	0	0	0	0	1.44928	0	0	0	0	0	0	0	0	0	0	0	0	0.188679	0.289017	0	0.215517	0.537634	0	0.526316	0	0.114025	0.458716	0	0	0	0	0	0	0	0	0	0	0	0
Coleoptera_Brentidae	0.28169	0.178571	0.162602	0	0	0	0.569476	0	0	0	0.217256	0	0	0	0	0	0	0	0	0.0933707	0	0	0	0	0	0	0	0	0.0597015	0.254453	0.160342	0.435989	0.130719	0.477555	0.262697	0.271463	0.206101	0	0
Hymenoptera_Dryinidae	0.338028	0	0.162602	0	0	0	0.22779	0.156495	0	0.130378	0.0620732	0	0	0	0	0	0	0	0	0.280112	0	0	0	0	0	0.22805	0	0	0.238806	0.203562	0.213789	0	0.0653595	0.286533	0.175131	0.271463	0.16488	0.344828	0.115875
Coleoptera_Tenebrionidae	0.338028	0	0	0.607903	0	0	0.113895	0.156495	0	0.0434594	0.18622	0	0.0870322	0	0	0	0	0	0.289017	0.0933707	0	0	0	0	0	0	0	0	0.41791	0.101781	0.160342	0.0396354	0.196078	0.095511	0.0583771	0	0.16488	0.394089	0.115875
Hemiptera_Flatidae	0.169014	0	0	0.151976	0	0	0.113895	0	0	0	0.0931099	0.25974	0.0870322	0	0.17094	0	0	0	0.578035	0.0466853	0.215517	0	0	0	0	0.22805	0.458716	0	0.179104	0	0.106895	0	0.196078	0.286533	0	0	0.247321	0.0492611	0
Coleoptera_Scraptiidae	0.056338	0.357143	0.162602	0	0	0	0	0.156495	0	0.0869187	0.0310366	0	0	0	0	0	0	0	0	0.0466853	0	0	0	0	0	0.114025	0	0	0.41791	0.152672	0.320684	0.118906	0.392157	0.382044	0.0583771	0.101798	0.288541	0.197044	0.115875
Psocoptera_Psocetae	0	0	0	0	0	0	0	0	0	0	0	0	0	0	0.17094	0.15625	0	0.188679	0.289017	0	0.215517	0	0.833333	0	0.308642	0.22805	0.458716	0.680272	0	0	0	0	0	0	0	0	0	0	0
Coleoptera_Latridiidae	0.225352	0.535714	0.325203	0.151976	0	0	0.341686	0	0	0.0434594	0.124146	0	0	0	0	0	0	0	0	0.140056	0	0	0	0	0	0	0	0	0.179104	0.152672	0.0534474	0.0396354	0.0653595	0	0.175131	0.101798	0.0824402	0.44335	0.347625
Hemiptera_Lygaeidae	0.112676	0.178571	0.325203	0.911854	0	0	0	0	0	0	0	0	0	0	0	0	0	0	0	0.140056	0	0	0	0	0	0	0	0	0.119403	0.203562	0.160342	0.277447	0.326797	0.477555	0.0583771	0.135731	0.0412201	0	0
Lepidoptera_Coleophoridae	0	0.535714	0.325203	0.151976	1.44928	0	0	0	0	0.0869187	0	0	0	0	0	0	0	0.188679	0	0.0466853	0	0	0	0	0	0.114025	0	0	0.119403	0.0508906	0.0534474	0.0396354	0	0	0	0	0	0.295567	0
Hymenoptera_Megachilidae	0	0.714286	0.162602	0.303951	0	0	0	0	0	0	0	0	0	0	0	0	0	0	0	0.140056	0	0	0	0	0	0	0	0	0	0.305344	0.320684	0.158541	0.326797	0	0.233508	0.23753	0.0824402	0.147783	0.115875
Lepidoptera_Bucculatricidae	0	0	0.162602	0.607903	0	0	0	0	0	0.0434594	0	0	0	0	0	0	0	0	0	0	0	0	0	0	0	0	0	0	0	0.305344	0.320684	0.118906	0.130719	0.286533	0.525394	0.339328	0.16488	0.0985222	0.115875
Lepidoptera_Scythrididae	0	0	0	0.759878	0	0	0	0	0	0	0	0	0	0	0	0	0	0	0	0.0933707	0	0	0	0	0	0	0	0	0.119403	0.407125	0.320684	0.198177	0.196078	0.382044	0.233508	0.305395	0.16488	0	0
Orthoptera_Gryllidae	0.056338	0.178571	0	0	0	0	0.22779	0	0	0	0.0931099	0	0.0870322	0	0.17094	0.15625	0	0	0	0.0933707	0	0	0	0	0	0.22805	0	1.36054	0	0.0508906	0.106895	0.0396354	0	0	0.0291886	0.0339328	0.12366	0.0985222	0
Lepidoptera_Oecophoridae	0	0	0	0	1.44928	0	0	0	0	0.0434594	0.0620732	0.25974	0.174064	0	0	0	0	0	0	0.0933707	0	0.537634	0	0	0.308642	0.114025	0	0	0.0597015	0	0	0	0	0	0	0.0339328	0	0	0
Hymenoptera_Chalcidoidea	0	0	0	0	0	0	0	0	0	0	0	0.519481	0.435161	0	0.512821	0.3125	0	0.188679	0.578035	0	0.215517	0	0	0	0	0.342075	0	0	0	0	0	0	0	0	0	0	0	0	0
Diptera_Mythicomyiidae	0	0	0	1.82371	0	0	0	0	0	0	0	0	0	0	0	0	0	0	0	0.186741	0	0	0	0	0	0	0	0	0	0.152672	0.160342	0.277447	0.196078	0.191022	0	0.0678656	0.0412201	0	0
Psocoptera_Liposcelididae	0	0	0.487805	0.303951	0	0.980392	0	0	0	0	0	0	0	0	0	0	0	0	0	0	0	0	0	0	0	0	0	0	0.358209	0.0508906	0.160342	0.158541	0.130719	0.191022	0.0291886	0.101798	0.12366	0	0
Diptera_Empidoidea	0	0	0	0	1.44928	0.980392	0	0	0	0	0	0	0.0870322	0	0	0	0	0	0	0	0	0	0	0.526316	0	0	0	0	0	0	0	0	0	0	0	0	0	0	0
Lepidoptera_Lyonetiidae	0.056338	0	0	0.303951	0	0	0	0	0	0	0	0	0.0870322	0	0.17094	0.15625	0	0	0	0.0466853	0.215517	0	0	0.526316	0.308642	0.114025	0	0	0	0.203562	0	0.118906	0.196078	0.095511	0.233508	0.101798	0.0824402	0	0
Psocoptera_Lachesillidae	0.056338	0.535714	0.650407	0.151976	0	0	0.113895	0	0	0	0.155183	0	0	0	0	0	0	0	0	0.186741	0	0	0	0	0	0	0	0	0.119403	0.0508906	0.213789	0.158541	0.130719	0.095511	0.0875657	0.135731	0.0824402	0.0492611	0
Diptera_Sepsidae	0.056338	0.535714	0.325203	0	0	0	0	0	0	0.173837	0	0	0	0.263158	0	0	0	0	0	0.140056	0.431034	0	0	0	0	0.114025	0	0	0.119403	0.0508906	0.106895	0.0792707	0.130719	0.095511	0.145943	0.0339328	0.0412201	0.0492611	0
Hymenoptera_Eurytomidae	0	0	0	0	0	0	0	0	0	0	0	0	0.261097	0	0	0	0	0	0	0.233427	0	0	0	0	0	0	0	0	0	0.254453	0.0534474	0.277447	0.196078	0	0.700525	0.271463	0.206101	0.197044	0.23175
Diptera_Tipulidae	0.056338	0	0	0	0	0	0.113895	0.469484	0.344828	0.130378	0.0310366	0.25974	0	0	0	0	0	0	0	0.0933707	0.215517	0	0	0	0	0	0	0.680272	0	0	0	0	0	0	0	0	0	0.394089	0
Lepidoptera_Blastobasidae	0.112676	0	0.162602	0	0	0	0	0	0	0	0.0620732	0	0.0870322	0.263158	0.34188	0	0	0.188679	0	0	0.215517	0	0	0	0	0.114025	0	0	0.119403	0.152672	0.106895	0.0396354	0.130719	0.191022	0.0875657	0	0.16488	0.246305	0
Diptera_Therevidae	0.112676	0	0.487805	0.303951	0	0	0	0	0	0.0869187	0.0310366	0	0	0	0	0	0	0	0	0.0466853	0	0	0	0	0	0	0	0	0.179104	0.101781	0.106895	0.158541	0.261438	0.382044	0.0291886	0.101798	0.0824402	0.295567	0
Hemiptera_Cixiidae	0.338028	0.178571	0	0.303951	0	0	0.455581	0.156495	0	0	0.0931099	0.25974	0	0	0	0	0	0	0	0.0933707	0	0	0	0	0	0	0	0	0.238806	0.203562	0.160342	0.0792707	0.0653595	0	0.0583771	0.0339328	0.0412201	0	0
Hemiptera_Tingidae	0.056338	0	0	0.607903	0	0	0	0	0	0	0.0310366	0	0	0	0	0.15625	0	0	0	0.140056	0	0	0	0	0	0	0	0	0.298507	0.203562	0.213789	0.237812	0.0653595	0.095511	0.262697	0.135731	0.0824402	0.0985222	0
Mantodea_Mantidae	0	0.178571	0.162602	0.303951	0	0	0	0	0	0	0	0	0	0	0	0	0	0	0	0.0933707	0.215517	0.537634	0	0	0	0.114025	0	0.680272	0.0597015	0.0508906	0.0534474	0	0.0653595	0	0.0291886	0	0.0412201	0.0492611	0
Coleoptera_Throscidae	0.112676	0	0	0	0	0	0	0.156495	0	0	0.0620732	0	0	0	0	0	0	0	0	0.0933707	0.215517	0	0	0	0	0.114025	0	0	0.298507	0	0.106895	0.0792707	0.261438	0.382044	0.0583771	0.101798	0.247321	0.0985222	0.23175
Coleoptera_Erotylidae	0.169014	0	0	0	0	0	0.341686	0.469484	0	0	0.310366	0.25974	0	0	0.17094	0	0	0.188679	0	0.186741	0	0	0	0	0	0	0	0	0	0.0508906	0.160342	0	0.0653595	0	0.0291886	0.0339328	0	0.0492611	0.115875
Hemiptera_Reduviidae	0.056338	0	0	0	0	0	0	0	0	0	0.0620732	0.25974	0.261097	0	0	0.15625	0	0.377358	0	0.186741	0	0	0	0	0	0.22805	0	0	0.119403	0.152672	0.0534474	0.0792707	0.261438	0.191022	0.0291886	0.0339328	0.0412201	0	0
Diptera_Chyromyidae	0	1.25	0.162602	0.759878	0	0	0	0	0	0	0	0	0	0	0	0	0	0	0	0	0	0	0	0	0	0	0	0	0.119403	0	0.106895	0.0396354	0	0	0.0291886	0.0678656	0	0	0
Coleoptera_Ptilodactylidae	0.450704	0	0	0	0	0	0.455581	0.469484	0.344828	0	0.341403	0	0.0870322	0	0.17094	0	0	0	0	0	0	0	0	0	0	0.114025	0	0	0	0	0	0	0	0	0	0	0	0.0985222	0
Hymenoptera_Tiphiidae	0.056338	0	0.325203	0.151976	0	0	0	0	0	0	0.0620732	0	0	0	0	0	0	0	0	0.466853	0.215517	0	0	0	0	0.114025	0	0	0	0.101781	0.106895	0	0.261438	0	0.116754	0.203597	0.288541	0.0492611	0
Neuroptera_Chrysopidae	0.056338	0.357143	0.487805	0.303951	0	0	0	0	0	0.0434594	0.124146	0	0	0	0	0	0	0	0	0	0	0	0	0	0	0	0	0	0	0.203562	0.0534474	0.0792707	0.196078	0.095511	0.20432	0	0.206101	0.0985222	0
Hemiptera_Pentatomidae	0	0	0	0	0	0	0	0	0	0.0434594	0	0	0	0	0	0	0	0	0	0.466853	0.215517	0	0	0	0	0.114025	0	0	0.0597015	0.101781	0.0534474	0.158541	0.196078	0.764088	0.0875657	0.0678656	0.0824402	0.0492611	0
Diptera_Tephritidae	0	0	0.162602	0.303951	0	0	0	0	0	0.0434594	0	0	0	0	0	0	0	0	0.289017	0.233427	0.215517	0	0	0	0	0	0	0	0.0597015	0.203562	0.0534474	0.158541	0	0.095511	0.321074	0.101798	0.206101	0	0
Diptera_Rhiniidae	0	0.178571	0	0	0	0	0	0	0	0	0	0	0	0.263158	0	0	0	0	0	0.140056	0	0	0	0	0	0.114025	0	0	0.238806	0.254453	0.320684	0.198177	0.130719	0.095511	0.175131	0.135731	0.12366	0	0
Thysanoptera_Aeolothripidae	0.056338	0.178571	0.162602	0	0	0	0.113895	0	0	0	0.0620732	0	0	0	0	0	0	0	0	0	0	0	0	0	0	0	0	0	0.238806	0.152672	0.160342	0.158541	0.196078	0.095511	0.175131	0.23753	0.16488	0.0985222	0.115875
Coleoptera_Phalacridae	0	0	0	0	0	0	0	0	0	0	0	0	0	0	0	0	0	0	0	0.0933707	0	0	0	0	0	0	0	0	0.477612	0.458015	0.320684	0.118906	0.130719	0	0.291886	0.135731	0.16488	0.147783	0
Hymenoptera_Tenthredinidae	0	0	0	0	0	0	0	0	0	0.478053	0	0	0	0	0	0	0	0	0	0.140056	0	0	0	0	0	0	0	0	0.0597015	0	0	0.0396354	0	0	0.0875657	0.0339328	0	0.344828	1.04287
Coleoptera_Lycidae	0.450704	0	0	0	0	0	0.113895	0.625978	0.344828	0.0434594	0.124146	0.25974	0	0	0	0	0	0	0	0	0	0	0	0	0	0	0	0	0	0	0	0	0.0653595	0.095511	0	0	0	0.0492611	0
Diptera_Asteiidae	0	0.357143	0.325203	0	0	0	0	0	0	0.0434594	0.0310366	0	0	0	0	0	0	0	0	0.0466853	0	0	0	0.526316	0.308642	0	0	0	0.0597015	0.0508906	0	0.0792707	0	0	0.0875657	0.0678656	0.0824402	0	0
Hemiptera_Anthocoridae	0.169014	0	0	0.151976	0	0	0.113895	0.156495	0	0.0434594	0.0931099	0	0.0870322	0.263158	0	0	0	0.188679	0	0	0	0	0	0	0	0	0	0	0	0.101781	0.0534474	0.0396354	0	0	0.291886	0.0339328	0.16488	0.0985222	0
Lepidoptera_Elachistidae	0.056338	0.178571	0	0.151976	0	0	0	0	0	0.0869187	0	0	0	0	0	0	0	0	0	0.0933707	0	0	0	0	0	0	0	0	0.119403	0.203562	0	0.198177	0.261438	0.095511	0.116754	0.101798	0.16488	0.147783	0
Hemiptera_Ceratocombidae	0.169014	0	0	0	0	0	0.22779	0.156495	1.03448	0	0.248293	0	0	0	0	0	0	0	0	0	0	0	0	0	0	0	0	0	0.0597015	0.0508906	0	0	0	0	0.0291886	0	0	0	0
Lepidoptera_Pterophoridae	0	0.535714	0.325203	0	0	0	0	0	0	0	0	0	0	0	0	0	0	0	0	0.0466853	0	0	0	0	0	0	0	0	0.179104	0.254453	0.160342	0.0792707	0.0653595	0	0.0875657	0.169664	0	0.0492611	0
Hemiptera_Derbidae	0	0	0	0	0	0	0	0	0.344828	0	0.0620732	0	0.0870322	0	0.17094	0.15625	0	0	0	0	0	0	0	0	0	0	0	0.680272	0.179104	0	0.0534474	0	0.0653595	0	0.0291886	0.0339328	0.0412201	0	0
Hemiptera_Tropiduchidae	0.056338	0	0	0	0	0	0.113895	0	0	0	0.0931099	0	0	0	0	0	0	0	0	0.0466853	0	0	0	0	0	0.114025	0	1.36054	0.0597015	0	0	0	0	0	0.0291886	0	0	0	0
Lepidoptera_Pieridae	0	0	0	0.303951	0	0	0	0	0	0	0	0	0	0	0	0	0	0	0	0.0466853	0	0	0	0	0	0	0	0	0	0.203562	0.267237	0.237812	0.196078	0	0.145943	0.373261	0.0412201	0.0492611	0
Hemiptera_Pseudococcidae	0	0	0	0	0	0	0.113895	0	0	0	0	0	0.174064	0	0	0	0	0	0	0	0	0	0	0	0	0	0	0	0.119403	0.101781	0.106895	0.237812	0.196078	0.286533	0.116754	0.0339328	0.370981	0	0
Coleoptera_Cantharidae	0.28169	0	0	0	0	0	0.113895	0.312989	0	0.564972	0.248293	0	0	0	0	0	0	0	0	0.0466853	0	0	0	0	0	0	0	0	0	0	0.0534474	0.0396354	0.0653595	0	0.0291886	0	0	0.0985222	0
Hymenoptera_Sphecidae	0	0.178571	0.162602	0.151976	0	0	0	0	0	0	0.0310366	0	0	0	0	0	0	0	0	0.140056	0.215517	0	0	0	0.308642	0.114025	0	0	0.0597015	0	0.0534474	0.0792707	0.0653595	0	0.0583771	0.135731	0.0412201	0.0492611	0
Hymenoptera_Pemphredonidae	0	0.178571	0.487805	0.151976	0	0	0	0	0	0.0869187	0	0	0	0	0	0	0	0	0	0.326797	0	0	0	0	0	0	0	0	0	0.152672	0.106895	0.0396354	0.0653595	0	0.116754	0.0678656	0.0412201	0	0
Coleoptera_Bostrichidae	0	0	0.325203	0.607903	0	0	0	0	0	0	0	0	0	0	0	0	0	0	0	0	0	0	0	0	0	0	0	0	0.0597015	0.101781	0.0534474	0.0396354	0.130719	0.382044	0	0.0339328	0.0412201	0	0
Hymenoptera_Signiphoridae	0	0	0.650407	0	0	0	0	0	0	0	0	0	0	0	0	0	0	0	0	0.140056	0	0	0	0	0	0	0	0	0	0.0508906	0	0.118906	0.130719	0.191022	0.145943	0.135731	0.16488	0	0
Lepidoptera_Plutellidae	0	0.178571	0	0.151976	0	0	0	0	0	0.0434594	0	0	0	0	0	0	0	0	0	0.0933707	0	0	0	0	0	0	0	0	0.179104	0.152672	0.160342	0.118906	0.0653595	0.191022	0.0875657	0.101798	0.12366	0.0492611	0
Psocoptera_Amphientomidae	0	0	0	0	0	0	0	0	0.344828	0	0.0620732	0	0	0	0.34188	0	0	0.188679	0.289017	0.0933707	0	0	0	0	0	0	0	0	0	0	0.0534474	0	0	0.191022	0.0291886	0.0339328	0	0	0
Lepidoptera_Nolidae	0.056338	0	0.162602	0	0	0	0	0	0	0	0	0	0	0	0	0	0	0	0	0.0933707	0	0	0	0	0	0	0	0	0.0597015	0.203562	0.267237	0.0792707	0.130719	0	0.291886	0.0678656	0.206101	0	0
Hemiptera_Schizopteridae	0.225352	0	0	0	0	0	0.22779	0	0	0	0.18622	0	0.0870322	0	0	0	0	0.377358	0	0	0	0	0	0	0	0.22805	0	0	0.179104	0	0	0	0	0	0	0	0.0824402	0	0
Coleoptera_Endomychidae	0.112676	0	0	0	0	0	0	0	0	0.0434594	0.0931099	0.25974	0	0	0	0.3125	0	0	0	0	0.215517	0	0	0	0	0.114025	0	0	0.119403	0	0	0.0396354	0.0653595	0.095511	0	0	0	0	0.115875
Hymenoptera_Megaspilidae	0	0.357143	0	0	0	0	0	0	0	0.0869187	0	0	0.0870322	0	0	0	0	0	0.289017	0.140056	0	0	0	0	0	0	0	0	0.0597015	0	0.0534474	0	0	0.095511	0	0.0339328	0	0.147783	0.23175
Hymenoptera_Torymidae	0	0	0	0	0	0	0	0	0	0	0	0	0	0	0	0	0	0	0	0.0933707	0	0	0	0	0	0	0	0	0	0.356234	0.267237	0.237812	0.130719	0	0.20432	0.135731	0.0824402	0.0492611	0
Lepidoptera_Immidae	0	0	0	0	0	0	0	0	0	0	0	0	0	0	0	0	0	0	0	0	0.215517	0	0.833333	0	0	0	0.458716	0	0	0	0	0	0	0	0	0	0	0	0
Diptera_Canacidae	0	0	0.162602	0	0	0	0	0	0	0	0	0	0	0	0	0	0	0	0	0.0466853	0.215517	0.537634	0	0.526316	0	0	0	0	0	0	0	0	0	0	0	0	0	0	0
Orthoptera_Tettigoniidae	0.056338	0	0	0	0	0	0.113895	0	0	0	0.0310366	0	0	0	0	0	0	0	0	0.140056	0	0	0	0	0	0	0	0	0.119403	0.152672	0.160342	0.0792707	0.196078	0	0.0875657	0	0.12366	0.197044	0
Lepidoptera_Chimabachidae	0	0	0	0	1.44928	0	0	0	0	0	0	0	0	0	0	0	0	0	0	0	0	0	0	0	0	0	0	0	0	0	0	0	0	0	0	0	0	0	0
Psocoptera_Pseudocaeciliidae	0	0	0	0	0	0	0	0	0	0	0	0	0	0	0.17094	0.15625	0.263852	0.188679	0	0	0	0.537634	0	0	0	0.114025	0	0	0	0	0	0	0	0	0	0	0	0	0
Lepidoptera_Psychidae	0.056338	0	0	0	0	0	0	0.156495	0.344828	0	0.0620732	0	0	0	0	0	0	0	0	0.0466853	0	0	0	0	0	0	0	0	0.0597015	0	0.106895	0.0792707	0.196078	0	0.0583771	0.0678656	0.12366	0.0492611	0
Diptera_Clusiidae	0	0	0	0	0	0	0	0	0	0.0434594	0.0620732	0.25974	0.174064	0.526316	0	0	0	0	0	0	0	0	0	0	0	0	0	0	0	0	0	0	0	0	0	0	0	0.0985222	0.23175
Coleoptera_Dermestidae	0	0.178571	0	0.455927	0	0	0	0	0	0	0.0310366	0	0	0	0	0	0	0	0	0	0	0	0	0	0	0	0	0	0	0.0508906	0.160342	0.198177	0.196078	0	0	0.0339328	0.0412201	0.0492611	0
Diptera_Heleomyzidae	0	0	0.162602	0	0	0	0	0	0	0.521512	0	0	0	0	0	0	0	0	0	0.186741	0	0	0	0	0	0	0	0	0.0597015	0	0.0534474	0.0396354	0	0.191022	0	0.0678656	0	0.0985222	0
Hemiptera_Issidae	0.338028	0	0	0	0	0	0.341686	0	0	0	0.155183	0	0	0	0	0	0	0.188679	0	0.0466853	0	0	0	0	0.308642	0	0	0	0	0	0	0	0	0	0	0	0	0	0
Lepidoptera_Riodinidae	0	0	0	0	0	0.980392	0	0	0	0	0	0	0	0	0	0	0	0	0	0	0	0	0	0	0	0	0	0	0.0597015	0.101781	0.0534474	0.0396354	0	0	0.0583771	0.0339328	0.0412201	0	0
Lepidoptera_Roeslerstammiidae	0	0	0	0	0	0	0	0	0	0	0	0	0	0	0	0	0	0	0	0	0.215517	0	0.833333	0	0.308642	0	0	0	0	0	0	0	0	0	0	0	0	0	0
Hemiptera_Oxycarenidae	0	0.178571	0.162602	0.455927	0	0	0	0	0	0	0	0	0	0	0	0	0	0	0	0	0	0	0	0	0	0	0	0	0.0597015	0.0508906	0.0534474	0.0396354	0.130719	0.095511	0.0583771	0.0339328	0	0	0
Hymenoptera_Colletidae	0	0.535714	0.325203	0	0	0	0	0	0	0	0	0	0.0870322	0	0	0	0	0	0	0.0466853	0	0	0	0	0	0	0	0	0	0	0	0.0396354	0.0653595	0	0	0	0	0.0985222	0.115875
Psocoptera_Peripsocidae	0.225352	0	0	0	0	0	0	0	0	0.0434594	0.0931099	0	0	0	0	0	0.263852	0	0	0.140056	0	0	0	0	0	0	0	0	0.179104	0	0	0.0396354	0.0653595	0	0.0875657	0.0678656	0.0824402	0	0
Lepidoptera_Autostichidae	0.169014	0.178571	0.325203	0	0	0	0.22779	0.156495	0	0	0.124146	0	0	0	0	0	0	0	0	0.0933707	0	0	0	0	0	0	0	0	0	0	0	0	0	0	0	0	0	0	0
Coleoptera_Mycetophagidae	0.056338	0.178571	0.162602	0.151976	0	0	0	0.156495	0	0	0.0931099	0	0	0	0	0	0	0	0	0	0	0	0	0	0	0	0	0	0.0597015	0.0508906	0.106895	0.0396354	0.0653595	0	0.0583771	0	0.0412201	0.0492611	0
Hymenoptera_Philanthidae	0	0.178571	0.162602	0.303951	0	0	0	0	0	0	0	0	0	0	0	0	0	0	0	0.186741	0	0	0	0	0	0	0	0	0	0	0.106895	0.0396354	0.130719	0	0.116754	0	0.0412201	0	0
Coleoptera_Laemophloeidae	0.112676	0	0.162602	0.303951	0	0	0	0	0.344828	0	0.0310366	0	0	0	0	0	0	0	0	0.0933707	0	0	0	0	0	0	0	0	0	0	0	0.0792707	0	0	0.0583771	0.0339328	0.0412201	0	0
Psocoptera_Myopsocidae	0	0	0	0	0	0	0	0	0	0	0.0620732	0	0	0	0.17094	0	0	0	0	0	0	0	0	0.526316	0	0	0	0	0.0597015	0.0508906	0.0534474	0.0396354	0.0653595	0.095511	0	0.0339328	0.0412201	0.0492611	0
Coleoptera_Melandryidae	0.112676	0	0	0	0	0	0.569476	0	0.344828	0	0.0931099	0	0	0	0	0	0	0	0	0	0	0	0	0	0	0	0	0	0	0	0	0	0	0	0	0	0	0	0.115875
Ephemeroptera_Baetidae	0	0	0	0	0	0	0	0	0	0	0	0	0.0870322	0	0	0	0.263852	0	0.578035	0	0	0	0	0	0	0	0	0	0	0	0	0.198177	0	0	0.0583771	0	0	0	0
Diptera_Periscelididae	0	0	0	0	0	0	0	0	0	0	0.0310366	0	0.0870322	0.263158	0.17094	0	0	0	0	0.0466853	0.431034	0	0	0	0	0	0	0	0	0	0	0.0396354	0	0	0.0583771	0	0.0412201	0	0
Lepidoptera_Depressariidae	0.056338	0	0	0	0	0	0	0	0	0.0434594	0.217256	0	0	0	0	0	0	0	0	0.186741	0.215517	0	0	0	0	0	0	0	0.0597015	0	0.0534474	0.0396354	0.0653595	0	0.0291886	0.0339328	0.0412201	0.0985222	0
Neuroptera_Hemerobiidae	0.056338	0	0.162602	0	0	0	0.22779	0	0	0	0.0310366	0	0	0	0	0	0	0	0	0	0	0	0	0	0	0	0	0	0	0.101781	0.106895	0.0792707	0.0653595	0	0.0875657	0	0.0412201	0.147783	0
Diptera_Carnidae	0	0.178571	0.162602	0.151976	0	0	0	0	0	0	0	0	0	0	0	0	0	0	0	0.0466853	0	0	0	0	0	0	0	0	0	0	0.213789	0.0792707	0	0	0.0291886	0.203597	0.0412201	0	0
Coleoptera_Silvanidae	0	0	0	0.151976	0	0	0	0	0	0	0	0	0	0	0	0	0	0	0	0.0466853	0.215517	0	0	0	0	0	0	0	0	0.0508906	0.0534474	0.0396354	0.0653595	0.191022	0.0875657	0	0.0824402	0	0.115875
Orthoptera_Mogoplistidae	0	0	0	0	0	0	0	0	0	0	0	0	0	0	0	0	0	0	0	0	0	0	0	0	0	0	0	0	0.119403	0.0508906	0.106895	0.158541	0.326797	0.191022	0.0291886	0.0339328	0.0824402	0	0
Hemiptera_Dictyopharidae	0	0	0.162602	0.151976	0	0	0	0	0	0	0	0	0	0	0	0	0	0	0	0	0	0	0	0	0	0	0	0	0.179104	0	0.0534474	0.118906	0	0.191022	0	0.0678656	0.16488	0	0
Trichoptera_Hydroptilidae	0	0	0	0	0	0	0	0.156495	0	0	0.0931099	0	0	0	0	0	0	0	0	0.0933707	0	0	0	0	0	0	0	0	0.0597015	0	0	0.0792707	0	0	0.116754	0.101798	0.0412201	0.344828	0
Hymenoptera_Sclerogibbidae	0	0.178571	0.162602	0.303951	0	0	0	0	0	0	0	0	0	0	0	0	0	0	0	0.140056	0	0	0	0	0	0	0	0	0	0.0508906	0.0534474	0.0792707	0	0	0.0291886	0.0339328	0	0	0
Diptera_Scenopinidae	0	0	0.325203	0.151976	0	0	0	0	0	0	0	0	0	0	0	0	0	0	0	0	0	0	0	0	0	0	0	0	0	0.0508906	0.160342	0.0396354	0.0653595	0.095511	0.0291886	0.101798	0	0	0
Hymenoptera_Scoliidae	0	0	0.162602	0.151976	0	0	0	0	0	0	0	0	0	0	0	0.15625	0	0	0	0.0466853	0	0	0	0	0	0	0	0	0.119403	0	0.106895	0.0396354	0.130719	0	0	0.0339328	0.0412201	0	0
Hymenoptera_Cynipidae	0	0	0	0	0	0	0.22779	0	0	0	0.0620732	0	0	0	0	0	0	0	0	0.0466853	0	0	0	0	0	0	0	0	0	0.0508906	0	0.0396354	0	0	0	0	0	0.0985222	0.463499
Orthoptera_Tetrigidae	0	0.178571	0.162602	0	0	0	0	0	0	0	0.0620732	0	0.0870322	0.263158	0	0	0	0	0	0.186741	0	0	0	0	0	0	0	0	0	0	0	0	0	0	0	0.0339328	0	0	0
Orthoptera_Gryllacrididae	0.056338	0	0	0	0	0	0.22779	0	0.344828	0	0	0	0	0	0	0	0	0	0	0	0	0	0	0	0	0	0	0	0.0597015	0.0508906	0.0534474	0.0396354	0.0653595	0	0.0291886	0.0339328	0	0	0
Diptera_Scathophagidae	0	0.178571	0	0	0	0	0	0	0	0.173837	0	0	0	0	0	0	0	0	0	0.0933707	0	0	0	0	0	0	0	0	0	0	0	0	0	0	0	0	0	0.0492611	0.463499
Diptera_Simuliidae	0	0	0	0	0	0	0	0.156495	0	0.0434594	0.0310366	0	0	0	0	0	0	0	0	0.0933707	0	0	0	0	0	0	0	0	0	0.0508906	0	0.237812	0	0	0.0875657	0.135731	0	0	0.115875
Embioptera_Embiidae	0	0.178571	0.162602	0.151976	0	0	0	0	0	0	0	0	0	0	0	0	0	0	0	0	0	0	0	0	0	0	0	0	0	0.0508906	0.213789	0.0396354	0	0	0.0583771	0.0339328	0.0412201	0	0
Psocoptera_Archipsocidae	0	0	0	0	0	0	0	0	0	0	0.0620732	0	0	0.263158	0	0	0	0	0	0	0	0	0	0	0	0	0	0	0	0	0	0.158541	0.130719	0	0.0875657	0	0.206101	0	0
Coleoptera_Lymexylidae	0	0	0	0	0	0	0	0	0	0.0434594	0	0	0	0	0.17094	0	0	0	0	0	0	0.537634	0	0	0	0.114025	0	0	0	0	0	0.0396354	0	0	0	0	0	0	0
Diptera_Fanniidae	0	0.178571	0	0	0	0	0.113895	0	0	0.347675	0	0	0	0	0	0	0	0	0	0.140056	0	0	0	0	0	0	0	0	0	0	0	0	0	0	0	0	0	0.0985222	0
Neuroptera_Mantispidae	0	0	0	0	0	0	0	0	0	0	0	0	0	0	0	0	0	0	0	0	0	0	0	0	0	0	0	0.680272	0.0597015	0	0.0534474	0	0.0653595	0	0	0	0	0	0
Coleoptera_Ptiliidae	0	0.178571	0	0	0	0	0	0	0	0	0	0	0	0	0	0	0	0	0	0	0	0	0	0	0	0	0	0	0.119403	0.101781	0.0534474	0.118906	0	0.095511	0.145943	0	0.0412201	0	0
Lepidoptera_Hesperiidae	0.056338	0	0	0	0	0	0	0	0	0	0.0310366	0	0	0	0	0	0	0	0	0.186741	0	0	0	0	0	0	0	0	0	0.101781	0.0534474	0.0792707	0	0	0.116754	0.0678656	0.0412201	0	0.115875
Hemiptera_Membracidae	0	0	0	0	0	0	0.22779	0	0	0	0.0931099	0	0	0	0	0	0	0	0	0.140056	0	0	0	0	0	0	0	0	0	0	0	0.0396354	0	0.095511	0	0	0	0	0.23175
Trichoptera_Ecnomidae	0	0	0	0	0	0	0	0	0	0	0	0	0	0	0	0.3125	0	0	0	0	0.215517	0	0	0	0	0.114025	0	0	0	0.0508906	0.0534474	0.0396354	0	0	0	0	0	0	0
Lepidoptera_Stathmopodidae	0	0	0.162602	0.151976	0	0	0	0	0	0	0.0931099	0	0	0	0	0	0	0	0	0.0466853	0	0	0	0	0	0	0	0	0.0597015	0.0508906	0	0.0396354	0	0.095511	0.0291886	0.0339328	0	0	0
Coleoptera_Leiodidae	0.169014	0	0	0	0	0	0.113895	0.156495	0	0.260756	0.0620732	0	0	0	0	0	0	0	0	0	0	0	0	0	0	0	0	0	0	0	0	0	0	0	0	0	0	0	0
Orthoptera_Thericleidae	0	0	0	0	0	0	0	0	0	0	0	0	0	0	0	0	0	0	0	0	0	0	0	0	0	0	0	0	0	0.152672	0.0534474	0.237812	0.196078	0	0.0291886	0	0.0824402	0	0
Diptera_Cryptochetidae	0	0	0	0	0	0	0	0	0	0	0	0	0	0	0	0	0	0	0	0.0933707	0	0	0	0	0	0	0	0	0.119403	0.0508906	0.0534474	0.0792707	0	0	0.0583771	0.169664	0.12366	0	0
Coleoptera_Cryptophagidae	0	0.357143	0	0	0	0	0	0	0	0.0434594	0.0310366	0	0	0	0	0	0	0	0	0.186741	0	0	0	0	0	0	0	0	0	0	0	0	0	0	0	0	0	0	0.115875
Lepidoptera_Limacodidae	0.112676	0	0	0	0	0	0	0	0	0	0.0310366	0	0	0	0	0	0	0	0	0	0	0	0	0.526316	0	0	0	0	0	0	0	0	0	0	0	0	0	0.0492611	0
Diptera_Xylomyidae	0.056338	0	0	0	0	0	0	0.156495	0	0	0.0931099	0	0	0	0	0	0	0	0	0	0	0	0	0	0.308642	0	0	0	0	0	0	0	0	0	0	0	0	0.0985222	0
Lepidoptera_Batrachedridae	0	0	0	0	0	0	0	0.156495	0	0.0434594	0	0	0.261097	0	0	0	0	0	0	0.0466853	0	0	0	0	0	0	0	0	0.0597015	0	0	0.0396354	0	0	0.0291886	0.0339328	0.0412201	0	0
Diptera_Chamaemyiidae	0	0	0.325203	0	0	0	0	0	0	0.0434594	0	0	0	0	0	0	0	0	0	0.0933707	0	0	0	0	0	0	0	0	0	0.0508906	0.0534474	0	0.0653595	0	0	0.0339328	0.0412201	0	0
Coleoptera_Monotomidae	0.112676	0.178571	0	0	0	0	0.22779	0.156495	0	0	0.0310366	0	0	0	0	0	0	0	0	0	0	0	0	0	0	0	0	0	0	0	0	0	0	0	0	0	0	0	0
Hemiptera_Rhopalidae	0	0	0	0.151976	0	0	0	0	0	0	0	0	0	0	0	0	0	0	0	0.140056	0	0	0	0	0	0	0	0	0	0.0508906	0	0	0	0.191022	0.0583771	0.0678656	0.0412201	0	0
Hemiptera_Berytidae	0	0	0	0	0	0	0	0	0	0	0	0	0	0	0	0	0	0	0	0	0	0	0	0	0	0	0	0	0.238806	0.0508906	0	0.0396354	0.0653595	0.191022	0.0291886	0.0678656	0	0	0
Hemiptera_Diaspididae	0	0	0	0	0	0	0	0	0	0	0	0.25974	0.0870322	0	0	0	0	0	0	0	0	0	0	0	0	0.114025	0	0	0	0	0	0.0396354	0.0653595	0	0	0.0339328	0.0824402	0	0
Lepidoptera_Euteliidae	0.056338	0	0	0	0	0	0	0	0	0	0.0310366	0	0	0	0	0	0	0	0	0	0	0	0	0	0	0	0	0	0	0.152672	0.0534474	0.0792707	0.196078	0	0	0.0678656	0.0412201	0	0
Lepidoptera_Saturniidae	0	0	0	0	0	0	0	0	0	0	0	0	0	0	0	0	0	0	0	0	0	0	0	0	0	0	0.458716	0	0	0	0.0534474	0	0	0.095511	0	0	0.0412201	0	0
Coleoptera_Zopheridae	0.169014	0	0	0	0	0	0.22779	0	0	0	0.0620732	0	0	0	0	0	0	0	0	0	0	0	0	0	0	0	0	0	0	0	0.0534474	0	0.0653595	0	0.0291886	0.0339328	0	0	0
Psocoptera_Philotarsidae	0.112676	0.178571	0.162602	0	0	0	0	0	0	0	0.0620732	0	0	0	0	0	0	0	0	0	0	0	0	0	0	0	0	0	0.0597015	0	0	0	0	0	0.0583771	0	0	0	0
Diptera_Ulidiidae	0	0.178571	0.325203	0	0	0	0	0	0	0	0	0	0	0	0	0	0	0	0	0	0	0	0	0	0	0	0	0	0	0	0	0	0	0	0.0291886	0	0	0.0985222	0
Hymenoptera_Azotidae	0	0	0	0.151976	0	0	0	0	0	0	0	0	0	0	0	0	0	0	0	0.0933707	0	0	0	0	0	0	0	0	0	0	0	0.0396354	0.0653595	0	0.0875657	0.101798	0.0824402	0	0
Embioptera_Oligotomidae	0	0.178571	0.162602	0	0	0	0	0	0	0	0	0	0	0	0	0	0	0	0	0.0466853	0	0	0	0	0	0	0	0	0	0	0.0534474	0	0.0653595	0.095511	0	0	0	0	0
Lepidoptera_Eriocottidae	0	0	0	0	0	0	0	0	0	0	0	0	0	0	0	0	0	0	0	0.0933707	0	0	0	0	0	0	0	0	0.119403	0.101781	0.0534474	0.0396354	0	0	0	0.135731	0.0412201	0	0
Lepidoptera_Adelidae	0	0	0	0	0	0	0	0	0	0	0	0	0	0	0	0	0	0	0	0	0	0	0	0	0	0	0	0	0.238806	0	0	0	0.0653595	0.095511	0	0	0.0824402	0.0985222	0
Hemiptera_Alydidae	0	0	0	0	0	0	0	0	0	0	0	0	0	0	0	0	0	0	0	0.0466853	0	0	0	0	0	0	0	0	0.0597015	0.0508906	0	0.118906	0.0653595	0.095511	0	0.101798	0.0412201	0	0
Hymenoptera_Gasteruptiidae	0	0	0	0.151976	0	0	0	0	0	0	0	0	0	0	0	0	0	0	0	0	0	0	0	0	0	0	0	0	0	0.101781	0	0.118906	0.0653595	0	0	0.0339328	0	0.0985222	0
Lepidoptera_Tischeriidae	0	0	0	0	0	0	0	0	0	0	0	0	0	0	0	0	0	0	0	0	0	0	0	0	0	0	0	0	0.0597015	0.0508906	0.0534474	0.0396354	0.0653595	0	0.116754	0.0678656	0	0	0.115875
Hymenoptera_Astatidae	0	0.178571	0	0.303951	0	0	0	0	0	0	0	0	0	0	0	0	0	0	0	0.0466853	0	0	0	0	0	0	0	0	0	0	0	0	0	0	0.0291886	0	0	0	0
Lepidoptera_Argyresthiidae	0	0	0	0	0	0	0	0.156495	0	0.0869187	0	0	0	0	0	0	0	0	0	0	0.215517	0	0	0	0	0	0	0	0	0	0	0	0	0	0	0	0	0.0985222	0
Hemiptera_Ricaniidae	0	0	0	0	0	0	0	0	0	0	0	0	0	0	0	0	0	0	0	0.0466853	0	0	0	0	0	0.114025	0	0	0	0	0.0534474	0	0.196078	0.095511	0	0	0.0412201	0	0
Odonata_Aeshnidae	0	0	0	0	0	0	0	0	0	0	0	0	0	0	0	0	0	0	0	0	0	0.537634	0	0	0	0	0	0	0	0	0	0	0	0	0	0	0	0	0
Diptera_Sciomyzidae	0	0	0	0	0	0	0	0	0	0.0434594	0	0	0	0	0	0	0	0	0	0.0933707	0	0	0	0	0	0	0	0	0	0	0	0	0	0	0.0291886	0	0	0.246305	0.115875
Lepidoptera_Heliozelidae	0	0	0	0	0	0	0.113895	0	0	0	0.0310366	0	0	0	0	0	0	0	0	0	0	0	0	0	0	0	0	0	0	0	0	0	0.0653595	0	0	0.0339328	0.0824402	0.197044	0
Blattodea_Blaberidae	0	0	0	0	0	0	0	0	0	0	0.0310366	0	0	0	0	0	0	0	0	0.0466853	0	0	0	0	0	0	0	0	0	0.0508906	0.0534474	0.0792707	0.0653595	0.095511	0.0291886	0.0678656	0	0	0
Coleoptera_Lampyridae	0.056338	0	0	0	0	0	0	0	0	0	0.124146	0	0	0	0	0	0	0	0	0.0466853	0	0	0	0	0	0	0	0	0	0	0	0	0.0653595	0	0	0	0	0.0985222	0.115875
Hemiptera_Geocoridae	0	0	0	0.303951	0	0	0	0	0	0	0	0	0	0	0	0	0	0	0	0	0	0	0	0	0	0	0	0	0	0	0	0	0	0.191022	0	0	0	0	0
Coleoptera_Eucnemidae	0.225352	0	0	0	0	0	0.113895	0	0	0	0.155183	0	0	0	0	0	0	0	0	0	0	0	0	0	0	0	0	0	0	0	0	0	0	0	0	0	0	0	0
Hymenoptera_Thynnidae	0	0	0	0	0	0	0	0	0	0	0	0	0	0	0	0	0	0	0.289017	0	0	0	0	0	0	0	0	0	0	0.0508906	0.0534474	0	0.0653595	0	0.0291886	0	0	0	0
Lepidoptera_Bedelliidae	0	0.178571	0	0	0	0	0	0	0	0	0	0	0	0	0	0	0	0	0	0.0933707	0	0	0	0	0	0	0	0	0	0.0508906	0	0	0	0	0.0875657	0.0339328	0.0412201	0	0
Hemiptera_Nabidae	0.056338	0.178571	0	0	0	0	0	0	0	0	0	0	0	0	0	0	0	0	0	0	0	0	0	0	0	0	0	0	0	0.0508906	0.0534474	0.0792707	0.0653595	0	0	0	0	0	0
Hemiptera_Triozidae	0	0	0	0	0	0	0	0	0.344828	0	0	0	0	0	0	0	0	0	0	0.0466853	0	0	0	0	0	0	0	0	0.0597015	0	0	0	0	0	0.0291886	0	0	0	0
Hemiptera_Tettigometridae	0	0	0	0	0	0	0	0	0	0	0	0	0	0	0	0	0	0	0	0	0	0	0	0	0	0	0	0	0.119403	0.152672	0	0	0.0653595	0	0.0291886	0.101798	0	0	0
Blattodea_Cryptocercidae	0	0	0	0	0	0	0	0	0	0	0	0	0	0	0.17094	0	0	0	0.289017	0	0	0	0	0	0	0	0	0	0	0	0	0	0	0	0	0	0	0	0
Hemiptera_Coreidae	0	0	0	0	0	0	0	0	0	0	0	0	0	0	0	0	0	0	0	0.140056	0	0	0	0	0	0	0	0	0.0597015	0.0508906	0.0534474	0	0	0	0	0.101798	0.0412201	0	0
Diptera_Bibionidae	0	0	0	0	0	0	0	0.156495	0	0.0869187	0.0620732	0	0	0	0	0	0	0	0	0.140056	0	0	0	0	0	0	0	0	0	0	0	0	0	0	0	0	0	0	0
Diptera_Rhagionidae	0.112676	0	0	0	0	0	0.113895	0	0	0.130378	0.0310366	0	0	0	0	0	0	0	0	0	0	0	0	0	0	0	0	0	0	0	0	0	0	0	0	0	0	0.0492611	0
Neuroptera_Berothidae	0	0	0	0	0	0	0	0	0	0	0	0	0	0	0	0	0	0	0	0	0	0	0	0	0	0	0	0	0.0597015	0.0508906	0.0534474	0	0.0653595	0.095511	0.0291886	0.0339328	0.0412201	0	0
Coleoptera_Oedemeridae	0	0	0	0	0	0	0.113895	0	0	0.0869187	0.0310366	0	0	0	0	0.15625	0	0	0	0	0	0	0	0	0	0	0	0	0	0	0	0.0396354	0	0	0	0	0	0	0
Neuroptera_Myrmeleontidae	0	0	0	0	0	0	0	0	0	0	0	0	0	0	0	0	0	0	0	0	0	0	0	0	0	0	0	0	0	0	0.106895	0	0	0.191022	0.0875657	0	0.0412201	0	0
Diptera_Anisopodidae	0.056338	0	0	0	0	0	0.113895	0	0	0.0869187	0	0	0	0	0	0	0	0	0	0	0	0	0	0	0	0	0	0	0	0	0	0	0	0	0	0	0	0.0492611	0.115875
Diptera_Psilidae	0	0	0	0	0	0	0	0	0	0	0	0	0.0870322	0	0	0	0	0	0	0	0	0	0	0	0	0	0	0	0	0	0	0	0	0	0.0291886	0	0.0412201	0.147783	0.115875
Lepidoptera_Notodontidae	0.225352	0	0	0	0	0	0	0	0	0	0.0931099	0	0	0	0	0	0	0	0	0	0	0	0	0	0	0	0	0	0	0	0.0534474	0.0396354	0	0	0	0	0	0	0
Hemiptera_Nogodinidae	0	0	0	0.151976	0	0	0	0	0	0	0	0	0	0	0	0	0	0	0	0	0	0	0	0	0	0	0	0	0.0597015	0	0.0534474	0	0	0	0.0291886	0.0339328	0.0824402	0	0
Hymenoptera_Agaonidae	0	0	0	0	0	0	0	0	0	0	0	0	0.0870322	0	0	0	0	0	0	0	0	0	0	0	0	0	0	0	0	0	0	0	0.130719	0.095511	0.0291886	0.0678656	0	0	0
Psocoptera_Ptiloneuridae	0.056338	0	0	0	0	0	0	0.156495	0	0	0.155183	0	0	0	0	0	0	0	0	0	0	0	0	0	0	0	0	0	0	0	0	0	0	0	0	0	0.0412201	0	0
Hemiptera_Enicocephalidae	0	0	0	0	0	0	0.113895	0.156495	0	0	0.0620732	0	0	0	0	0	0	0	0	0.0466853	0	0	0	0	0	0	0	0	0	0	0	0	0	0	0.0291886	0	0	0	0
Hemiptera_Margarodidae	0	0	0.162602	0	0	0	0	0	0	0	0	0	0	0	0	0	0	0	0	0	0	0	0	0	0	0	0	0	0.0597015	0	0	0.0396354	0	0	0	0.101798	0.0412201	0	0
Psocoptera_Trogiidae	0	0.178571	0.162602	0	0	0	0	0	0	0	0	0	0	0	0	0	0	0	0	0	0	0	0	0	0	0	0	0	0.0597015	0	0	0	0	0	0	0	0	0	0
Diptera_Polleniidae	0	0.178571	0.162602	0	0	0	0	0	0	0.0434594	0	0	0	0	0	0	0	0	0	0	0	0	0	0	0	0	0	0	0	0	0	0	0	0	0	0	0	0	0
Lepidoptera_Sphingidae	0	0	0	0	0	0	0	0	0	0	0	0	0	0	0	0	0	0	0	0.0466853	0	0	0	0	0	0	0	0	0	0	0.106895	0.0396354	0	0	0.0583771	0.0339328	0	0.0985222	0
Diptera_Anthomyzidae	0	0	0	0	0	0	0	0	0	0.0869187	0	0	0	0	0	0	0	0	0	0.0466853	0	0	0	0	0	0	0	0	0	0.101781	0	0	0	0.095511	0	0	0	0.0492611	0
Mantodea_Tarachodidae	0	0	0	0	0	0	0	0	0	0	0	0	0	0	0	0	0	0	0	0	0	0	0	0	0	0	0	0	0.119403	0.0508906	0	0.0792707	0.0653595	0	0.0291886	0.0339328	0	0	0
Hymenoptera_Ampulicidae	0	0	0	0	0	0	0	0	0	0	0	0	0	0	0	0.15625	0	0	0	0.0466853	0	0	0	0	0	0	0	0	0	0.101781	0	0.0396354	0	0	0.0291886	0	0	0	0
Hemiptera_Cydnidae	0	0	0	0	0	0	0	0	0	0	0.0310366	0	0	0	0	0	0	0	0	0.0466853	0	0	0	0	0	0	0	0	0	0.0508906	0	0.0792707	0	0.095511	0	0.0678656	0	0	0
Odonata_Coenagrionidae	0	0.178571	0	0	0	0	0	0	0	0	0	0	0	0	0	0	0	0	0	0.140056	0	0	0	0	0	0	0	0	0	0	0	0	0	0	0	0	0	0.0492611	0
Lepidoptera_Momphidae	0.056338	0	0	0	0	0	0	0.156495	0	0.0434594	0.0620732	0	0	0	0	0	0	0	0	0	0	0	0	0	0	0	0	0	0	0	0	0	0	0	0	0	0	0.0492611	0
Hymenoptera_Andrenidae	0	0.178571	0	0	0	0	0	0	0	0.0434594	0	0	0	0	0	0	0	0	0	0.0933707	0	0	0	0	0	0	0	0	0	0	0	0	0	0	0	0	0	0.0492611	0
Lepidoptera_Opostegidae	0	0	0	0	0	0	0	0	0	0	0	0	0.0870322	0	0	0	0	0	0	0.0466853	0	0	0	0	0	0	0	0	0	0	0.0534474	0	0	0	0.0583771	0.0678656	0	0.0492611	0
Hymenoptera_Leucospidae	0	0	0	0	0	0	0	0	0	0	0	0	0	0	0	0	0	0	0	0	0	0	0	0	0	0	0	0	0	0.0508906	0	0.118906	0.0653595	0	0	0.0339328	0.0412201	0.0492611	0
Psocoptera_Mesopsocidae	0.112676	0.178571	0	0	0	0	0	0	0	0	0.0620732	0	0	0	0	0	0	0	0	0	0	0	0	0	0	0	0	0	0	0	0	0	0	0	0	0	0	0	0
Hemiptera_Psyllidae	0	0	0	0	0	0	0	0	0	0	0	0	0	0	0	0	0	0	0	0	0	0	0	0	0	0	0	0	0.0597015	0.0508906	0.0534474	0.0792707	0	0	0.0291886	0.0339328	0.0412201	0	0
Trichoptera_Leptoceridae	0	0	0	0	0	0	0	0	0	0	0.0620732	0	0	0	0	0.15625	0	0	0	0	0	0	0	0	0	0	0	0	0	0	0	0	0	0	0.0291886	0	0	0.0985222	0
Trichoptera_Helicopsychidae	0	0	0	0	0	0	0	0	0.344828	0	0	0	0	0	0	0	0	0	0	0	0	0	0	0	0	0	0	0	0	0	0	0	0	0	0	0	0	0	0
Trichoptera_Calamoceratidae	0	0	0	0	0	0	0	0	0.344828	0	0	0	0	0	0	0	0	0	0	0	0	0	0	0	0	0	0	0	0	0	0	0	0	0	0	0	0	0	0
Coleoptera_Phengodidae	0	0	0	0	0	0	0	0.312989	0	0	0.0310366	0	0	0	0	0	0	0	0	0	0	0	0	0	0	0	0	0	0	0	0	0	0	0	0	0	0	0	0
Hymenoptera_Perilampidae	0	0	0	0	0	0	0	0	0	0	0	0	0	0	0	0	0	0	0	0	0	0	0	0	0	0	0	0	0	0	0.0534474	0.0792707	0	0	0.0583771	0.0678656	0.0824402	0	0
Orthoptera_Pyrgomorphidae	0	0	0	0.151976	0	0	0	0	0	0	0	0	0	0	0	0	0	0	0	0.0933707	0	0	0	0	0	0	0	0	0	0.0508906	0	0	0	0	0	0	0.0412201	0	0
Coleoptera_Rhagophthalmidae	0	0	0	0	0	0	0	0	0	0	0	0	0	0	0	0	0	0	0.289017	0.0466853	0	0	0	0	0	0	0	0	0	0	0	0	0	0	0	0	0	0	0
Hemiptera_Eurybrachidae	0	0	0	0	0	0	0	0	0	0	0	0	0	0	0	0	0	0	0	0	0	0	0	0	0	0	0	0	0.0597015	0	0	0.0396354	0.0653595	0.095511	0.0291886	0	0.0412201	0	0
Coleoptera_Telegeusidae	0.056338	0	0	0	0	0	0.113895	0.156495	0	0	0	0	0	0	0	0	0	0	0	0	0	0	0	0	0	0	0	0	0	0	0	0	0	0	0	0	0	0	0
Diptera_Neriidae	0	0	0	0	0	0	0	0	0	0	0	0	0	0.263158	0	0	0	0	0	0	0	0	0	0	0	0	0	0	0.0597015	0	0	0	0	0	0	0	0	0	0
Diptera_Rhinophoridae	0	0	0.162602	0	0	0	0	0	0	0.0434594	0	0	0	0	0	0	0	0	0	0	0	0	0	0	0	0	0	0	0	0	0.0534474	0	0	0	0.0291886	0.0339328	0	0	0
Diptera_Pyrgotidae	0	0	0	0.151976	0	0	0	0	0	0	0	0	0	0	0	0	0	0	0	0	0	0	0	0	0	0	0	0	0.0597015	0	0	0	0.0653595	0	0	0	0.0412201	0	0
Blattodea_Kalotermitidae	0	0	0	0	0	0	0	0	0	0	0	0	0	0	0	0	0	0	0	0	0	0	0	0	0	0	0	0	0	0	0.106895	0.0792707	0	0	0.0291886	0.101798	0	0	0
Diptera_Aulacigastridae	0.112676	0	0	0	0	0	0.113895	0	0	0	0.0310366	0	0	0	0	0	0	0	0	0	0	0	0	0	0	0	0	0	0	0	0	0	0	0	0	0	0	0.0492611	0
Hemiptera_Cicadidae	0	0	0	0	0	0	0	0	0	0	0	0	0	0	0	0	0	0	0	0	0	0	0	0	0	0.114025	0	0	0	0.0508906	0.106895	0	0	0	0.0291886	0	0	0	0
Coleoptera_Trogossitidae	0	0	0	0	0	0	0	0.156495	0	0	0.0310366	0	0	0	0	0	0	0	0	0	0	0	0	0	0	0	0	0	0.0597015	0.0508906	0	0	0	0	0	0	0	0	0
Hymenoptera_Proctotrupidae	0	0	0	0	0	0	0.113895	0	0	0.0869187	0.0931099	0	0	0	0	0	0	0	0	0	0	0	0	0	0	0	0	0	0	0	0	0	0	0	0	0	0	0	0
Hemiptera_Aphrophoridae	0.056338	0	0	0	0	0	0	0	0	0.0434594	0	0	0	0	0	0	0	0	0	0.0466853	0	0	0	0	0	0	0	0	0.0597015	0	0	0	0	0	0	0.0339328	0	0.0492611	0
Diptera_Strongylophthalmyiidae	0	0	0	0	0	0	0	0	0	0	0	0	0	0	0	0	0	0	0.289017	0	0	0	0	0	0	0	0	0	0	0	0	0	0	0	0	0	0	0	0
Hymenoptera_Bradynobaenidae	0	0	0	0.151976	0	0	0	0	0	0	0	0	0	0	0	0	0	0	0	0	0	0	0	0	0	0	0	0	0	0.0508906	0	0	0.0653595	0	0	0	0	0	0
Lepidoptera_Drepanidae	0	0	0	0	0	0	0	0	0	0	0	0	0	0	0	0	0	0	0	0	0.215517	0	0	0	0	0	0	0	0	0	0	0	0	0	0	0	0	0.0492611	0
Odonata_Libellulidae	0	0	0	0	0	0	0	0	0	0	0	0	0	0.263158	0	0	0	0	0	0	0	0	0	0	0	0	0	0	0	0	0	0	0	0	0	0	0	0	0
Hymenoptera_Plumariidae	0	0	0	0	0	0	0	0	0	0	0	0	0	0	0	0	0	0	0	0	0	0	0	0	0	0	0	0	0	0	0	0	0.130719	0.095511	0.0291886	0	0	0	0
Diptera_Chaoboridae	0	0	0	0	0	0	0	0	0	0	0	0	0	0	0	0	0	0	0	0.0466853	0	0	0	0	0	0	0	0	0.0597015	0	0	0	0	0	0.0583771	0	0.0412201	0.0492611	0
Psocoptera_Prionoglarididae	0	0	0	0	0	0	0	0	0	0	0	0	0	0	0	0	0	0	0	0	0	0	0	0	0	0	0	0	0.0597015	0	0.0534474	0	0.0653595	0	0	0.0339328	0.0412201	0	0
Diptera_Curtonotidae	0	0	0	0.151976	0	0	0	0	0	0	0	0	0	0	0	0	0	0	0	0	0	0	0	0	0	0	0	0	0	0	0	0	0.0653595	0	0	0.0339328	0	0	0
Hymenoptera_Pergidae	0.056338	0	0	0	0	0	0.113895	0	0	0	0.0310366	0	0	0	0	0	0	0	0	0	0	0	0	0	0	0	0	0	0	0	0	0	0	0	0	0	0	0.0492611	0
Diptera_Mesembrinellidae	0	0	0	0	0	0	0	0.156495	0	0	0.0931099	0	0	0	0	0	0	0	0	0	0	0	0	0	0	0	0	0	0	0	0	0	0	0	0	0	0	0	0
Diptera_Xylophagidae	0.056338	0	0	0	0	0	0	0	0	0.0434594	0.0310366	0	0	0	0	0	0	0	0	0	0	0	0	0	0	0	0	0	0	0	0	0	0	0	0	0	0	0	0.115875
Orthoptera_Anostostomatidae	0.056338	0	0	0	0	0	0	0.156495	0	0	0.0310366	0	0	0	0	0	0	0	0	0	0	0	0	0	0	0	0	0	0	0	0	0	0	0	0	0	0	0	0
Dermaptera_Labiduridae	0	0.178571	0	0	0	0	0	0	0	0	0.0620732	0	0	0	0	0	0	0	0	0	0	0	0	0	0	0	0	0	0	0	0	0	0	0	0	0	0	0	0
Mantodea_Thespidae	0	0	0	0	0	0	0	0	0	0	0	0	0	0	0	0	0	0	0	0	0	0	0	0	0	0	0	0	0	0.0508906	0	0	0.130719	0	0	0	0.0412201	0	0
Psocoptera_Psilopsocidae	0	0	0	0	0	0	0	0	0	0	0	0	0	0	0	0	0	0	0	0	0	0	0	0	0	0	0	0	0	0.0508906	0	0	0	0.095511	0	0.0339328	0.0412201	0	0
Hymenoptera_Rhopalosomatidae	0	0	0	0	0	0	0	0.156495	0	0	0.0620732	0	0	0	0	0	0	0	0	0	0	0	0	0	0	0	0	0	0	0	0	0	0	0	0	0	0	0	0
Diptera_Pediciidae	0	0	0	0	0	0	0	0	0	0.217297	0	0	0	0	0	0	0	0	0	0	0	0	0	0	0	0	0	0	0	0	0	0	0	0	0	0	0	0	0
Lepidoptera_Leptoceridae	0	0	0	0	0	0	0	0	0	0	0	0	0	0	0	0	0	0	0	0	0.215517	0	0	0	0	0	0	0	0	0	0	0	0	0	0	0	0	0	0
Psocoptera_Amphipsocidae	0.112676	0	0	0	0	0	0	0	0	0	0.0931099	0	0	0	0	0	0	0	0	0	0	0	0	0	0	0	0	0	0	0	0	0	0	0	0	0	0	0	0
Diptera_Megamerinidae	0	0	0	0	0	0	0	0	0	0	0	0	0.0870322	0	0	0	0	0	0	0	0	0	0	0	0	0.114025	0	0	0	0	0	0	0	0	0	0	0	0	0
Diptera_Trichoceridae	0	0	0	0	0	0	0	0	0	0.0434594	0	0	0	0	0	0.15625	0	0	0	0	0	0	0	0	0	0	0	0	0	0	0	0	0	0	0	0	0	0	0
Embioptera_Archembiidae	0	0	0	0.151976	0	0	0	0	0	0	0	0	0	0	0	0	0	0	0	0.0466853	0	0	0	0	0	0	0	0	0	0	0	0	0	0	0	0	0	0	0
Hemiptera_Acanaloniidae	0	0	0	0	0	0	0	0	0	0	0	0	0	0	0	0	0	0	0	0	0	0	0	0	0	0	0	0	0.0597015	0.0508906	0.0534474	0	0	0	0	0.0339328	0	0	0
Lepidoptera_Choreutidae	0	0	0.162602	0	0	0	0	0	0	0	0.0310366	0	0	0	0	0	0	0	0	0	0	0	0	0	0	0	0	0	0	0	0	0	0	0	0	0	0	0	0
Hemiptera_Blissidae	0	0	0	0	0	0	0	0	0	0	0	0	0	0	0	0	0	0	0	0.0466853	0	0	0	0	0	0	0	0	0	0	0	0.0792707	0.0653595	0	0	0	0	0	0
Coleoptera_Attelabidae	0	0	0	0	0	0	0	0	0	0.0434594	0.0620732	0	0	0	0	0	0	0	0	0	0	0	0	0	0	0	0	0	0	0.0508906	0	0	0	0	0	0.0339328	0	0	0
Diptera_Hippoboscidae	0	0	0	0	0	0	0	0	0	0	0	0	0	0	0	0	0	0	0	0	0	0	0	0	0	0	0	0	0	0	0.0534474	0.0396354	0	0.095511	0	0	0	0	0
Diptera_Pseudopomyzidae	0	0	0	0	0	0	0.113895	0	0	0.0434594	0.0310366	0	0	0	0	0	0	0	0	0	0	0	0	0	0	0	0	0	0	0	0	0	0	0	0	0	0	0	0
Hymenoptera_Stephanidae	0	0	0	0	0	0	0	0	0	0	0	0	0	0	0	0	0	0	0	0	0	0	0	0	0	0	0	0	0	0.0508906	0.0534474	0.0396354	0	0	0	0	0.0412201	0	0
Hemiptera_Fulgoridae	0	0	0	0	0	0	0	0	0	0	0	0	0	0	0	0	0	0	0	0.0466853	0	0	0	0	0	0	0	0	0	0	0	0	0	0.095511	0	0	0.0412201	0	0
Hemiptera_Monophlebidae	0	0	0	0.151976	0	0	0	0	0	0	0.0310366	0	0	0	0	0	0	0	0	0	0	0	0	0	0	0	0	0	0	0	0	0	0	0	0	0	0	0	0
Diptera_Platypezidae	0	0	0	0	0	0	0	0	0	0.0434594	0.0310366	0	0	0	0	0	0	0	0	0	0	0	0	0	0	0	0	0	0	0	0	0.0396354	0	0	0	0.0678656	0	0	0
Orthoptera_Gryllotalpidae	0	0.178571	0	0	0	0	0	0	0	0	0	0	0	0	0	0	0	0	0	0	0	0	0	0	0	0	0	0	0	0	0	0	0	0	0	0	0	0	0
Lepidoptera_Lasiocampidae	0	0	0	0	0	0	0	0	0	0	0	0	0	0	0	0	0	0	0	0	0	0	0	0	0	0	0	0	0.0597015	0	0	0	0	0	0	0	0	0	0.115875
Hemiptera_Veliidae	0.056338	0	0	0	0	0	0.113895	0	0	0	0	0	0	0	0	0	0	0	0	0	0	0	0	0	0	0	0	0	0	0	0	0	0	0	0	0	0	0	0
Hemiptera_Pyrrhocoridae	0	0	0	0	0	0	0	0	0	0	0	0	0	0	0	0	0	0	0	0	0	0	0	0	0	0	0	0	0	0	0	0.0396354	0	0.095511	0	0.0339328	0	0	0
Coleoptera_Limnichidae	0	0	0	0	0	0	0.113895	0	0	0	0	0	0	0	0	0	0	0	0	0.0466853	0	0	0	0	0	0	0	0	0	0	0	0	0	0	0	0	0	0	0
Hymenoptera_Cephidae	0	0	0	0	0	0	0	0	0	0.0434594	0	0	0	0	0	0	0	0	0	0	0	0	0	0	0	0	0	0	0	0	0	0	0	0	0	0	0	0	0.115875
Coleoptera_Pyrochroidae	0	0	0	0	0	0	0	0	0	0.0434594	0	0	0	0	0	0	0	0	0	0	0	0	0	0	0	0	0	0	0	0	0	0	0	0	0	0	0	0	0.115875
Diptera_Diopsidae	0	0	0	0	0	0	0	0	0	0	0	0	0	0	0	0	0	0	0	0.0466853	0	0	0	0	0	0	0	0	0	0.0508906	0	0	0	0	0.0583771	0	0	0	0
Orthoptera_Myrmecophilidae	0	0	0	0.151976	0	0	0	0	0	0	0	0	0	0	0	0	0	0	0	0	0	0	0	0	0	0	0	0	0	0	0	0	0	0	0	0	0	0	0
Diptera_Odiniidae	0	0	0	0	0	0	0	0	0	0	0	0	0	0	0	0	0	0	0	0	0	0	0	0	0	0	0	0	0	0	0	0	0	0	0	0.0339328	0	0	0.115875
Lepidoptera_Uraniidae	0.056338	0	0	0	0	0	0	0	0	0	0.0931099	0	0	0	0	0	0	0	0	0	0	0	0	0	0	0	0	0	0	0	0	0	0	0	0	0	0	0	0
Strepsiptera_Corioxenidae	0	0	0	0	0	0	0	0	0	0	0	0	0	0	0	0	0	0	0	0.0466853	0	0	0	0	0	0	0	0	0.0597015	0	0	0	0	0	0	0	0.0412201	0	0
Hymenoptera_Eucharitidae	0	0	0	0	0	0	0	0	0	0	0	0	0	0	0	0	0	0	0	0	0	0	0	0	0	0	0	0	0	0	0	0.0396354	0	0	0.0291886	0.0339328	0.0412201	0	0
Plecoptera_Perlidae	0.112676	0	0	0	0	0	0	0	0	0	0.0310366	0	0	0	0	0	0	0	0	0	0	0	0	0	0	0	0	0	0	0	0	0	0	0	0	0	0	0	0
Hemiptera_Microphysidae	0	0	0	0	0	0	0	0	0	0.0434594	0	0	0	0	0	0	0	0	0	0	0	0	0	0	0	0	0	0	0	0	0	0	0	0.095511	0	0	0	0	0
Mantodea_Galinthiadidae	0	0	0	0	0	0	0	0	0	0	0	0	0	0	0	0	0	0	0	0	0	0	0	0	0	0	0	0	0	0	0	0.0396354	0	0.095511	0	0	0	0	0
Hymenoptera_Ormyridae	0	0	0	0	0	0	0	0	0	0	0	0	0	0	0	0	0	0	0	0.0466853	0	0	0	0	0	0	0	0	0	0	0.0534474	0	0	0	0	0.0339328	0	0	0
Diptera_Lonchopteridae	0	0	0	0	0	0	0	0	0	0.0869187	0	0	0	0	0	0	0	0	0	0.0466853	0	0	0	0	0	0	0	0	0	0	0	0	0	0	0	0	0	0	0
Diptera_Iteaphilagroup	0	0	0	0	0	0	0	0	0	0.130378	0	0	0	0	0	0	0	0	0	0	0	0	0	0	0	0	0	0	0	0	0	0	0	0	0	0	0	0	0
Plecoptera_Leuctridae	0	0	0	0	0	0	0	0	0	0.130378	0	0	0	0	0	0	0	0	0	0	0	0	0	0	0	0	0	0	0	0	0	0	0	0	0	0	0	0	0
Hymenoptera_Megastigmidae	0	0	0	0	0	0	0	0	0	0	0	0	0	0	0	0	0	0	0	0	0	0	0	0	0	0	0	0	0.0597015	0	0	0.0396354	0	0	0.0291886	0	0	0	0
Trichoptera_Hydropsychidae	0.056338	0	0	0	0	0	0	0	0	0	0	0	0	0	0	0	0	0	0	0	0	0	0	0	0	0	0	0	0	0	0	0.0396354	0	0	0.0291886	0	0	0	0
Diptera_Mydidae	0	0	0	0	0	0	0	0	0	0	0	0	0	0	0	0	0	0	0	0	0	0	0	0	0	0	0	0	0	0.0508906	0	0.0396354	0	0	0	0.0339328	0	0	0
Hemiptera_Cercopidae	0	0	0	0	0	0	0	0	0	0	0.0310366	0	0	0	0	0	0	0	0	0	0	0	0	0	0	0	0	0	0	0	0.0534474	0.0396354	0	0	0	0	0	0	0
Mecoptera_Panorpidae	0	0	0	0	0	0	0	0	0	0.0869187	0	0	0	0	0	0	0	0	0	0	0	0	0	0	0	0	0	0	0	0	0	0	0	0	0	0.0339328	0	0	0
Hemiptera_Piesmatidae	0	0	0	0	0	0	0	0	0	0	0	0	0	0	0	0	0	0	0	0	0	0	0	0	0	0	0	0	0	0	0.0534474	0	0.0653595	0	0	0	0	0	0
Coleoptera_Biphyllidae	0.056338	0	0	0	0	0	0	0	0	0	0.0620732	0	0	0	0	0	0	0	0	0	0	0	0	0	0	0	0	0	0	0	0	0	0	0	0	0	0	0	0
Psocoptera_Hemipsocidae	0	0	0	0	0	0	0	0	0	0	0	0	0	0	0	0	0	0	0	0	0	0	0	0	0	0	0	0	0	0.0508906	0	0	0	0	0.0291886	0.0339328	0	0	0
Lepidoptera_Zygaenidae	0	0	0	0	0	0	0.113895	0	0	0	0	0	0	0	0	0	0	0	0	0	0	0	0	0	0	0	0	0	0	0	0	0	0	0	0	0	0	0	0
Lepidoptera_Eupterotidae	0	0	0	0	0	0	0	0	0	0	0	0	0	0	0	0	0	0	0	0	0	0	0	0	0	0	0	0	0.0597015	0	0.0534474	0	0	0	0	0	0	0	0
Trichoptera_Lepidostomatidae	0.112676	0	0	0	0	0	0	0	0	0	0	0	0	0	0	0	0	0	0	0	0	0	0	0	0	0	0	0	0	0	0	0	0	0	0	0	0	0	0
Trichoptera_Philopotamidae	0	0	0	0	0	0	0	0	0	0	0	0	0	0	0	0	0	0	0	0	0	0	0	0	0	0	0	0	0	0	0	0.0396354	0	0	0.0291886	0	0.0412201	0	0
Lepidoptera_Thyrididae	0.056338	0	0	0	0	0	0	0	0	0	0	0	0	0	0	0	0	0	0	0	0	0	0	0	0	0	0	0	0	0	0	0	0	0	0	0	0	0.0492611	0
Lepidoptera_Yponomeutidae	0	0	0	0	0	0	0	0	0	0	0	0	0	0	0	0	0	0	0	0.0466853	0	0	0	0	0	0	0	0	0	0	0	0	0	0	0.0583771	0	0	0	0
Zygentoma_Lepismatidae	0	0	0	0	0	0	0	0	0	0	0	0	0	0	0	0	0	0	0	0	0	0	0	0	0	0	0	0	0	0	0	0.0396354	0.0653595	0	0	0	0	0	0
Coleoptera_Meloidae	0	0	0	0	0	0	0	0	0	0	0	0	0	0	0	0	0	0	0	0	0	0	0	0	0	0	0	0	0	0.101781	0	0	0	0	0	0	0	0	0
Lepidoptera_Bombycidae	0	0	0	0	0	0	0	0	0	0	0	0	0	0	0	0	0	0	0	0	0	0	0	0	0	0	0	0	0	0	0	0	0	0.095511	0	0	0	0	0
Coleoptera_Dytiscidae	0	0	0	0	0	0	0	0	0	0	0	0	0	0	0	0	0	0	0	0	0	0	0	0	0	0	0	0	0	0	0	0	0	0.095511	0	0	0	0	0
Mantodea_Iridopterygidae	0	0	0	0	0	0	0	0	0	0	0	0	0	0	0	0	0	0	0	0	0	0	0	0	0	0	0	0	0	0	0	0	0.0653595	0	0.0291886	0	0	0	0
Orthoptera_Tridactylidae	0	0	0	0	0	0	0	0	0	0	0	0	0	0	0	0	0	0	0	0.0933707	0	0	0	0	0	0	0	0	0	0	0	0	0	0	0	0	0	0	0
Strepsiptera_Mengenillidae	0	0	0	0	0	0	0	0	0	0	0	0	0	0	0	0	0	0	0	0	0	0	0	0	0	0	0	0	0	0	0.0534474	0.0396354	0	0	0	0	0	0	0
Dermaptera_Forficulidae	0	0	0	0	0	0	0	0	0	0.0434594	0	0	0	0	0	0	0	0	0	0	0	0	0	0	0	0	0	0	0	0	0	0	0	0	0	0	0	0.0492611	0
Blattodea_Blattidae	0	0	0	0	0	0	0	0	0	0	0	0	0	0	0	0	0	0	0	0	0	0	0	0	0	0	0	0	0	0.0508906	0	0	0	0	0	0	0.0412201	0	0
Trichoptera_Limnephilidae	0	0	0	0	0	0	0	0	0	0.0434594	0	0	0	0	0	0	0	0	0	0.0466853	0	0	0	0	0	0	0	0	0	0	0	0	0	0	0	0	0	0	0
Lepidoptera_Papilionidae	0	0	0	0	0	0	0	0	0	0	0	0	0	0	0	0	0	0	0	0	0	0	0	0	0	0	0	0	0	0	0.0534474	0	0	0	0	0.0339328	0	0	0
Hemiptera_Epipygidae	0.056338	0	0	0	0	0	0	0	0	0	0.0310366	0	0	0	0	0	0	0	0	0	0	0	0	0	0	0	0	0	0	0	0	0	0	0	0	0	0	0	0
Coleoptera_Histeridae	0.056338	0	0	0	0	0	0	0	0	0	0.0310366	0	0	0	0	0	0	0	0	0	0	0	0	0	0	0	0	0	0	0	0	0	0	0	0	0	0	0	0
Phasmatodea_Phasmatidae	0.056338	0	0	0	0	0	0	0	0	0	0.0310366	0	0	0	0	0	0	0	0	0	0	0	0	0	0	0	0	0	0	0	0	0	0	0	0	0	0	0	0
Coleoptera_Nosodendridae	0.056338	0	0	0	0	0	0	0	0	0	0.0310366	0	0	0	0	0	0	0	0	0	0	0	0	0	0	0	0	0	0	0	0	0	0	0	0	0	0	0	0
Psocoptera_Elipsocidae	0	0	0	0	0	0	0	0	0	0	0	0	0.0870322	0	0	0	0	0	0	0	0	0	0	0	0	0	0	0	0	0	0	0	0	0	0	0	0	0	0
Hemiptera_Microtrombidiidae	0	0	0	0	0	0	0	0	0	0	0	0	0.0870322	0	0	0	0	0	0	0	0	0	0	0	0	0	0	0	0	0	0	0	0	0	0	0	0	0	0
Diptera_Diadocidiidae	0	0	0	0	0	0	0	0	0	0.0869187	0	0	0	0	0	0	0	0	0	0	0	0	0	0	0	0	0	0	0	0	0	0	0	0	0	0	0	0	0
Diptera_Diastatidae	0	0	0	0	0	0	0	0	0	0.0869187	0	0	0	0	0	0	0	0	0	0	0	0	0	0	0	0	0	0	0	0	0	0	0	0	0	0	0	0	0
Coleoptera_Sphindidae	0	0	0	0	0	0	0	0	0	0.0869187	0	0	0	0	0	0	0	0	0	0	0	0	0	0	0	0	0	0	0	0	0	0	0	0	0	0	0	0	0
Diptera_Bolitophilidae	0	0	0	0	0	0	0	0	0	0.0869187	0	0	0	0	0	0	0	0	0	0	0	0	0	0	0	0	0	0	0	0	0	0	0	0	0	0	0	0	0
Psocoptera_Stenopsocidae	0	0	0	0	0	0	0	0	0	0.0869187	0	0	0	0	0	0	0	0	0	0	0	0	0	0	0	0	0	0	0	0	0	0	0	0	0	0	0	0	0
Hymenoptera_Ammoplanidae	0	0	0	0	0	0	0	0	0	0	0	0	0	0	0	0	0	0	0	0	0	0	0	0	0	0	0	0	0	0.0508906	0	0	0	0	0	0.0339328	0	0	0
Hymenoptera_Psenidae	0	0	0	0	0	0	0	0	0	0.0434594	0	0	0	0	0	0	0	0	0	0	0	0	0	0	0	0	0	0	0	0	0	0.0396354	0	0	0	0	0	0	0
Hemiptera_Clastopteridae	0	0	0	0	0	0	0	0	0	0	0.0310366	0	0	0	0	0	0	0	0	0	0	0	0	0	0	0	0	0	0	0	0	0	0	0	0	0	0	0.0492611	0
Coleoptera_Hybosoridae	0	0	0	0	0	0	0	0	0	0	0.0310366	0	0	0	0	0	0	0	0	0.0466853	0	0	0	0	0	0	0	0	0	0	0	0	0	0	0	0	0	0	0
Lepidoptera_Hepialidae	0	0	0	0	0	0	0	0	0	0.0434594	0.0310366	0	0	0	0	0	0	0	0	0	0	0	0	0	0	0	0	0	0	0	0	0	0	0	0	0	0	0	0
Lepidoptera_Praydidae	0	0	0	0	0	0	0	0	0	0	0	0	0	0	0	0	0	0	0	0	0	0	0	0	0	0	0	0	0	0	0	0	0	0	0.0291886	0	0.0412201	0	0
Hemiptera_Plataspidae	0	0	0	0	0	0	0	0	0	0	0	0	0	0	0	0	0	0	0	0	0	0	0	0	0	0	0	0	0	0	0	0	0.0653595	0	0	0	0	0	0
Orthoptera_Ripipterygidae	0	0	0	0	0	0	0	0	0	0	0.0620732	0	0	0	0	0	0	0	0	0	0	0	0	0	0	0	0	0	0	0	0	0	0	0	0	0	0	0	0
Coleoptera_Hydrophilidae	0	0	0	0	0	0	0	0	0	0	0.0310366	0	0	0	0	0	0	0	0	0	0	0	0	0	0	0	0	0	0	0	0	0	0	0	0.0291886	0	0	0	0
Coleoptera_Salpingidae	0	0	0	0	0	0	0	0	0	0	0	0	0	0	0	0	0	0	0	0	0	0	0	0	0	0	0	0	0.0597015	0	0	0	0	0	0	0	0	0	0
Neuroptera_Psychopsidae	0	0	0	0	0	0	0	0	0	0	0	0	0	0	0	0	0	0	0	0	0	0	0	0	0	0	0	0	0.0597015	0	0	0	0	0	0	0	0	0	0
Coleoptera_Anamorphidae	0.056338	0	0	0	0	0	0	0	0	0	0	0	0	0	0	0	0	0	0	0	0	0	0	0	0	0	0	0	0	0	0	0	0	0	0	0	0	0	0
Hemiptera_Scutelleridae	0.056338	0	0	0	0	0	0	0	0	0	0	0	0	0	0	0	0	0	0	0	0	0	0	0	0	0	0	0	0	0	0	0	0	0	0	0	0	0	0
Trichoptera_Glossosomatidae	0.056338	0	0	0	0	0	0	0	0	0	0	0	0	0	0	0	0	0	0	0	0	0	0	0	0	0	0	0	0	0	0	0	0	0	0	0	0	0	0
Trichoptera_Odontoceridae	0.056338	0	0	0	0	0	0	0	0	0	0	0	0	0	0	0	0	0	0	0	0	0	0	0	0	0	0	0	0	0	0	0	0	0	0	0	0	0	0
Trichoptera_Hydrobiosidae	0.056338	0	0	0	0	0	0	0	0	0	0	0	0	0	0	0	0	0	0	0	0	0	0	0	0	0	0	0	0	0	0	0	0	0	0	0	0	0	0
Diptera_Ditomyiidae	0.056338	0	0	0	0	0	0	0	0	0	0	0	0	0	0	0	0	0	0	0	0	0	0	0	0	0	0	0	0	0	0	0	0	0	0	0	0	0	0
Hymenoptera_Pelecinidae	0.056338	0	0	0	0	0	0	0	0	0	0	0	0	0	0	0	0	0	0	0	0	0	0	0	0	0	0	0	0	0	0	0	0	0	0	0	0	0	0
Psocoptera_Dolabellopsocidae	0.056338	0	0	0	0	0	0	0	0	0	0	0	0	0	0	0	0	0	0	0	0	0	0	0	0	0	0	0	0	0	0	0	0	0	0	0	0	0	0
Hemiptera_Thyreocoridae	0	0	0	0	0	0	0	0	0	0	0	0	0	0	0	0	0	0	0	0	0	0	0	0	0	0	0	0	0	0	0.0534474	0	0	0	0	0	0	0	0
Hemiptera_Machaerotidae	0	0	0	0	0	0	0	0	0	0	0	0	0	0	0	0	0	0	0	0	0	0	0	0	0	0	0	0	0	0	0.0534474	0	0	0	0	0	0	0	0
Psocoptera_Psoquillidae	0	0	0	0	0	0	0	0	0	0	0	0	0	0	0	0	0	0	0	0	0	0	0	0	0	0	0	0	0	0.0508906	0	0	0	0	0	0	0	0	0
Hymenoptera_Sapygidae	0	0	0	0	0	0	0	0	0	0	0	0	0	0	0	0	0	0	0	0	0	0	0	0	0	0	0	0	0	0.0508906	0	0	0	0	0	0	0	0	0
Ephemeroptera_Ephemeridae	0	0	0	0	0	0	0	0	0	0	0	0	0	0	0	0	0	0	0	0	0	0	0	0	0	0	0	0	0	0	0	0	0	0	0	0	0	0.0492611	0
Coleoptera_Tetratomidae	0	0	0	0	0	0	0	0	0	0	0	0	0	0	0	0	0	0	0	0	0	0	0	0	0	0	0	0	0	0	0	0	0	0	0	0	0	0.0492611	0
Diptera_Acroceridae	0	0	0	0	0	0	0	0	0	0	0	0	0	0	0	0	0	0	0	0	0	0	0	0	0	0	0	0	0	0	0	0	0	0	0	0	0	0.0492611	0
Hymenoptera_Trigonalidae	0	0	0	0	0	0	0	0	0	0	0	0	0	0	0	0	0	0	0	0	0	0	0	0	0	0	0	0	0	0	0	0	0	0	0	0	0	0.0492611	0
Lepidoptera_Heliodinidae	0	0	0	0	0	0	0	0	0	0	0	0	0	0	0	0	0	0	0	0	0	0	0	0	0	0	0	0	0	0	0	0	0	0	0	0	0	0.0492611	0
Phasmatodea_Heteronemiidae	0	0	0	0	0	0	0	0	0	0	0	0	0	0	0	0	0	0	0	0	0	0	0	0	0	0	0	0	0	0	0	0	0	0	0	0	0	0.0492611	0
Hemiptera_Leptopodidae	0	0	0	0	0	0	0	0	0	0	0	0	0	0	0	0	0	0	0	0.0466853	0	0	0	0	0	0	0	0	0	0	0	0	0	0	0	0	0	0	0
Coleoptera_Archeocrypticidae	0	0	0	0	0	0	0	0	0	0	0	0	0	0	0	0	0	0	0	0.0466853	0	0	0	0	0	0	0	0	0	0	0	0	0	0	0	0	0	0	0
Lepidoptera_Brachodidae	0	0	0	0	0	0	0	0	0	0	0	0	0	0	0	0	0	0	0	0.0466853	0	0	0	0	0	0	0	0	0	0	0	0	0	0	0	0	0	0	0
Diptera_Vermileonidae	0	0	0	0	0	0	0	0	0	0	0	0	0	0	0	0	0	0	0	0.0466853	0	0	0	0	0	0	0	0	0	0	0	0	0	0	0	0	0	0	0
Hemiptera_Largidae	0	0	0	0	0	0	0	0	0	0	0	0	0	0	0	0	0	0	0	0.0466853	0	0	0	0	0	0	0	0	0	0	0	0	0	0	0	0	0	0	0
Lepidoptera_Ypsolophidae	0	0	0	0	0	0	0	0	0	0.0434594	0	0	0	0	0	0	0	0	0	0	0	0	0	0	0	0	0	0	0	0	0	0	0	0	0	0	0	0	0
Hemiptera_Adelgidae	0	0	0	0	0	0	0	0	0	0.0434594	0	0	0	0	0	0	0	0	0	0	0	0	0	0	0	0	0	0	0	0	0	0	0	0	0	0	0	0	0
Psocoptera_Paracaeciliidae	0	0	0	0	0	0	0	0	0	0.0434594	0	0	0	0	0	0	0	0	0	0	0	0	0	0	0	0	0	0	0	0	0	0	0	0	0	0	0	0	0
Diptera_Dixidae	0	0	0	0	0	0	0	0	0	0.0434594	0	0	0	0	0	0	0	0	0	0	0	0	0	0	0	0	0	0	0	0	0	0	0	0	0	0	0	0	0
Diptera_Conopidae	0	0	0	0	0	0	0	0	0	0.0434594	0	0	0	0	0	0	0	0	0	0	0	0	0	0	0	0	0	0	0	0	0	0	0	0	0	0	0	0	0
Plecoptera_Chloroperlidae	0	0	0	0	0	0	0	0	0	0.0434594	0	0	0	0	0	0	0	0	0	0	0	0	0	0	0	0	0	0	0	0	0	0	0	0	0	0	0	0	0
Coleoptera_Byturidae	0	0	0	0	0	0	0	0	0	0.0434594	0	0	0	0	0	0	0	0	0	0	0	0	0	0	0	0	0	0	0	0	0	0	0	0	0	0	0	0	0
Hymenoptera_Pamphiliidae	0	0	0	0	0	0	0	0	0	0.0434594	0	0	0	0	0	0	0	0	0	0	0	0	0	0	0	0	0	0	0	0	0	0	0	0	0	0	0	0	0
Trichoptera_Beraeidae	0	0	0	0	0	0	0	0	0	0.0434594	0	0	0	0	0	0	0	0	0	0	0	0	0	0	0	0	0	0	0	0	0	0	0	0	0	0	0	0	0
Lepidoptera_Xyloryctidae	0	0	0	0	0	0	0	0	0	0	0	0	0	0	0	0	0	0	0	0	0	0	0	0	0	0	0	0	0	0	0	0.0396354	0	0	0	0	0	0	0
Neuroptera_Ascalaphidae	0	0	0	0	0	0	0	0	0	0	0	0	0	0	0	0	0	0	0	0	0	0	0	0	0	0	0	0	0	0	0	0.0396354	0	0	0	0	0	0	0
Hemiptera_Artheneidae	0	0	0	0	0	0	0	0	0	0	0	0	0	0	0	0	0	0	0	0	0	0	0	0	0	0	0	0	0	0	0	0	0	0	0	0.0339328	0	0	0
Coleoptera_Megalopodidae	0	0	0	0	0	0	0	0	0	0	0.0310366	0	0	0	0	0	0	0	0	0	0	0	0	0	0	0	0	0	0	0	0	0	0	0	0	0	0	0	0
Hemiptera_Kinnaridae	0	0	0	0	0	0	0	0	0	0	0.0310366	0	0	0	0	0	0	0	0	0	0	0	0	0	0	0	0	0	0	0	0	0	0	0	0	0	0	0	0
Hemiptera_Aradidae	0	0	0	0	0	0	0	0	0	0	0.0310366	0	0	0	0	0	0	0	0	0	0	0	0	0	0	0	0	0	0	0	0	0	0	0	0	0	0	0	0
Diptera_Inbiomyiidae	0	0	0	0	0	0	0	0	0	0	0.0310366	0	0	0	0	0	0	0	0	0	0	0	0	0	0	0	0	0	0	0	0	0	0	0	0	0	0	0	0
Orthoptera_Stenopelmatidae	0	0	0	0	0	0	0	0	0	0	0.0310366	0	0	0	0	0	0	0	0	0	0	0	0	0	0	0	0	0	0	0	0	0	0	0	0	0	0	0	0
Zoraptera_Zorotypidae	0	0	0	0	0	0	0	0	0	0	0.0310366	0	0	0	0	0	0	0	0	0	0	0	0	0	0	0	0	0	0	0	0	0	0	0	0	0	0	0	0
Coleoptera_Rhadalidae	0	0	0	0	0	0	0	0	0	0	0	0	0	0	0	0	0	0	0	0	0	0	0	0	0	0	0	0	0	0	0	0	0	0	0.0291886	0	0	0	0
Lepidoptera_Sesiidae	0	0	0	0	0	0	0	0	0	0	0	0	0	0	0	0	0	0	0	0	0	0	0	0	0	0	0	0	0	0	0	0	0	0	0.0291886	0	0	0	0
Hymenoptera_Tetracampidae	0	0	0	0	0	0	0	0	0	0	0	0	0	0	0	0	0	0	0	0	0	0	0	0	0	0	0	0	0	0	0	0	0	0	0.0291886	0	0	0	0
Lepidoptera_Alucitidae	0	0	0	0	0	0	0	0	0	0	0	0	0	0	0	0	0	0	0	0	0	0	0	0	0	0	0	0	0	0	0	0	0	0	0.0291886	0	0	0	0
Lepidoptera_Cossidae	0	0	0	0	0	0	0	0	0	0	0	0	0	0	0	0	0	0	0	0	0	0	0	0	0	0	0	0	0	0	0	0	0	0	0.0291886	0	0	0	0

## Sheet: T7. Main OC3 abs
Taxon	BC_all_noterm_mafft.fa_pmatrix_clusterlist_byid3.0_speciescounts	BIOUG-ALEXAN-1_MostafaKamelVillage_mafft.fa_pmatrix_clusterlist_byid3.0_speciescounts	BIOUG-ALEXAN-2_AntoniadesGardens_noterm_mafft.fa_pmatrix_clusterlist_byid3.0_speciescounts	BIOUG-SAUDIARABIA-A_Trap1_noterm_mafft.fa_pmatrix_clusterlist_byid3.0_speciescounts	CON03_aln.fas_unaln.fa_noterm_aln_pmatrix_clusterlist_byid2.9_speciescounts	CON05_aln.fas_unaln.fa_noterm_aln_pmatrix_clusterlist_byid2.9_speciescounts	Cantiles_noterm_mafft.fa_pmatrix_clusterlist_byid3.0_speciescounts	Cortecito_noterm_mafft.fa_pmatrix_clusterlist_byid3.0_speciescounts	Danto_noterm_mafft.fa_pmatrix_clusterlist_byid3.0_speciescounts	GMTPE_all_aln.fa_pmatrix_clusterlist_byid3.0_speciescounts	GU_noterm_mafft.fa_pmatrix_clusterlist_byid3.0_speciescounts	KM03_aln.fas_unaln.fa_noterm_aln_pmatrix_clusterlist_byid3.0_speciescounts	KM04.fas_unaln.fa_noterm_aln_pmatrix_clusterlist_byid3.0_speciescounts	KM05.fas_unaln.fa_noterm_aln_pmatrix_clusterlist_byid3.0_speciescounts	MISL02_aln.fas_unaln.fa_noterm_aln_pmatrix_clusterlist_byid3.0_speciescounts	MISL03.fas_unaln.fa_noterm_aln_pmatrix_clusterlist_byid3.0_speciescounts	MISL06_aln.fas_unaln.fa_noterm_aln_pmatrix_clusterlist_byid3.0_speciescounts	MISL10.fas_unaln.fa_noterm_aln_pmatrix_clusterlist_byid3.0_speciescounts	ML07.fas_unaln.fa_noterm_aln_pmatrix_clusterlist_byid3.0_speciescounts	PMNH_noterm_mafft.fa_pmatrix_clusterlist_byid3.0_speciescounts	PU01_aln.fas_unaln.fa_noterm_aln_pmatrix_clusterlist_byid2.9_speciescounts	PU22_aln.fas_unaln.fa_noterm_aln_pmatrix_clusterlist_byid2.9_speciescounts	PU23_aln.fas_unaln.fa_noterm_aln_pmatrix_clusterlist_byid2.6_speciescounts	PU24.fas_unaln.fa_noterm_aln_pmatrix_clusterlist_byid2.9_speciescounts	PU25.fasta_unaln.fa_noterm_aln_pmatrix_clusterlist_byid3.0_speciescounts	PU26.fas_unaln.fa_noterm_aln_pmatrix_clusterlist_byid3.0_speciescounts	PU27.fas_unaln.fa_noterm_aln_pmatrix_clusterlist_byid3.0_speciescounts	PU29.fasta_unaln.fa_noterm_aln_pmatrix_clusterlist_byid2.3_speciescounts	TrapC_noterm_mafft.fa_pmatrix_clusterlist_byid3.0_speciescounts	TrapE_noterm_mafft.fa_pmatrix_clusterlist_byid3.0_speciescounts	TrapI_noterm_mafft.fa_pmatrix_clusterlist_byid2.9_speciescounts	TrapJ_noterm_mafft.fa_pmatrix_clusterlist_byid3.0_speciescounts	TrapO_noterm_mafft.fa_pmatrix_clusterlist_byid3.0_speciescounts	TrapP_noterm_mafft.fa_pmatrix_clusterlist_byid3.0_speciescounts	TrapU_noterm_mafft.fa_pmatrix_clusterlist_byid3.0_speciescounts	TrapW_noterm_mafft.fa_pmatrix_clusterlist_byid3.0_speciescounts	TrapX_noterm_mafft.fa_pmatrix_clusterlist_byid3.0_speciescounts	dewaard_all_noterm.fa_aln_pmatrix_clusterlist_byid3.0_speciescounts	site3_27may15.fas_unaln.fa_noterm_aln_pmatrix_clusterlist_byid3.0_speciescounts
Total Species	1775	560	615	658	69	102	878	639	290	2301	3222	385	1149	380	585	640	379	530	346	2142	464	186	120	190	324	877	218	147	1675	1965	1871	2523	1530	1047	3426	2947	2426	2030	863
Diptera_Cecidomyiidae	342	27	32	20	5	20	132	129	57	500	870	137	432	107	239	250	205	253	156	87	68	31	5	20	52	338	39	27	482	199	234	172	180	69	344	348	447	318	128
Diptera_Ceratopogonidae	50	18	34	17	11	14	23	28	21	49	110	21	86	29	30	24	18	28	16	38	38	33	30	24	53	43	33	11	31	46	17	74	25	12	110	125	66	21	32
Diptera_Chironomidae	103	14	14	9	2	3	53	41	21	102	138	23	74	34	30	51	19	26	23	54	36	24	12	14	22	43	20	12	28	39	28	91	29	6	101	67	36	99	110
Hymenoptera_Platygastridae	84	33	31	56	1	1	51	47	19	101	152	1	9	0	1	2	0	0	0	157	1	1	0	1	0	5	0	2	62	183	147	266	137	97	317	213	204	84	28
Diptera_Psychodidae	25	9	10	2	8	18	15	13	11	23	49	16	44	20	23	28	23	31	15	21	34	8	16	20	27	20	13	7	22	33	16	10	8	13	25	19	11	8	7
Diptera_Sciaridae	101	6	8	5	0	1	72	44	24	125	203	18	56	24	29	49	19	19	17	48	16	8	4	4	13	49	9	5	26	25	29	21	28	7	38	36	49	68	61
Diptera_Phoridae	47	13	19	9	0	0	51	24	8	149	220	11	46	8	16	51	7	4	6	103	14	1	1	3	7	21	1	3	26	47	35	41	16	40	57	83	65	87	46
Hymenoptera_Formicidae	17	11	8	16	5	5	4	14	7	7	75	9	26	7	12	12	5	11	8	51	12	6	1	4	5	21	5	2	51	45	43	54	66	44	51	52	89	16	3
Hemiptera_Cicadellidae	20	11	18	25	0	2	17	3	1	15	21	5	9	1	5	10	4	6	6	50	8	0	0	1	5	5	1	10	115	62	63	89	91	72	92	80	92	65	33
Hymenoptera_Ichneumonidae	94	14	11	4	1	1	32	16	9	208	103	2	6	4	5	2	2	2	1	67	10	2	0	2	4	19	3	3	18	25	19	20	9	32	97	64	34	124	77
Hymenoptera_Braconidae	51	23	12	29	1	2	44	16	8	87	76	0	17	6	6	4	1	3	2	105	7	0	0	0	0	16	0	0	22	51	37	66	37	40	133	97	60	83	28
Diptera_Dolichopodidae	18	5	6	6	2	0	9	4	3	14	21	5	24	11	6	3	3	3	4	21	13	6	2	6	13	17	4	4	8	7	9	9	7	8	7	15	15	63	9
Diptera_Muscidae	6	18	16	10	2	1	8	4	1	39	13	6	4	5	2	0	0	1	0	52	6	2	1	5	5	7	4	0	17	45	52	48	26	16	71	57	32	35	5
Lepidoptera_Erebidae	24	1	2	7	2	1	5	5	1	6	22	4	6	6	10	1	2	2	4	13	9	4	1	2	7	14	4	2	18	37	36	44	27	13	48	49	25	20	1
Diptera_Sphaeroceridae	14	13	10	2	1	2	4	5	4	18	28	11	17	3	18	11	10	10	7	28	7	1	1	2	1	7	0	1	15	17	20	28	9	7	24	24	11	7	7
Hemiptera_Aleyrodidae	7	2	14	15	0	0	0	7	8	0	35	0	13	1	4	19	13	9	6	13	5	2	1	0	2	4	0	0	15	49	38	61	32	17	50	55	37	9	2
Hymenoptera_Eulophidae	5	13	16	5	0	0	6	3	3	34	12	2	11	1	2	6	1	4	0	60	2	0	0	1	0	9	1	0	13	47	27	80	15	29	131	104	58	47	2
Hymenoptera_Bethylidae	20	19	16	22	0	0	5	18	7	2	33	0	1	0	0	0	0	0	0	30	0	0	0	1	0	2	0	0	18	64	48	79	45	34	48	53	42	14	0
Diptera_Chloropidae	2	10	9	9	1	0	2	0	0	30	6	5	4	2	4	3	2	2	2	47	6	0	0	3	11	6	2	0	17	34	36	43	22	13	53	60	29	32	6
Lepidoptera_Crambidae	5	5	5	3	5	4	3	1	2	5	8	5	5	3	4	3	2	3	2	12	9	5	0	3	3	5	4	1	8	10	2	12	3	4	23	15	8	12	2
Coleoptera_Staphylinidae	41	13	1	1	0	1	37	16	4	30	65	2	9	1	4	1	0	2	0	28	6	1	1	1	3	10	0	2	13	13	6	13	6	5	22	16	9	11	4
Diptera_Limoniidae	25	2	0	0	1	2	10	13	2	17	20	0	7	1	3	1	0	1	0	3	5	2	6	2	10	6	5	2	0	7	3	3	1	0	10	3	0	12	1
Diptera_Mycetophilidae	64	0	0	0	0	0	34	10	2	103	70	4	7	8	3	4	1	2	1	6	2	1	0	0	0	4	1	0	6	2	3	0	1	1	5	8	3	42	13
Coleoptera_Curculionidae	51	3	3	6	0	2	33	20	7	3	77	0	3	0	2	0	0	0	0	12	1	0	0	1	0	0	1	0	15	12	8	23	7	10	12	17	23	9	3
Psocoptera_Lepidopsocidae	0	0	1	0	1	2	0	0	0	0	1	1	7	1	9	5	4	5	5	0	7	2	2	1	6	8	7	8	2	1	1	3	1	1	7	1	2	1	0
Diptera_Drosophilidae	15	4	2	2	0	0	8	16	10	6	36	2	16	5	2	6	2	7	0	10	10	1	1	0	1	9	1	1	1	11	10	5	3	3	14	10	6	8	2
Coleoptera_Chrysomelidae	12	3	1	9	0	0	18	6	2	5	35	1	2	0	3	2	1	1	0	35	1	0	1	0	1	2	1	2	20	25	19	38	26	15	25	28	25	11	5
Hymenoptera_Mymaridae	6	3	9	6	0	1	0	1	0	16	2	1	7	6	0	1	1	0	1	15	0	0	0	0	0	8	1	1	19	24	23	39	20	18	54	39	51	17	5
Diptera_Tachinidae	17	6	7	5	0	0	4	2	0	13	13	2	4	2	3	3	1	0	0	24	4	0	0	3	0	5	1	0	8	16	31	12	16	5	48	39	21	24	16
Lepidoptera_Gelechiidae	12	6	3	13	0	0	3	4	0	3	19	0	0	0	0	0	0	1	1	16	0	1	0	0	1	2	0	0	21	33	42	32	24	26	45	26	42	19	1
Diptera_Culicidae	5	2	1	0	1	3	0	0	0	0	4	16	14	22	0	2	0	0	1	2	2	2	1	1	0	9	1	0	0	9	0	2	3	1	5	7	0	5	2
Diptera_Ephydridae	0	6	8	3	1	1	0	0	0	5	0	2	5	3	2	1	0	2	0	30	6	1	3	8	2	4	0	0	2	7	8	22	1	0	18	11	7	18	0
Lepidoptera_Cosmopterigidae	4	7	7	6	0	0	0	0	0	0	1	5	7	2	5	3	1	8	3	12	2	2	2	2	4	10	3	1	9	8	5	11	4	5	14	8	8	5	0
Diptera_Agromyzidae	1	11	14	13	0	0	0	0	0	14	2	0	0	0	0	2	0	1	1	42	0	0	0	0	0	0	0	0	2	12	17	26	16	0	49	47	18	35	23
Hymenoptera_Crabronidae	0	9	9	18	0	0	0	0	0	9	3	1	2	1	0	1	0	2	0	31	4	0	1	2	1	6	3	0	5	17	34	23	20	2	32	27	11	13	4
Diptera_Sarcophagidae	4	12	8	16	0	0	0	0	1	4	4	3	1	1	1	0	0	0	0	20	1	0	1	3	1	2	2	0	8	24	30	16	20	1	18	22	13	18	3
Diptera_Hybotidae	17	10	4	5	0	0	8	6	3	32	21	0	3	0	2	0	0	1	0	4	5	1	1	1	2	1	1	3	1	6	6	11	2	0	13	11	8	16	14
Hymenoptera_Pompilidae	0	2	3	3	0	0	1	1	0	2	3	0	0	1	1	2	2	0	1	20	4	2	0	2	1	3	1	0	7	32	25	28	27	14	46	35	35	11	0
Hymenoptera_Diapriidae	22	2	2	3	0	0	12	1	0	43	22	1	2	0	0	0	0	0	0	22	0	0	0	0	0	0	0	0	5	21	17	26	13	34	24	22	32	10	2
Hymenoptera_Aphelinidae	0	2	15	4	0	1	0	0	0	4	0	1	10	1	4	1	0	0	0	16	1	1	0	0	0	1	0	0	4	21	21	40	12	4	49	43	21	16	1
Hymenoptera_Encyrtidae	0	7	13	1	0	0	1	0	1	2	2	1	5	0	1	0	1	1	0	16	1	0	0	0	0	3	0	0	14	16	13	43	15	6	49	42	37	6	1
Coleoptera_Mordellidae	5	1	0	0	0	0	0	4	0	2	18	4	6	1	9	5	1	4	1	4	7	1	1	0	0	7	1	3	9	7	5	5	4	0	6	9	8	20	0
Diptera_Calliphoridae	0	2	2	1	0	0	0	0	1	3	0	5	6	2	4	3	1	5	2	9	4	1	0	3	3	2	3	1	8	5	9	5	9	1	5	7	8	7	1
Hymenoptera_Trichogrammatidae	1	2	6	3	0	0	0	0	0	3	1	1	6	2	0	0	0	0	0	13	0	0	1	1	0	3	0	0	6	27	16	38	15	6	48	43	26	10	3
Diptera_Asilidae	2	0	0	8	2	1	1	1	0	7	8	1	0	2	0	1	0	0	1	7	2	0	0	2	0	1	0	0	12	12	17	14	12	8	20	19	20	4	0
Lepidoptera_Noctuidae	8	3	5	2	0	0	5	2	0	8	3	2	1	4	2	0	0	0	0	16	1	0	0	0	1	3	0	1	10	13	17	23	14	9	18	22	10	12	5
Coleoptera_Coccinellidae	1	9	9	10	0	0	1	1	0	1	9	0	1	0	2	1	0	0	0	34	1	0	1	0	0	1	0	1	8	14	11	11	11	7	24	18	18	8	0
Diptera_Lauxaniidae	8	0	0	0	1	0	4	1	1	6	9	1	2	2	2	3	0	8	5	5	5	3	0	1	2	7	1	1	0	0	0	2	1	2	4	1	0	7	2
Lepidoptera_Lecithoceridae	0	0	1	0	1	1	0	0	0	0	0	1	1	2	10	2	2	2	4	5	6	2	1	1	1	4	1	2	2	1	2	3	0	3	3	3	2	0	0
Lepidoptera_Tineidae	23	1	5	0	0	1	2	14	2	5	23	2	3	0	2	1	1	2	2	4	3	0	0	3	1	2	0	0	10	4	3	4	3	1	6	6	4	5	0
Thysanoptera_Thripidae	8	1	4	6	0	1	4	1	3	6	8	1	3	0	1	1	0	0	0	5	0	0	0	0	0	0	0	0	8	13	12	25	11	14	27	17	19	4	6
Hemiptera_Miridae	4	5	3	13	0	0	1	0	1	4	12	0	1	1	0	0	0	0	1	7	1	0	1	0	0	1	1	1	19	8	7	14	9	8	12	13	22	10	2
Lepidoptera_Geometridae	15	1	0	1	0	0	10	0	1	8	15	0	2	0	0	2	1	2	1	3	0	1	1	2	2	2	0	0	9	6	17	14	7	6	28	13	10	8	2
Diptera_Tabanidae	4	1	1	1	1	0	0	1	0	2	4	4	2	5	0	0	0	0	0	0	2	0	1	4	3	7	3	1	0	3	2	4	2	0	0	3	3	4	2
Diptera_Syrphidae	6	2	10	2	0	0	3	1	0	28	8	0	0	0	1	0	0	0	0	17	1	2	0	1	0	3	0	0	2	6	4	8	3	1	10	9	4	22	18
Hymenoptera_Pteromalidae	3	6	3	1	0	0	0	1	0	15	2	0	4	0	0	0	0	3	0	24	0	0	0	0	0	1	0	0	4	18	13	23	5	10	45	25	19	12	0
Coleoptera_Anthribidae	4	0	1	0	1	0	0	0	2	0	8	0	4	1	4	3	1	1	0	3	1	2	0	4	3	2	0	0	7	2	5	6	4	2	4	5	6	1	0
Diptera_Stratiomyidae	3	1	0	0	1	0	3	2	0	0	8	2	6	3	1	0	0	3	4	5	3	0	1	1	2	4	1	0	1	3	4	5	3	0	5	5	1	3	1
Psocoptera_Caeciliusidae	13	1	1	0	0	0	2	1	1	5	17	3	2	2	3	1	3	5	1	1	2	1	0	0	1	3	1	2	5	0	2	1	1	4	8	1	2	0	1
Neuroptera_Coniopterygidae	1	2	3	9	0	0	1	1	0	4	4	0	1	0	1	3	1	2	2	2	1	2	0	0	0	1	1	0	7	8	11	9	6	12	9	10	8	2	0
Hymenoptera_Ceraphronidae	10	1	3	5	0	1	7	0	0	13	6	2	5	0	0	0	0	1	0	16	0	0	0	0	0	1	0	0	5	5	6	22	3	7	23	17	16	0	0
Diptera_Anthomyiidae	3	4	3	1	0	0	2	0	0	36	0	1	1	1	0	0	0	0	0	13	1	0	0	3	0	1	0	0	3	5	5	3	4	2	7	7	3	17	13
Hemiptera_Aphididae	2	4	8	2	0	1	3	0	0	25	1	0	0	0	1	0	0	0	0	24	0	0	0	0	0	0	0	0	7	8	5	7	1	1	20	7	5	17	6
Lepidoptera_Gracillariidae	7	1	2	2	0	0	3	3	0	2	5	1	2	0	0	1	0	2	1	6	0	0	0	0	0	1	0	0	7	7	13	13	6	2	34	19	9	10	10
Hymenoptera_Figitidae	6	5	2	2	1	0	7	1	2	20	21	0	0	0	0	0	0	0	0	12	0	0	0	0	0	0	0	0	2	10	4	5	2	2	17	7	5	10	2
Thysanoptera_Phlaeothripidae	11	0	2	6	0	0	5	5	4	4	24	0	4	0	0	0	0	0	0	6	0	0	0	0	0	0	0	0	7	6	4	12	6	2	27	9	12	4	1
Lepidoptera_Tortricidae	15	1	2	1	0	0	5	3	1	9	14	0	2	0	2	2	0	2	0	9	3	0	1	0	1	2	0	0	2	1	4	4	2	1	6	5	4	9	6
Diptera_Scatopsidae	7	4	3	1	0	1	0	1	0	4	3	0	1	0	1	2	0	3	0	7	4	1	1	0	2	3	0	1	1	1	2	3	2	0	4	2	2	2	2
Orthoptera_Trigonidiidae	1	0	0	0	1	1	1	5	1	0	4	2	3	2	1	0	0	2	0	1	1	1	1	0	1	1	1	0	0	0	0	0	0	0	1	0	0	0	0
Coleoptera_Elateridae	16	0	0	4	0	0	6	2	1	4	13	0	0	0	0	0	1	0	2	11	0	0	0	1	0	0	0	0	7	4	1	3	5	5	4	3	4	11	3
Diptera_Milichiidae	7	4	2	5	0	0	1	2	2	4	6	0	3	1	1	0	1	0	1	4	3	0	0	0	1	3	0	0	1	1	2	6	3	0	13	11	3	1	1
Hymenoptera_Chrysididae	0	5	2	8	0	0	0	0	0	3	1	0	0	0	0	0	0	0	0	7	1	0	0	1	0	0	0	0	1	9	15	24	12	1	7	9	5	6	2
Coleoptera_Aderidae	1	0	0	2	1	0	0	3	0	0	2	0	3	0	0	0	1	0	1	2	0	2	1	0	0	0	1	0	9	3	4	4	3	3	4	5	7	0	0
Hymenoptera_Halictidae	0	8	4	8	0	0	0	1	0	2	0	0	0	0	0	0	0	0	0	15	1	0	0	0	0	0	0	0	1	3	11	6	1	0	21	13	4	14	2
Psocoptera_Epipsocidae	3	0	0	0	0	0	0	1	0	0	3	2	2	0	4	3	1	2	1	0	1	1	1	0	1	1	2	2	0	0	0	0	0	0	0	0	0	0	0
Diptera_Pipunculidae	2	4	4	8	0	0	0	0	0	13	0	0	0	0	0	0	0	0	0	12	0	0	0	0	0	0	0	0	8	6	5	11	3	1	12	20	5	2	4
Coleoptera_Cleridae	5	0	1	1	0	0	1	0	0	0	8	0	1	0	3	1	3	0	0	1	1	0	1	0	1	1	1	0	7	5	4	5	4	3	3	3	8	3	1
Blattodea_Ectobiidae	2	1	1	3	1	0	1	1	0	0	9	0	1	0	4	1	0	0	0	3	0	0	0	0	0	2	0	0	6	4	6	2	6	5	4	3	8	0	0
Diptera_Platystomatidae	0	0	0	0	0	0	0	0	0	0	0	0	0	2	0	0	0	0	1	2	1	2	0	3	3	0	2	1	0	0	1	0	0	0	3	1	0	2	0
Lepidoptera_Pyralidae	5	2	7	4	0	0	0	0	0	0	0	0	1	0	0	0	0	0	0	2	0	0	0	0	0	0	0	0	12	8	6	8	4	4	20	12	6	2	0
Blattodea_Termitidae	0	0	0	0	1	1	0	0	0	0	0	0	0	0	1	5	2	0	1	2	1	0	0	0	1	2	0	1	4	0	2	1	0	0	0	2	2	0	0
Diptera_Lonchaeidae	0	0	2	0	0	0	0	0	0	2	0	1	2	1	1	1	0	2	1	4	0	0	0	2	2	0	2	0	0	0	3	2	0	1	4	6	2	4	3
Hymenoptera_Apidae	1	2	1	6	0	0	0	1	0	9	7	0	0	0	0	2	1	0	0	11	0	0	0	0	0	0	0	0	2	2	6	11	4	1	15	10	4	5	1
Coleoptera_Carabidae	3	3	0	2	0	0	0	5	0	2	10	0	1	0	0	2	0	0	1	13	0	0	0	1	2	0	1	0	13	3	3	7	2	9	1	4	2	3	0
Hemiptera_Meenoplidae	0	0	0	0	0	0	0	0	0	0	0	0	0	0	0	1	0	0	1	0	1	0	1	1	2	0	3	1	3	3	2	5	2	2	3	2	1	0	0
Coleoptera_Cerambycidae	6	1	1	0	0	0	2	0	0	4	2	0	3	0	2	0	0	1	1	2	1	0	1	1	0	2	0	0	4	2	2	2	3	2	2	6	2	4	2
Lepidoptera_Nepticulidae	1	0	1	4	0	0	0	0	0	4	0	0	0	0	0	1	0	0	0	1	0	0	0	0	1	1	0	0	10	7	12	7	9	3	9	5	11	6	2
Orthoptera_Acrididae	0	1	2	8	0	0	0	0	0	0	2	0	0	0	0	0	0	0	0	14	0	0	0	0	0	0	0	0	1	5	9	6	12	5	8	10	6	3	0
Diptera_Keroplatidae	4	0	0	0	0	0	0	1	0	10	1	0	2	0	1	2	0	1	0	3	2	1	0	0	1	1	1	1	1	1	3	2	3	0	2	5	4	5	1
Coleoptera_Scirtidae	2	0	0	0	0	0	1	1	0	2	2	7	3	3	0	2	0	1	0	0	1	0	1	0	1	1	0	0	0	0	0	1	0	0	0	0	0	3	0
Lepidoptera_Dryadaulidae	2	0	0	0	0	0	0	0	0	0	0	1	2	1	1	3	2	1	2	0	2	1	0	0	0	2	2	1	0	0	0	0	0	0	0	0	0	0	0
Hymenoptera_Chalcididae	0	0	2	0	0	0	0	0	0	0	0	1	0	0	1	0	0	0	0	12	0	0	0	0	0	0	0	0	0	12	14	13	2	1	23	33	0	4	1
Coleoptera_Scarabaeidae	1	0	0	2	0	1	0	0	0	0	5	0	3	1	2	0	0	2	0	3	0	0	0	0	1	4	0	0	17	1	1	3	3	0	2	3	6	0	0
Coleoptera_Corylophidae	7	2	0	0	0	0	5	0	0	0	7	0	2	0	3	0	0	1	1	4	0	0	0	0	0	1	1	0	4	2	4	3	4	2	9	4	5	2	1
Hemiptera_Rhyparochromidae	0	0	1	1	0	0	0	0	0	1	2	0	3	1	0	0	0	1	0	8	0	0	0	0	0	0	0	0	5	6	6	10	7	14	6	8	5	1	0
Hemiptera_Achilidae	2	0	0	0	0	0	0	0	0	0	2	0	0	0	0	0	0	0	0	0	1	0	1	0	3	0	2	3	1	0	2	0	0	0	0	0	1	0	0
Diptera_Empididae	8	0	0	1	0	0	5	2	1	18	7	0	0	0	0	0	0	0	0	4	0	0	0	0	0	0	1	0	0	0	0	0	1	0	0	2	1	5	10
Hymenoptera_Eupelmidae	0	2	2	0	0	0	0	0	0	0	1	0	0	0	0	0	0	0	0	3	0	0	0	0	0	0	0	0	5	8	8	16	6	5	15	16	9	4	0
Diptera_Bombyliidae	1	2	6	3	0	0	0	0	0	1	0	0	0	0	0	0	0	0	0	4	0	0	0	0	0	0	0	0	3	4	15	10	6	0	8	14	3	0	1
Hymenoptera_Mutillidae	1	1	1	3	0	1	0	1	0	0	4	0	1	0	0	0	0	0	0	3	0	0	0	0	0	1	0	0	1	13	6	8	7	2	2	9	4	0	0
Psocoptera_Psocidae	6	0	0	0	0	0	0	1	1	0	7	1	1	0	2	1	3	1	0	2	2	0	0	0	1	1	1	0	4	0	2	0	0	1	0	0	2	1	0
Hymenoptera_Vespidae	1	0	1	1	0	0	1	0	1	4	3	0	1	0	1	0	0	0	0	14	0	0	1	1	0	1	0	0	0	5	1	3	2	1	6	4	0	2	2
Diptera_Micropezidae	2	0	0	0	0	0	0	1	1	1	4	1	0	0	0	0	0	0	0	0	1	1	0	1	2	0	2	1	0	0	0	0	0	0	0	0	0	1	1
Coleoptera_Cybocephalidae	0	1	1	2	0	0	0	0	0	0	0	0	0	0	0	0	0	0	0	0	0	0	0	0	0	0	0	0	6	9	4	16	10	8	6	4	14	0	0
Coleoptera_Melyridae	1	0	0	2	0	0	1	0	0	2	0	0	0	0	0	0	0	0	0	6	0	0	0	0	0	0	0	0	4	10	9	9	8	3	10	19	8	1	0
Hemiptera_Delphacidae	1	2	3	1	0	0	1	0	0	2	2	0	0	0	0	0	0	0	0	9	0	0	0	0	1	0	0	0	10	9	4	6	3	1	7	5	4	2	0
Psocoptera_Ectopsocidae	1	1	2	0	0	0	0	0	0	0	3	1	0	0	0	0	0	5	0	3	2	0	0	0	0	0	1	2	0	0	0	0	0	0	1	0	2	1	0
Lepidoptera_Nymphalidae	1	0	0	0	0	0	0	0	0	1	1	0	0	0	1	0	0	0	2	3	1	0	1	1	2	1	0	0	0	2	3	1	1	1	3	3	1	7	0
Coleoptera_Buprestidae	0	1	1	1	0	0	1	1	1	1	0	0	0	0	0	0	0	0	0	5	0	0	0	0	0	1	0	0	0	12	6	11	5	0	6	15	5	2	1
Hymenoptera_Evaniidae	1	0	1	1	0	0	0	1	0	0	5	0	0	0	0	0	0	0	0	4	0	0	0	1	1	3	0	0	3	5	7	4	5	1	3	6	8	0	0
Coleoptera_Anthicidae	0	6	0	3	0	0	1	0	0	0	0	0	0	0	0	0	0	0	0	5	1	1	0	0	0	2	0	0	2	4	2	2	0	3	8	1	1	2	0
Diptera_Xenasteiidae	0	0	0	0	1	0	0	0	0	0	0	0	0	0	0	0	0	0	0	0	1	1	2	0	2	1	2	0	0	0	0	0	0	0	0	0	0	0	0
Coleoptera_Ptinidae	2	1	3	2	0	0	0	0	0	0	1	1	0	0	0	0	0	0	0	0	0	0	0	0	0	0	0	0	9	2	5	7	5	5	0	2	8	3	0
Lepidoptera_Lycaenidae	0	0	1	2	0	0	0	0	0	0	0	0	0	2	0	2	0	0	0	11	0	1	0	0	0	0	1	0	0	0	6	4	0	0	8	10	0	0	0
Coleoptera_Nitidulidae	4	1	2	1	0	0	0	4	0	3	11	0	2	0	0	0	0	0	0	0	0	0	0	0	1	0	1	1	0	0	0	1	0	0	2	0	0	2	0
Blattodea_Rhinotermitidae	0	0	0	0	1	0	0	0	0	0	0	0	0	0	0	0	0	1	1	0	1	1	0	1	0	1	1	0	0	0	0	0	0	0	0	0	0	0	0
Coleoptera_Brentidae	5	1	1	0	0	0	5	0	0	0	7	0	0	0	0	0	0	0	0	2	0	0	0	0	0	0	0	0	1	5	3	11	2	5	9	8	5	0	0
Hymenoptera_Dryinidae	6	0	1	0	0	0	2	1	0	3	2	0	0	0	0	0	0	0	0	6	0	0	0	0	0	2	0	0	4	4	4	0	1	3	6	8	4	7	1
Coleoptera_Tenebrionidae	6	0	0	4	0	0	1	1	0	1	6	0	1	0	0	0	0	0	1	2	0	0	0	0	0	0	0	0	7	2	3	1	3	1	2	0	4	8	1
Hemiptera_Flatidae	3	0	0	1	0	0	1	0	0	0	3	1	1	0	1	0	0	0	2	1	1	0	0	0	0	2	1	0	3	0	2	0	3	3	0	0	6	1	0
Coleoptera_Scraptiidae	1	2	1	0	0	0	0	1	0	2	1	0	0	0	0	0	0	0	0	1	0	0	0	0	0	1	0	0	7	3	6	3	6	4	2	3	7	4	1
Psocoptera_Psocetae	0	0	0	0	0	0	0	0	0	0	0	0	0	0	1	1	0	1	1	0	1	0	1	0	1	2	1	1	0	0	0	0	0	0	0	0	0	0	0
Coleoptera_Latridiidae	4	3	2	1	0	0	3	0	0	1	4	0	0	0	0	0	0	0	0	3	0	0	0	0	0	0	0	0	3	3	1	1	1	0	6	3	2	9	3
Hemiptera_Lygaeidae	2	1	2	6	0	0	0	0	0	0	0	0	0	0	0	0	0	0	0	3	0	0	0	0	0	0	0	0	2	4	3	7	5	5	2	4	1	0	0
Lepidoptera_Coleophoridae	0	3	2	1	1	0	0	0	0	2	0	0	0	0	0	0	0	1	0	1	0	0	0	0	0	1	0	0	2	1	1	1	0	0	0	0	0	6	0
Hymenoptera_Megachilidae	0	4	1	2	0	0	0	0	0	0	0	0	0	0	0	0	0	0	0	3	0	0	0	0	0	0	0	0	0	6	6	4	5	0	8	7	2	3	1
Lepidoptera_Bucculatricidae	0	0	1	4	0	0	0	0	0	1	0	0	0	0	0	0	0	0	0	0	0	0	0	0	0	0	0	0	0	6	6	3	2	3	18	10	4	2	1
Lepidoptera_Scythrididae	0	0	0	5	0	0	0	0	0	0	0	0	0	0	0	0	0	0	0	2	0	0	0	0	0	0	0	0	2	8	6	5	3	4	8	9	4	0	0
Orthoptera_Gryllidae	1	1	0	0	0	0	2	0	0	0	3	0	1	0	1	1	0	0	0	2	0	0	0	0	0	2	0	2	0	1	2	1	0	0	1	1	3	2	0
Lepidoptera_Oecophoridae	0	0	0	0	1	0	0	0	0	1	2	1	2	0	0	0	0	0	0	2	0	1	0	0	1	1	0	0	1	0	0	0	0	0	0	1	0	0	0
Hymenoptera_Chalcidoidea	0	0	0	0	0	0	0	0	0	0	0	2	5	0	3	2	0	1	2	0	1	0	0	0	0	3	0	0	0	0	0	0	0	0	0	0	0	0	0
Diptera_Mythicomyiidae	0	0	0	12	0	0	0	0	0	0	0	0	0	0	0	0	0	0	0	4	0	0	0	0	0	0	0	0	0	3	3	7	3	2	0	2	1	0	0
Psocoptera_Liposcelididae	0	0	3	2	0	1	0	0	0	0	0	0	0	0	0	0	0	0	0	0	0	0	0	0	0	0	0	0	6	1	3	4	2	2	1	3	3	0	0
Diptera_Empidoidea	0	0	0	0	1	1	0	0	0	0	0	0	1	0	0	0	0	0	0	0	0	0	0	1	0	0	0	0	0	0	0	0	0	0	0	0	0	0	0
Lepidoptera_Lyonetiidae	1	0	0	2	0	0	0	0	0	0	0	0	1	0	1	1	0	0	0	1	1	0	0	1	1	1	0	0	0	4	0	3	3	1	8	3	2	0	0
Psocoptera_Lachesillidae	1	3	4	1	0	0	1	0	0	0	5	0	0	0	0	0	0	0	0	4	0	0	0	0	0	0	0	0	2	1	4	4	2	1	3	4	2	1	0
Diptera_Sepsidae	1	3	2	0	0	0	0	0	0	4	0	0	0	1	0	0	0	0	0	3	2	0	0	0	0	1	0	0	2	1	2	2	2	1	5	1	1	1	0
Hymenoptera_Eurytomidae	0	0	0	0	0	0	0	0	0	0	0	0	3	0	0	0	0	0	0	5	0	0	0	0	0	0	0	0	0	5	1	7	3	0	24	8	5	4	2
Diptera_Tipulidae	1	0	0	0	0	0	1	3	1	3	1	1	0	0	0	0	0	0	0	2	1	0	0	0	0	0	0	1	0	0	0	0	0	0	0	0	0	8	0
Lepidoptera_Blastobasidae	2	0	1	0	0	0	0	0	0	0	2	0	1	1	2	0	0	1	0	0	1	0	0	0	0	1	0	0	2	3	2	1	2	2	3	0	4	5	0
Diptera_Therevidae	2	0	3	2	0	0	0	0	0	2	1	0	0	0	0	0	0	0	0	1	0	0	0	0	0	0	0	0	3	2	2	4	4	4	1	3	2	6	0
Hemiptera_Cixiidae	6	1	0	2	0	0	4	1	0	0	3	1	0	0	0	0	0	0	0	2	0	0	0	0	0	0	0	0	4	4	3	2	1	0	2	1	1	0	0
Hemiptera_Tingidae	1	0	0	4	0	0	0	0	0	0	1	0	0	0	0	1	0	0	0	3	0	0	0	0	0	0	0	0	5	4	4	6	1	1	9	4	2	2	0
Mantodea_Mantidae	0	1	1	2	0	0	0	0	0	0	0	0	0	0	0	0	0	0	0	2	1	1	0	0	0	1	0	1	1	1	1	0	1	0	1	0	1	1	0
Coleoptera_Throscidae	2	0	0	0	0	0	0	1	0	0	2	0	0	0	0	0	0	0	0	2	1	0	0	0	0	1	0	0	5	0	2	2	4	4	2	3	6	2	2
Coleoptera_Erotylidae	3	0	0	0	0	0	3	3	0	0	10	1	0	0	1	0	0	1	0	4	0	0	0	0	0	0	0	0	0	1	3	0	1	0	1	1	0	1	1
Hemiptera_Reduviidae	1	0	0	0	0	0	0	0	0	0	2	1	3	0	0	1	0	2	0	4	0	0	0	0	0	2	0	0	2	3	1	2	4	2	1	1	1	0	0
Diptera_Chyromyidae	0	7	1	5	0	0	0	0	0	0	0	0	0	0	0	0	0	0	0	0	0	0	0	0	0	0	0	0	2	0	2	1	0	0	1	2	0	0	0
Coleoptera_Ptilodactylidae	8	0	0	0	0	0	4	3	1	0	11	0	1	0	1	0	0	0	0	0	0	0	0	0	0	1	0	0	0	0	0	0	0	0	0	0	0	2	0
Hymenoptera_Tiphiidae	1	0	2	1	0	0	0	0	0	0	2	0	0	0	0	0	0	0	0	10	1	0	0	0	0	1	0	0	0	2	2	0	4	0	4	6	7	1	0
Neuroptera_Chrysopidae	1	2	3	2	0	0	0	0	0	1	4	0	0	0	0	0	0	0	0	0	0	0	0	0	0	0	0	0	0	4	1	2	3	1	7	0	5	2	0
Hemiptera_Pentatomidae	0	0	0	0	0	0	0	0	0	1	0	0	0	0	0	0	0	0	0	10	1	0	0	0	0	1	0	0	1	2	1	4	3	8	3	2	2	1	0
Diptera_Tephritidae	0	0	1	2	0	0	0	0	0	1	0	0	0	0	0	0	0	0	1	5	1	0	0	0	0	0	0	0	1	4	1	4	0	1	11	3	5	0	0
Diptera_Rhiniidae	0	1	0	0	0	0	0	0	0	0	0	0	0	1	0	0	0	0	0	3	0	0	0	0	0	1	0	0	4	5	6	5	2	1	6	4	3	0	0
Thysanoptera_Aeolothripidae	1	1	1	0	0	0	1	0	0	0	2	0	0	0	0	0	0	0	0	0	0	0	0	0	0	0	0	0	4	3	3	4	3	1	6	7	4	2	1
Coleoptera_Phalacridae	0	0	0	0	0	0	0	0	0	0	0	0	0	0	0	0	0	0	0	2	0	0	0	0	0	0	0	0	8	9	6	3	2	0	10	4	4	3	0
Hymenoptera_Tenthredinidae	0	0	0	0	0	0	0	0	0	11	0	0	0	0	0	0	0	0	0	3	0	0	0	0	0	0	0	0	1	0	0	1	0	0	3	1	0	7	9
Coleoptera_Lycidae	8	0	0	0	0	0	1	4	1	1	4	1	0	0	0	0	0	0	0	0	0	0	0	0	0	0	0	0	0	0	0	0	1	1	0	0	0	1	0
Diptera_Asteiidae	0	2	2	0	0	0	0	0	0	1	1	0	0	0	0	0	0	0	0	1	0	0	0	1	1	0	0	0	1	1	0	2	0	0	3	2	2	0	0
Hemiptera_Anthocoridae	3	0	0	1	0	0	1	1	0	1	3	0	1	1	0	0	0	1	0	0	0	0	0	0	0	0	0	0	0	2	1	1	0	0	10	1	4	2	0
Lepidoptera_Elachistidae	1	1	0	1	0	0	0	0	0	2	0	0	0	0	0	0	0	0	0	2	0	0	0	0	0	0	0	0	2	4	0	5	4	1	4	3	4	3	0
Hemiptera_Ceratocombidae	3	0	0	0	0	0	2	1	3	0	8	0	0	0	0	0	0	0	0	0	0	0	0	0	0	0	0	0	1	1	0	0	0	0	1	0	0	0	0
Lepidoptera_Pterophoridae	0	3	2	0	0	0	0	0	0	0	0	0	0	0	0	0	0	0	0	1	0	0	0	0	0	0	0	0	3	5	3	2	1	0	3	5	0	1	0
Hemiptera_Derbidae	0	0	0	0	0	0	0	0	1	0	2	0	1	0	1	1	0	0	0	0	0	0	0	0	0	0	0	1	3	0	1	0	1	0	1	1	1	0	0
Hemiptera_Tropiduchidae	1	0	0	0	0	0	1	0	0	0	3	0	0	0	0	0	0	0	0	1	0	0	0	0	0	1	0	2	1	0	0	0	0	0	1	0	0	0	0
Lepidoptera_Pieridae	0	0	0	2	0	0	0	0	0	0	0	0	0	0	0	0	0	0	0	1	0	0	0	0	0	0	0	0	0	4	5	6	3	0	5	11	1	1	0
Hemiptera_Pseudococcidae	0	0	0	0	0	0	1	0	0	0	0	0	2	0	0	0	0	0	0	0	0	0	0	0	0	0	0	0	2	2	2	6	3	3	4	1	9	0	0
Coleoptera_Cantharidae	5	0	0	0	0	0	1	2	0	13	8	0	0	0	0	0	0	0	0	1	0	0	0	0	0	0	0	0	0	0	1	1	1	0	1	0	0	2	0
Hymenoptera_Sphecidae	0	1	1	1	0	0	0	0	0	0	1	0	0	0	0	0	0	0	0	3	1	0	0	0	1	1	0	0	1	0	1	2	1	0	2	4	1	1	0
Hymenoptera_Pemphredonidae	0	1	3	1	0	0	0	0	0	2	0	0	0	0	0	0	0	0	0	7	0	0	0	0	0	0	0	0	0	3	2	1	1	0	4	2	1	0	0
Coleoptera_Bostrichidae	0	0	2	4	0	0	0	0	0	0	0	0	0	0	0	0	0	0	0	0	0	0	0	0	0	0	0	0	1	2	1	1	2	4	0	1	1	0	0
Hymenoptera_Signiphoridae	0	0	4	0	0	0	0	0	0	0	0	0	0	0	0	0	0	0	0	3	0	0	0	0	0	0	0	0	0	1	0	3	2	2	5	4	4	0	0
Lepidoptera_Plutellidae	0	1	0	1	0	0	0	0	0	1	0	0	0	0	0	0	0	0	0	2	0	0	0	0	0	0	0	0	3	3	3	3	1	2	3	3	3	1	0
Psocoptera_Amphientomidae	0	0	0	0	0	0	0	0	1	0	2	0	0	0	2	0	0	1	1	2	0	0	0	0	0	0	0	0	0	0	1	0	0	2	1	1	0	0	0
Lepidoptera_Nolidae	1	0	1	0	0	0	0	0	0	0	0	0	0	0	0	0	0	0	0	2	0	0	0	0	0	0	0	0	1	4	5	2	2	0	10	2	5	0	0
Hemiptera_Schizopteridae	4	0	0	0	0	0	2	0	0	0	6	0	1	0	0	0	0	2	0	0	0	0	0	0	0	2	0	0	3	0	0	0	0	0	0	0	2	0	0
Coleoptera_Endomychidae	2	0	0	0	0	0	0	0	0	1	3	1	0	0	0	2	0	0	0	0	1	0	0	0	0	1	0	0	2	0	0	1	1	1	0	0	0	0	1
Hymenoptera_Megaspilidae	0	2	0	0	0	0	0	0	0	2	0	0	1	0	0	0	0	0	1	3	0	0	0	0	0	0	0	0	1	0	1	0	0	1	0	1	0	3	2
Hymenoptera_Torymidae	0	0	0	0	0	0	0	0	0	0	0	0	0	0	0	0	0	0	0	2	0	0	0	0	0	0	0	0	0	7	5	6	2	0	7	4	2	1	0
Lepidoptera_Immidae	0	0	0	0	0	0	0	0	0	0	0	0	0	0	0	0	0	0	0	0	1	0	1	0	0	0	1	0	0	0	0	0	0	0	0	0	0	0	0
Diptera_Canacidae	0	0	1	0	0	0	0	0	0	0	0	0	0	0	0	0	0	0	0	1	1	1	0	1	0	0	0	0	0	0	0	0	0	0	0	0	0	0	0
Orthoptera_Tettigoniidae	1	0	0	0	0	0	1	0	0	0	1	0	0	0	0	0	0	0	0	3	0	0	0	0	0	0	0	0	2	3	3	2	3	0	3	0	3	4	0
Lepidoptera_Chimabachidae	0	0	0	0	1	0	0	0	0	0	0	0	0	0	0	0	0	0	0	0	0	0	0	0	0	0	0	0	0	0	0	0	0	0	0	0	0	0	0
Psocoptera_Pseudocaeciliidae	0	0	0	0	0	0	0	0	0	0	0	0	0	0	1	1	1	1	0	0	0	1	0	0	0	1	0	0	0	0	0	0	0	0	0	0	0	0	0
Lepidoptera_Psychidae	1	0	0	0	0	0	0	1	1	0	2	0	0	0	0	0	0	0	0	1	0	0	0	0	0	0	0	0	1	0	2	2	3	0	2	2	3	1	0
Diptera_Clusiidae	0	0	0	0	0	0	0	0	0	1	2	1	2	2	0	0	0	0	0	0	0	0	0	0	0	0	0	0	0	0	0	0	0	0	0	0	0	2	2
Coleoptera_Dermestidae	0	1	0	3	0	0	0	0	0	0	1	0	0	0	0	0	0	0	0	0	0	0	0	0	0	0	0	0	0	1	3	5	3	0	0	1	1	1	0
Diptera_Heleomyzidae	0	0	1	0	0	0	0	0	0	12	0	0	0	0	0	0	0	0	0	4	0	0	0	0	0	0	0	0	1	0	1	1	0	2	0	2	0	2	0
Hemiptera_Issidae	6	0	0	0	0	0	3	0	0	0	5	0	0	0	0	0	0	1	0	1	0	0	0	0	1	0	0	0	0	0	0	0	0	0	0	0	0	0	0
Lepidoptera_Riodinidae	0	0	0	0	0	1	0	0	0	0	0	0	0	0	0	0	0	0	0	0	0	0	0	0	0	0	0	0	1	2	1	1	0	0	2	1	1	0	0
Lepidoptera_Roeslerstammiidae	0	0	0	0	0	0	0	0	0	0	0	0	0	0	0	0	0	0	0	0	1	0	1	0	1	0	0	0	0	0	0	0	0	0	0	0	0	0	0
Hemiptera_Oxycarenidae	0	1	1	3	0	0	0	0	0	0	0	0	0	0	0	0	0	0	0	0	0	0	0	0	0	0	0	0	1	1	1	1	2	1	2	1	0	0	0
Hymenoptera_Colletidae	0	3	2	0	0	0	0	0	0	0	0	0	1	0	0	0	0	0	0	1	0	0	0	0	0	0	0	0	0	0	0	1	1	0	0	0	0	2	1
Psocoptera_Peripsocidae	4	0	0	0	0	0	0	0	0	1	3	0	0	0	0	0	1	0	0	3	0	0	0	0	0	0	0	0	3	0	0	1	1	0	3	2	2	0	0
Lepidoptera_Autostichidae	3	1	2	0	0	0	2	1	0	0	4	0	0	0	0	0	0	0	0	2	0	0	0	0	0	0	0	0	0	0	0	0	0	0	0	0	0	0	0
Coleoptera_Mycetophagidae	1	1	1	1	0	0	0	1	0	0	3	0	0	0	0	0	0	0	0	0	0	0	0	0	0	0	0	0	1	1	2	1	1	0	2	0	1	1	0
Hymenoptera_Philanthidae	0	1	1	2	0	0	0	0	0	0	0	0	0	0	0	0	0	0	0	4	0	0	0	0	0	0	0	0	0	0	2	1	2	0	4	0	1	0	0
Coleoptera_Laemophloeidae	2	0	1	2	0	0	0	0	1	0	1	0	0	0	0	0	0	0	0	2	0	0	0	0	0	0	0	0	0	0	0	2	0	0	2	1	1	0	0
Psocoptera_Myopsocidae	0	0	0	0	0	0	0	0	0	0	2	0	0	0	1	0	0	0	0	0	0	0	0	1	0	0	0	0	1	1	1	1	1	1	0	1	1	1	0
Coleoptera_Melandryidae	2	0	0	0	0	0	5	0	1	0	3	0	0	0	0	0	0	0	0	0	0	0	0	0	0	0	0	0	0	0	0	0	0	0	0	0	0	0	1
Ephemeroptera_Baetidae	0	0	0	0	0	0	0	0	0	0	0	0	1	0	0	0	1	0	2	0	0	0	0	0	0	0	0	0	0	0	0	5	0	0	2	0	0	0	0
Diptera_Periscelididae	0	0	0	0	0	0	0	0	0	0	1	0	1	1	1	0	0	0	0	1	2	0	0	0	0	0	0	0	0	0	0	1	0	0	2	0	1	0	0
Lepidoptera_Depressariidae	1	0	0	0	0	0	0	0	0	1	7	0	0	0	0	0	0	0	0	4	1	0	0	0	0	0	0	0	1	0	1	1	1	0	1	1	1	2	0
Neuroptera_Hemerobiidae	1	0	1	0	0	0	2	0	0	0	1	0	0	0	0	0	0	0	0	0	0	0	0	0	0	0	0	0	0	2	2	2	1	0	3	0	1	3	0
Diptera_Carnidae	0	1	1	1	0	0	0	0	0	0	0	0	0	0	0	0	0	0	0	1	0	0	0	0	0	0	0	0	0	0	4	2	0	0	1	6	1	0	0
Coleoptera_Silvanidae	0	0	0	1	0	0	0	0	0	0	0	0	0	0	0	0	0	0	0	1	1	0	0	0	0	0	0	0	0	1	1	1	1	2	3	0	2	0	1
Orthoptera_Mogoplistidae	0	0	0	0	0	0	0	0	0	0	0	0	0	0	0	0	0	0	0	0	0	0	0	0	0	0	0	0	2	1	2	4	5	2	1	1	2	0	0
Hemiptera_Dictyopharidae	0	0	1	1	0	0	0	0	0	0	0	0	0	0	0	0	0	0	0	0	0	0	0	0	0	0	0	0	3	0	1	3	0	2	0	2	4	0	0
Trichoptera_Hydroptilidae	0	0	0	0	0	0	0	1	0	0	3	0	0	0	0	0	0	0	0	2	0	0	0	0	0	0	0	0	1	0	0	2	0	0	4	3	1	7	0
Hymenoptera_Sclerogibbidae	0	1	1	2	0	0	0	0	0	0	0	0	0	0	0	0	0	0	0	3	0	0	0	0	0	0	0	0	0	1	1	2	0	0	1	1	0	0	0
Diptera_Scenopinidae	0	0	2	1	0	0	0	0	0	0	0	0	0	0	0	0	0	0	0	0	0	0	0	0	0	0	0	0	0	1	3	1	1	1	1	3	0	0	0
Hymenoptera_Scoliidae	0	0	1	1	0	0	0	0	0	0	0	0	0	0	0	1	0	0	0	1	0	0	0	0	0	0	0	0	2	0	2	1	2	0	0	1	1	0	0
Hymenoptera_Cynipidae	0	0	0	0	0	0	2	0	0	0	2	0	0	0	0	0	0	0	0	1	0	0	0	0	0	0	0	0	0	1	0	1	0	0	0	0	0	2	4
Orthoptera_Tetrigidae	0	1	1	0	0	0	0	0	0	0	2	0	1	1	0	0	0	0	0	4	0	0	0	0	0	0	0	0	0	0	0	0	0	0	0	1	0	0	0
Orthoptera_Gryllacrididae	1	0	0	0	0	0	2	0	1	0	0	0	0	0	0	0	0	0	0	0	0	0	0	0	0	0	0	0	1	1	1	1	1	0	1	1	0	0	0
Diptera_Scathophagidae	0	1	0	0	0	0	0	0	0	4	0	0	0	0	0	0	0	0	0	2	0	0	0	0	0	0	0	0	0	0	0	0	0	0	0	0	0	1	4
Diptera_Simuliidae	0	0	0	0	0	0	0	1	0	1	1	0	0	0	0	0	0	0	0	2	0	0	0	0	0	0	0	0	0	1	0	6	0	0	3	4	0	0	1
Embioptera_Embiidae	0	1	1	1	0	0	0	0	0	0	0	0	0	0	0	0	0	0	0	0	0	0	0	0	0	0	0	0	0	1	4	1	0	0	2	1	1	0	0
Psocoptera_Archipsocidae	0	0	0	0	0	0	0	0	0	0	2	0	0	1	0	0	0	0	0	0	0	0	0	0	0	0	0	0	0	0	0	4	2	0	3	0	5	0	0
Coleoptera_Lymexylidae	0	0	0	0	0	0	0	0	0	1	0	0	0	0	1	0	0	0	0	0	0	1	0	0	0	1	0	0	0	0	0	1	0	0	0	0	0	0	0
Diptera_Fanniidae	0	1	0	0	0	0	1	0	0	8	0	0	0	0	0	0	0	0	0	3	0	0	0	0	0	0	0	0	0	0	0	0	0	0	0	0	0	2	0
Neuroptera_Mantispidae	0	0	0	0	0	0	0	0	0	0	0	0	0	0	0	0	0	0	0	0	0	0	0	0	0	0	0	1	1	0	1	0	1	0	0	0	0	0	0
Coleoptera_Ptiliidae	0	1	0	0	0	0	0	0	0	0	0	0	0	0	0	0	0	0	0	0	0	0	0	0	0	0	0	0	2	2	1	3	0	1	5	0	1	0	0
Lepidoptera_Hesperiidae	1	0	0	0	0	0	0	0	0	0	1	0	0	0	0	0	0	0	0	4	0	0	0	0	0	0	0	0	0	2	1	2	0	0	4	2	1	0	1
Hemiptera_Membracidae	0	0	0	0	0	0	2	0	0	0	3	0	0	0	0	0	0	0	0	3	0	0	0	0	0	0	0	0	0	0	0	1	0	1	0	0	0	0	2
Trichoptera_Ecnomidae	0	0	0	0	0	0	0	0	0	0	0	0	0	0	0	2	0	0	0	0	1	0	0	0	0	1	0	0	0	1	1	1	0	0	0	0	0	0	0
Lepidoptera_Stathmopodidae	0	0	1	1	0	0	0	0	0	0	3	0	0	0	0	0	0	0	0	1	0	0	0	0	0	0	0	0	1	1	0	1	0	1	1	1	0	0	0
Coleoptera_Leiodidae	3	0	0	0	0	0	1	1	0	6	2	0	0	0	0	0	0	0	0	0	0	0	0	0	0	0	0	0	0	0	0	0	0	0	0	0	0	0	0
Orthoptera_Thericleidae	0	0	0	0	0	0	0	0	0	0	0	0	0	0	0	0	0	0	0	0	0	0	0	0	0	0	0	0	0	3	1	6	3	0	1	0	2	0	0
Diptera_Cryptochetidae	0	0	0	0	0	0	0	0	0	0	0	0	0	0	0	0	0	0	0	2	0	0	0	0	0	0	0	0	2	1	1	2	0	0	2	5	3	0	0
Coleoptera_Cryptophagidae	0	2	0	0	0	0	0	0	0	1	1	0	0	0	0	0	0	0	0	4	0	0	0	0	0	0	0	0	0	0	0	0	0	0	0	0	0	0	1
Lepidoptera_Limacodidae	2	0	0	0	0	0	0	0	0	0	1	0	0	0	0	0	0	0	0	0	0	0	0	1	0	0	0	0	0	0	0	0	0	0	0	0	0	1	0
Diptera_Xylomyidae	1	0	0	0	0	0	0	1	0	0	3	0	0	0	0	0	0	0	0	0	0	0	0	0	1	0	0	0	0	0	0	0	0	0	0	0	0	2	0
Lepidoptera_Batrachedridae	0	0	0	0	0	0	0	1	0	1	0	0	3	0	0	0	0	0	0	1	0	0	0	0	0	0	0	0	1	0	0	1	0	0	1	1	1	0	0
Diptera_Chamaemyiidae	0	0	2	0	0	0	0	0	0	1	0	0	0	0	0	0	0	0	0	2	0	0	0	0	0	0	0	0	0	1	1	0	1	0	0	1	1	0	0
Coleoptera_Monotomidae	2	1	0	0	0	0	2	1	0	0	1	0	0	0	0	0	0	0	0	0	0	0	0	0	0	0	0	0	0	0	0	0	0	0	0	0	0	0	0
Hemiptera_Rhopalidae	0	0	0	1	0	0	0	0	0	0	0	0	0	0	0	0	0	0	0	3	0	0	0	0	0	0	0	0	0	1	0	0	0	2	2	2	1	0	0
Hemiptera_Berytidae	0	0	0	0	0	0	0	0	0	0	0	0	0	0	0	0	0	0	0	0	0	0	0	0	0	0	0	0	4	1	0	1	1	2	1	2	0	0	0
Hemiptera_Diaspididae	0	0	0	0	0	0	0	0	0	0	0	1	1	0	0	0	0	0	0	0	0	0	0	0	0	1	0	0	0	0	0	1	1	0	0	1	2	0	0
Lepidoptera_Euteliidae	1	0	0	0	0	0	0	0	0	0	1	0	0	0	0	0	0	0	0	0	0	0	0	0	0	0	0	0	0	3	1	2	3	0	0	2	1	0	0
Lepidoptera_Saturniidae	0	0	0	0	0	0	0	0	0	0	0	0	0	0	0	0	0	0	0	0	0	0	0	0	0	0	1	0	0	0	1	0	0	1	0	0	1	0	0
Coleoptera_Zopheridae	3	0	0	0	0	0	2	0	0	0	2	0	0	0	0	0	0	0	0	0	0	0	0	0	0	0	0	0	0	0	1	0	1	0	1	1	0	0	0
Psocoptera_Philotarsidae	2	1	1	0	0	0	0	0	0	0	2	0	0	0	0	0	0	0	0	0	0	0	0	0	0	0	0	0	1	0	0	0	0	0	2	0	0	0	0
Diptera_Ulidiidae	0	1	2	0	0	0	0	0	0	0	0	0	0	0	0	0	0	0	0	0	0	0	0	0	0	0	0	0	0	0	0	0	0	0	1	0	0	2	0
Hymenoptera_Azotidae	0	0	0	1	0	0	0	0	0	0	0	0	0	0	0	0	0	0	0	2	0	0	0	0	0	0	0	0	0	0	0	1	1	0	3	3	2	0	0
Embioptera_Oligotomidae	0	1	1	0	0	0	0	0	0	0	0	0	0	0	0	0	0	0	0	1	0	0	0	0	0	0	0	0	0	0	1	0	1	1	0	0	0	0	0
Lepidoptera_Eriocottidae	0	0	0	0	0	0	0	0	0	0	0	0	0	0	0	0	0	0	0	2	0	0	0	0	0	0	0	0	2	2	1	1	0	0	0	4	1	0	0
Lepidoptera_Adelidae	0	0	0	0	0	0	0	0	0	0	0	0	0	0	0	0	0	0	0	0	0	0	0	0	0	0	0	0	4	0	0	0	1	1	0	0	2	2	0
Hemiptera_Alydidae	0	0	0	0	0	0	0	0	0	0	0	0	0	0	0	0	0	0	0	1	0	0	0	0	0	0	0	0	1	1	0	3	1	1	0	3	1	0	0
Hymenoptera_Gasteruptiidae	0	0	0	1	0	0	0	0	0	0	0	0	0	0	0	0	0	0	0	0	0	0	0	0	0	0	0	0	0	2	0	3	1	0	0	1	0	2	0
Lepidoptera_Tischeriidae	0	0	0	0	0	0	0	0	0	0	0	0	0	0	0	0	0	0	0	0	0	0	0	0	0	0	0	0	1	1	1	1	1	0	4	2	0	0	1
Hymenoptera_Astatidae	0	1	0	2	0	0	0	0	0	0	0	0	0	0	0	0	0	0	0	1	0	0	0	0	0	0	0	0	0	0	0	0	0	0	1	0	0	0	0
Lepidoptera_Argyresthiidae	0	0	0	0	0	0	0	1	0	2	0	0	0	0	0	0	0	0	0	0	1	0	0	0	0	0	0	0	0	0	0	0	0	0	0	0	0	2	0
Hemiptera_Ricaniidae	0	0	0	0	0	0	0	0	0	0	0	0	0	0	0	0	0	0	0	1	0	0	0	0	0	1	0	0	0	0	1	0	3	1	0	0	1	0	0
Odonata_Aeshnidae	0	0	0	0	0	0	0	0	0	0	0	0	0	0	0	0	0	0	0	0	0	1	0	0	0	0	0	0	0	0	0	0	0	0	0	0	0	0	0
Diptera_Sciomyzidae	0	0	0	0	0	0	0	0	0	1	0	0	0	0	0	0	0	0	0	2	0	0	0	0	0	0	0	0	0	0	0	0	0	0	1	0	0	5	1
Lepidoptera_Heliozelidae	0	0	0	0	0	0	1	0	0	0	1	0	0	0	0	0	0	0	0	0	0	0	0	0	0	0	0	0	0	0	0	0	1	0	0	1	2	4	0
Blattodea_Blaberidae	0	0	0	0	0	0	0	0	0	0	1	0	0	0	0	0	0	0	0	1	0	0	0	0	0	0	0	0	0	1	1	2	1	1	1	2	0	0	0
Coleoptera_Lampyridae	1	0	0	0	0	0	0	0	0	0	4	0	0	0	0	0	0	0	0	1	0	0	0	0	0	0	0	0	0	0	0	0	1	0	0	0	0	2	1
Hemiptera_Geocoridae	0	0	0	2	0	0	0	0	0	0	0	0	0	0	0	0	0	0	0	0	0	0	0	0	0	0	0	0	0	0	0	0	0	2	0	0	0	0	0
Coleoptera_Eucnemidae	4	0	0	0	0	0	1	0	0	0	5	0	0	0	0	0	0	0	0	0	0	0	0	0	0	0	0	0	0	0	0	0	0	0	0	0	0	0	0
Hymenoptera_Thynnidae	0	0	0	0	0	0	0	0	0	0	0	0	0	0	0	0	0	0	1	0	0	0	0	0	0	0	0	0	0	1	1	0	1	0	1	0	0	0	0
Lepidoptera_Bedelliidae	0	1	0	0	0	0	0	0	0	0	0	0	0	0	0	0	0	0	0	2	0	0	0	0	0	0	0	0	0	1	0	0	0	0	3	1	1	0	0
Hemiptera_Nabidae	1	1	0	0	0	0	0	0	0	0	0	0	0	0	0	0	0	0	0	0	0	0	0	0	0	0	0	0	0	1	1	2	1	0	0	0	0	0	0
Hemiptera_Triozidae	0	0	0	0	0	0	0	0	1	0	0	0	0	0	0	0	0	0	0	1	0	0	0	0	0	0	0	0	1	0	0	0	0	0	1	0	0	0	0
Hemiptera_Tettigometridae	0	0	0	0	0	0	0	0	0	0	0	0	0	0	0	0	0	0	0	0	0	0	0	0	0	0	0	0	2	3	0	0	1	0	1	3	0	0	0
Blattodea_Cryptocercidae	0	0	0	0	0	0	0	0	0	0	0	0	0	0	1	0	0	0	1	0	0	0	0	0	0	0	0	0	0	0	0	0	0	0	0	0	0	0	0
Hemiptera_Coreidae	0	0	0	0	0	0	0	0	0	0	0	0	0	0	0	0	0	0	0	3	0	0	0	0	0	0	0	0	1	1	1	0	0	0	0	3	1	0	0
Diptera_Bibionidae	0	0	0	0	0	0	0	1	0	2	2	0	0	0	0	0	0	0	0	3	0	0	0	0	0	0	0	0	0	0	0	0	0	0	0	0	0	0	0
Diptera_Rhagionidae	2	0	0	0	0	0	1	0	0	3	1	0	0	0	0	0	0	0	0	0	0	0	0	0	0	0	0	0	0	0	0	0	0	0	0	0	0	1	0
Neuroptera_Berothidae	0	0	0	0	0	0	0	0	0	0	0	0	0	0	0	0	0	0	0	0	0	0	0	0	0	0	0	0	1	1	1	0	1	1	1	1	1	0	0
Coleoptera_Oedemeridae	0	0	0	0	0	0	1	0	0	2	1	0	0	0	0	1	0	0	0	0	0	0	0	0	0	0	0	0	0	0	0	1	0	0	0	0	0	0	0
Neuroptera_Myrmeleontidae	0	0	0	0	0	0	0	0	0	0	0	0	0	0	0	0	0	0	0	0	0	0	0	0	0	0	0	0	0	0	2	0	0	2	3	0	1	0	0
Diptera_Anisopodidae	1	0	0	0	0	0	1	0	0	2	0	0	0	0	0	0	0	0	0	0	0	0	0	0	0	0	0	0	0	0	0	0	0	0	0	0	0	1	1
Diptera_Psilidae	0	0	0	0	0	0	0	0	0	0	0	0	1	0	0	0	0	0	0	0	0	0	0	0	0	0	0	0	0	0	0	0	0	0	1	0	1	3	1
Lepidoptera_Notodontidae	4	0	0	0	0	0	0	0	0	0	3	0	0	0	0	0	0	0	0	0	0	0	0	0	0	0	0	0	0	0	1	1	0	0	0	0	0	0	0
Hemiptera_Nogodinidae	0	0	0	1	0	0	0	0	0	0	0	0	0	0	0	0	0	0	0	0	0	0	0	0	0	0	0	0	1	0	1	0	0	0	1	1	2	0	0
Hymenoptera_Agaonidae	0	0	0	0	0	0	0	0	0	0	0	0	1	0	0	0	0	0	0	0	0	0	0	0	0	0	0	0	0	0	0	0	2	1	1	2	0	0	0
Psocoptera_Ptiloneuridae	1	0	0	0	0	0	0	1	0	0	5	0	0	0	0	0	0	0	0	0	0	0	0	0	0	0	0	0	0	0	0	0	0	0	0	0	1	0	0
Hemiptera_Enicocephalidae	0	0	0	0	0	0	1	1	0	0	2	0	0	0	0	0	0	0	0	1	0	0	0	0	0	0	0	0	0	0	0	0	0	0	1	0	0	0	0
Hemiptera_Margarodidae	0	0	1	0	0	0	0	0	0	0	0	0	0	0	0	0	0	0	0	0	0	0	0	0	0	0	0	0	1	0	0	1	0	0	0	3	1	0	0
Psocoptera_Trogiidae	0	1	1	0	0	0	0	0	0	0	0	0	0	0	0	0	0	0	0	0	0	0	0	0	0	0	0	0	1	0	0	0	0	0	0	0	0	0	0
Diptera_Polleniidae	0	1	1	0	0	0	0	0	0	1	0	0	0	0	0	0	0	0	0	0	0	0	0	0	0	0	0	0	0	0	0	0	0	0	0	0	0	0	0
Lepidoptera_Sphingidae	0	0	0	0	0	0	0	0	0	0	0	0	0	0	0	0	0	0	0	1	0	0	0	0	0	0	0	0	0	0	2	1	0	0	2	1	0	2	0
Diptera_Anthomyzidae	0	0	0	0	0	0	0	0	0	2	0	0	0	0	0	0	0	0	0	1	0	0	0	0	0	0	0	0	0	2	0	0	0	1	0	0	0	1	0
Mantodea_Tarachodidae	0	0	0	0	0	0	0	0	0	0	0	0	0	0	0	0	0	0	0	0	0	0	0	0	0	0	0	0	2	1	0	2	1	0	1	1	0	0	0
Hymenoptera_Ampulicidae	0	0	0	0	0	0	0	0	0	0	0	0	0	0	0	1	0	0	0	1	0	0	0	0	0	0	0	0	0	2	0	1	0	0	1	0	0	0	0
Hemiptera_Cydnidae	0	0	0	0	0	0	0	0	0	0	1	0	0	0	0	0	0	0	0	1	0	0	0	0	0	0	0	0	0	1	0	2	0	1	0	2	0	0	0
Odonata_Coenagrionidae	0	1	0	0	0	0	0	0	0	0	0	0	0	0	0	0	0	0	0	3	0	0	0	0	0	0	0	0	0	0	0	0	0	0	0	0	0	1	0
Lepidoptera_Momphidae	1	0	0	0	0	0	0	1	0	1	2	0	0	0	0	0	0	0	0	0	0	0	0	0	0	0	0	0	0	0	0	0	0	0	0	0	0	1	0
Hymenoptera_Andrenidae	0	1	0	0	0	0	0	0	0	1	0	0	0	0	0	0	0	0	0	2	0	0	0	0	0	0	0	0	0	0	0	0	0	0	0	0	0	1	0
Lepidoptera_Opostegidae	0	0	0	0	0	0	0	0	0	0	0	0	1	0	0	0	0	0	0	1	0	0	0	0	0	0	0	0	0	0	1	0	0	0	2	2	0	1	0
Hymenoptera_Leucospidae	0	0	0	0	0	0	0	0	0	0	0	0	0	0	0	0	0	0	0	0	0	0	0	0	0	0	0	0	0	1	0	3	1	0	0	1	1	1	0
Psocoptera_Mesopsocidae	2	1	0	0	0	0	0	0	0	0	2	0	0	0	0	0	0	0	0	0	0	0	0	0	0	0	0	0	0	0	0	0	0	0	0	0	0	0	0
Hemiptera_Psyllidae	0	0	0	0	0	0	0	0	0	0	0	0	0	0	0	0	0	0	0	0	0	0	0	0	0	0	0	0	1	1	1	2	0	0	1	1	1	0	0
Trichoptera_Leptoceridae	0	0	0	0	0	0	0	0	0	0	2	0	0	0	0	1	0	0	0	0	0	0	0	0	0	0	0	0	0	0	0	0	0	0	1	0	0	2	0
Trichoptera_Helicopsychidae	0	0	0	0	0	0	0	0	1	0	0	0	0	0	0	0	0	0	0	0	0	0	0	0	0	0	0	0	0	0	0	0	0	0	0	0	0	0	0
Trichoptera_Calamoceratidae	0	0	0	0	0	0	0	0	1	0	0	0	0	0	0	0	0	0	0	0	0	0	0	0	0	0	0	0	0	0	0	0	0	0	0	0	0	0	0
Coleoptera_Phengodidae	0	0	0	0	0	0	0	2	0	0	1	0	0	0	0	0	0	0	0	0	0	0	0	0	0	0	0	0	0	0	0	0	0	0	0	0	0	0	0
Hymenoptera_Perilampidae	0	0	0	0	0	0	0	0	0	0	0	0	0	0	0	0	0	0	0	0	0	0	0	0	0	0	0	0	0	0	1	2	0	0	2	2	2	0	0
Orthoptera_Pyrgomorphidae	0	0	0	1	0	0	0	0	0	0	0	0	0	0	0	0	0	0	0	2	0	0	0	0	0	0	0	0	0	1	0	0	0	0	0	0	1	0	0
Coleoptera_Rhagophthalmidae	0	0	0	0	0	0	0	0	0	0	0	0	0	0	0	0	0	0	1	1	0	0	0	0	0	0	0	0	0	0	0	0	0	0	0	0	0	0	0
Hemiptera_Eurybrachidae	0	0	0	0	0	0	0	0	0	0	0	0	0	0	0	0	0	0	0	0	0	0	0	0	0	0	0	0	1	0	0	1	1	1	1	0	1	0	0
Coleoptera_Telegeusidae	1	0	0	0	0	0	1	1	0	0	0	0	0	0	0	0	0	0	0	0	0	0	0	0	0	0	0	0	0	0	0	0	0	0	0	0	0	0	0
Diptera_Neriidae	0	0	0	0	0	0	0	0	0	0	0	0	0	1	0	0	0	0	0	0	0	0	0	0	0	0	0	0	1	0	0	0	0	0	0	0	0	0	0
Diptera_Rhinophoridae	0	0	1	0	0	0	0	0	0	1	0	0	0	0	0	0	0	0	0	0	0	0	0	0	0	0	0	0	0	0	1	0	0	0	1	1	0	0	0
Diptera_Pyrgotidae	0	0	0	1	0	0	0	0	0	0	0	0	0	0	0	0	0	0	0	0	0	0	0	0	0	0	0	0	1	0	0	0	1	0	0	0	1	0	0
Blattodea_Kalotermitidae	0	0	0	0	0	0	0	0	0	0	0	0	0	0	0	0	0	0	0	0	0	0	0	0	0	0	0	0	0	0	2	2	0	0	1	3	0	0	0
Diptera_Aulacigastridae	2	0	0	0	0	0	1	0	0	0	1	0	0	0	0	0	0	0	0	0	0	0	0	0	0	0	0	0	0	0	0	0	0	0	0	0	0	1	0
Hemiptera_Cicadidae	0	0	0	0	0	0	0	0	0	0	0	0	0	0	0	0	0	0	0	0	0	0	0	0	0	1	0	0	0	1	2	0	0	0	1	0	0	0	0
Coleoptera_Trogossitidae	0	0	0	0	0	0	0	1	0	0	1	0	0	0	0	0	0	0	0	0	0	0	0	0	0	0	0	0	1	1	0	0	0	0	0	0	0	0	0
Hymenoptera_Proctotrupidae	0	0	0	0	0	0	1	0	0	2	3	0	0	0	0	0	0	0	0	0	0	0	0	0	0	0	0	0	0	0	0	0	0	0	0	0	0	0	0
Hemiptera_Aphrophoridae	1	0	0	0	0	0	0	0	0	1	0	0	0	0	0	0	0	0	0	1	0	0	0	0	0	0	0	0	1	0	0	0	0	0	0	1	0	1	0
Diptera_Strongylophthalmyiidae	0	0	0	0	0	0	0	0	0	0	0	0	0	0	0	0	0	0	1	0	0	0	0	0	0	0	0	0	0	0	0	0	0	0	0	0	0	0	0
Hymenoptera_Bradynobaenidae	0	0	0	1	0	0	0	0	0	0	0	0	0	0	0	0	0	0	0	0	0	0	0	0	0	0	0	0	0	1	0	0	1	0	0	0	0	0	0
Lepidoptera_Drepanidae	0	0	0	0	0	0	0	0	0	0	0	0	0	0	0	0	0	0	0	0	1	0	0	0	0	0	0	0	0	0	0	0	0	0	0	0	0	1	0
Odonata_Libellulidae	0	0	0	0	0	0	0	0	0	0	0	0	0	1	0	0	0	0	0	0	0	0	0	0	0	0	0	0	0	0	0	0	0	0	0	0	0	0	0
Hymenoptera_Plumariidae	0	0	0	0	0	0	0	0	0	0	0	0	0	0	0	0	0	0	0	0	0	0	0	0	0	0	0	0	0	0	0	0	2	1	1	0	0	0	0
Diptera_Chaoboridae	0	0	0	0	0	0	0	0	0	0	0	0	0	0	0	0	0	0	0	1	0	0	0	0	0	0	0	0	1	0	0	0	0	0	2	0	1	1	0
Psocoptera_Prionoglarididae	0	0	0	0	0	0	0	0	0	0	0	0	0	0	0	0	0	0	0	0	0	0	0	0	0	0	0	0	1	0	1	0	1	0	0	1	1	0	0
Diptera_Curtonotidae	0	0	0	1	0	0	0	0	0	0	0	0	0	0	0	0	0	0	0	0	0	0	0	0	0	0	0	0	0	0	0	0	1	0	0	1	0	0	0
Hymenoptera_Pergidae	1	0	0	0	0	0	1	0	0	0	1	0	0	0	0	0	0	0	0	0	0	0	0	0	0	0	0	0	0	0	0	0	0	0	0	0	0	1	0
Diptera_Mesembrinellidae	0	0	0	0	0	0	0	1	0	0	3	0	0	0	0	0	0	0	0	0	0	0	0	0	0	0	0	0	0	0	0	0	0	0	0	0	0	0	0
Diptera_Xylophagidae	1	0	0	0	0	0	0	0	0	1	1	0	0	0	0	0	0	0	0	0	0	0	0	0	0	0	0	0	0	0	0	0	0	0	0	0	0	0	1
Orthoptera_Anostostomatidae	1	0	0	0	0	0	0	1	0	0	1	0	0	0	0	0	0	0	0	0	0	0	0	0	0	0	0	0	0	0	0	0	0	0	0	0	0	0	0
Dermaptera_Labiduridae	0	1	0	0	0	0	0	0	0	0	2	0	0	0	0	0	0	0	0	0	0	0	0	0	0	0	0	0	0	0	0	0	0	0	0	0	0	0	0
Mantodea_Thespidae	0	0	0	0	0	0	0	0	0	0	0	0	0	0	0	0	0	0	0	0	0	0	0	0	0	0	0	0	0	1	0	0	2	0	0	0	1	0	0
Psocoptera_Psilopsocidae	0	0	0	0	0	0	0	0	0	0	0	0	0	0	0	0	0	0	0	0	0	0	0	0	0	0	0	0	0	1	0	0	0	1	0	1	1	0	0
Hymenoptera_Rhopalosomatidae	0	0	0	0	0	0	0	1	0	0	2	0	0	0	0	0	0	0	0	0	0	0	0	0	0	0	0	0	0	0	0	0	0	0	0	0	0	0	0
Diptera_Pediciidae	0	0	0	0	0	0	0	0	0	5	0	0	0	0	0	0	0	0	0	0	0	0	0	0	0	0	0	0	0	0	0	0	0	0	0	0	0	0	0
Lepidoptera_Leptoceridae	0	0	0	0	0	0	0	0	0	0	0	0	0	0	0	0	0	0	0	0	1	0	0	0	0	0	0	0	0	0	0	0	0	0	0	0	0	0	0
Psocoptera_Amphipsocidae	2	0	0	0	0	0	0	0	0	0	3	0	0	0	0	0	0	0	0	0	0	0	0	0	0	0	0	0	0	0	0	0	0	0	0	0	0	0	0
Diptera_Megamerinidae	0	0	0	0	0	0	0	0	0	0	0	0	1	0	0	0	0	0	0	0	0	0	0	0	0	1	0	0	0	0	0	0	0	0	0	0	0	0	0
Diptera_Trichoceridae	0	0	0	0	0	0	0	0	0	1	0	0	0	0	0	1	0	0	0	0	0	0	0	0	0	0	0	0	0	0	0	0	0	0	0	0	0	0	0
Embioptera_Archembiidae	0	0	0	1	0	0	0	0	0	0	0	0	0	0	0	0	0	0	0	1	0	0	0	0	0	0	0	0	0	0	0	0	0	0	0	0	0	0	0
Hemiptera_Acanaloniidae	0	0	0	0	0	0	0	0	0	0	0	0	0	0	0	0	0	0	0	0	0	0	0	0	0	0	0	0	1	1	1	0	0	0	0	1	0	0	0
Lepidoptera_Choreutidae	0	0	1	0	0	0	0	0	0	0	1	0	0	0	0	0	0	0	0	0	0	0	0	0	0	0	0	0	0	0	0	0	0	0	0	0	0	0	0
Hemiptera_Blissidae	0	0	0	0	0	0	0	0	0	0	0	0	0	0	0	0	0	0	0	1	0	0	0	0	0	0	0	0	0	0	0	2	1	0	0	0	0	0	0
Coleoptera_Attelabidae	0	0	0	0	0	0	0	0	0	1	2	0	0	0	0	0	0	0	0	0	0	0	0	0	0	0	0	0	0	1	0	0	0	0	0	1	0	0	0
Diptera_Hippoboscidae	0	0	0	0	0	0	0	0	0	0	0	0	0	0	0	0	0	0	0	0	0	0	0	0	0	0	0	0	0	0	1	1	0	1	0	0	0	0	0
Diptera_Pseudopomyzidae	0	0	0	0	0	0	1	0	0	1	1	0	0	0	0	0	0	0	0	0	0	0	0	0	0	0	0	0	0	0	0	0	0	0	0	0	0	0	0
Hymenoptera_Stephanidae	0	0	0	0	0	0	0	0	0	0	0	0	0	0	0	0	0	0	0	0	0	0	0	0	0	0	0	0	0	1	1	1	0	0	0	0	1	0	0
Hemiptera_Fulgoridae	0	0	0	0	0	0	0	0	0	0	0	0	0	0	0	0	0	0	0	1	0	0	0	0	0	0	0	0	0	0	0	0	0	1	0	0	1	0	0
Hemiptera_Monophlebidae	0	0	0	1	0	0	0	0	0	0	1	0	0	0	0	0	0	0	0	0	0	0	0	0	0	0	0	0	0	0	0	0	0	0	0	0	0	0	0
Diptera_Platypezidae	0	0	0	0	0	0	0	0	0	1	1	0	0	0	0	0	0	0	0	0	0	0	0	0	0	0	0	0	0	0	0	1	0	0	0	2	0	0	0
Orthoptera_Gryllotalpidae	0	1	0	0	0	0	0	0	0	0	0	0	0	0	0	0	0	0	0	0	0	0	0	0	0	0	0	0	0	0	0	0	0	0	0	0	0	0	0
Lepidoptera_Lasiocampidae	0	0	0	0	0	0	0	0	0	0	0	0	0	0	0	0	0	0	0	0	0	0	0	0	0	0	0	0	1	0	0	0	0	0	0	0	0	0	1
Hemiptera_Veliidae	1	0	0	0	0	0	1	0	0	0	0	0	0	0	0	0	0	0	0	0	0	0	0	0	0	0	0	0	0	0	0	0	0	0	0	0	0	0	0
Hemiptera_Pyrrhocoridae	0	0	0	0	0	0	0	0	0	0	0	0	0	0	0	0	0	0	0	0	0	0	0	0	0	0	0	0	0	0	0	1	0	1	0	1	0	0	0
Coleoptera_Limnichidae	0	0	0	0	0	0	1	0	0	0	0	0	0	0	0	0	0	0	0	1	0	0	0	0	0	0	0	0	0	0	0	0	0	0	0	0	0	0	0
Hymenoptera_Cephidae	0	0	0	0	0	0	0	0	0	1	0	0	0	0	0	0	0	0	0	0	0	0	0	0	0	0	0	0	0	0	0	0	0	0	0	0	0	0	1
Coleoptera_Pyrochroidae	0	0	0	0	0	0	0	0	0	1	0	0	0	0	0	0	0	0	0	0	0	0	0	0	0	0	0	0	0	0	0	0	0	0	0	0	0	0	1
Diptera_Diopsidae	0	0	0	0	0	0	0	0	0	0	0	0	0	0	0	0	0	0	0	1	0	0	0	0	0	0	0	0	0	1	0	0	0	0	2	0	0	0	0
Orthoptera_Myrmecophilidae	0	0	0	1	0	0	0	0	0	0	0	0	0	0	0	0	0	0	0	0	0	0	0	0	0	0	0	0	0	0	0	0	0	0	0	0	0	0	0
Diptera_Odiniidae	0	0	0	0	0	0	0	0	0	0	0	0	0	0	0	0	0	0	0	0	0	0	0	0	0	0	0	0	0	0	0	0	0	0	0	1	0	0	1
Lepidoptera_Uraniidae	1	0	0	0	0	0	0	0	0	0	3	0	0	0	0	0	0	0	0	0	0	0	0	0	0	0	0	0	0	0	0	0	0	0	0	0	0	0	0
Strepsiptera_Corioxenidae	0	0	0	0	0	0	0	0	0	0	0	0	0	0	0	0	0	0	0	1	0	0	0	0	0	0	0	0	1	0	0	0	0	0	0	0	1	0	0
Hymenoptera_Eucharitidae	0	0	0	0	0	0	0	0	0	0	0	0	0	0	0	0	0	0	0	0	0	0	0	0	0	0	0	0	0	0	0	1	0	0	1	1	1	0	0
Plecoptera_Perlidae	2	0	0	0	0	0	0	0	0	0	1	0	0	0	0	0	0	0	0	0	0	0	0	0	0	0	0	0	0	0	0	0	0	0	0	0	0	0	0
Hemiptera_Microphysidae	0	0	0	0	0	0	0	0	0	1	0	0	0	0	0	0	0	0	0	0	0	0	0	0	0	0	0	0	0	0	0	0	0	1	0	0	0	0	0
Mantodea_Galinthiadidae	0	0	0	0	0	0	0	0	0	0	0	0	0	0	0	0	0	0	0	0	0	0	0	0	0	0	0	0	0	0	0	1	0	1	0	0	0	0	0
Hymenoptera_Ormyridae	0	0	0	0	0	0	0	0	0	0	0	0	0	0	0	0	0	0	0	1	0	0	0	0	0	0	0	0	0	0	1	0	0	0	0	1	0	0	0
Diptera_Lonchopteridae	0	0	0	0	0	0	0	0	0	2	0	0	0	0	0	0	0	0	0	1	0	0	0	0	0	0	0	0	0	0	0	0	0	0	0	0	0	0	0
Diptera_Iteaphilagroup	0	0	0	0	0	0	0	0	0	3	0	0	0	0	0	0	0	0	0	0	0	0	0	0	0	0	0	0	0	0	0	0	0	0	0	0	0	0	0
Plecoptera_Leuctridae	0	0	0	0	0	0	0	0	0	3	0	0	0	0	0	0	0	0	0	0	0	0	0	0	0	0	0	0	0	0	0	0	0	0	0	0	0	0	0
Hymenoptera_Megastigmidae	0	0	0	0	0	0	0	0	0	0	0	0	0	0	0	0	0	0	0	0	0	0	0	0	0	0	0	0	1	0	0	1	0	0	1	0	0	0	0
Trichoptera_Hydropsychidae	1	0	0	0	0	0	0	0	0	0	0	0	0	0	0	0	0	0	0	0	0	0	0	0	0	0	0	0	0	0	0	1	0	0	1	0	0	0	0
Diptera_Mydidae	0	0	0	0	0	0	0	0	0	0	0	0	0	0	0	0	0	0	0	0	0	0	0	0	0	0	0	0	0	1	0	1	0	0	0	1	0	0	0
Hemiptera_Cercopidae	0	0	0	0	0	0	0	0	0	0	1	0	0	0	0	0	0	0	0	0	0	0	0	0	0	0	0	0	0	0	1	1	0	0	0	0	0	0	0
Mecoptera_Panorpidae	0	0	0	0	0	0	0	0	0	2	0	0	0	0	0	0	0	0	0	0	0	0	0	0	0	0	0	0	0	0	0	0	0	0	0	1	0	0	0
Hemiptera_Piesmatidae	0	0	0	0	0	0	0	0	0	0	0	0	0	0	0	0	0	0	0	0	0	0	0	0	0	0	0	0	0	0	1	0	1	0	0	0	0	0	0
Coleoptera_Biphyllidae	1	0	0	0	0	0	0	0	0	0	2	0	0	0	0	0	0	0	0	0	0	0	0	0	0	0	0	0	0	0	0	0	0	0	0	0	0	0	0
Psocoptera_Hemipsocidae	0	0	0	0	0	0	0	0	0	0	0	0	0	0	0	0	0	0	0	0	0	0	0	0	0	0	0	0	0	1	0	0	0	0	1	1	0	0	0
Lepidoptera_Zygaenidae	0	0	0	0	0	0	1	0	0	0	0	0	0	0	0	0	0	0	0	0	0	0	0	0	0	0	0	0	0	0	0	0	0	0	0	0	0	0	0
Lepidoptera_Eupterotidae	0	0	0	0	0	0	0	0	0	0	0	0	0	0	0	0	0	0	0	0	0	0	0	0	0	0	0	0	1	0	1	0	0	0	0	0	0	0	0
Trichoptera_Lepidostomatidae	2	0	0	0	0	0	0	0	0	0	0	0	0	0	0	0	0	0	0	0	0	0	0	0	0	0	0	0	0	0	0	0	0	0	0	0	0	0	0
Trichoptera_Philopotamidae	0	0	0	0	0	0	0	0	0	0	0	0	0	0	0	0	0	0	0	0	0	0	0	0	0	0	0	0	0	0	0	1	0	0	1	0	1	0	0
Lepidoptera_Thyrididae	1	0	0	0	0	0	0	0	0	0	0	0	0	0	0	0	0	0	0	0	0	0	0	0	0	0	0	0	0	0	0	0	0	0	0	0	0	1	0
Lepidoptera_Yponomeutidae	0	0	0	0	0	0	0	0	0	0	0	0	0	0	0	0	0	0	0	1	0	0	0	0	0	0	0	0	0	0	0	0	0	0	2	0	0	0	0
Zygentoma_Lepismatidae	0	0	0	0	0	0	0	0	0	0	0	0	0	0	0	0	0	0	0	0	0	0	0	0	0	0	0	0	0	0	0	1	1	0	0	0	0	0	0
Coleoptera_Meloidae	0	0	0	0	0	0	0	0	0	0	0	0	0	0	0	0	0	0	0	0	0	0	0	0	0	0	0	0	0	2	0	0	0	0	0	0	0	0	0
Lepidoptera_Bombycidae	0	0	0	0	0	0	0	0	0	0	0	0	0	0	0	0	0	0	0	0	0	0	0	0	0	0	0	0	0	0	0	0	0	1	0	0	0	0	0
Coleoptera_Dytiscidae	0	0	0	0	0	0	0	0	0	0	0	0	0	0	0	0	0	0	0	0	0	0	0	0	0	0	0	0	0	0	0	0	0	1	0	0	0	0	0
Mantodea_Iridopterygidae	0	0	0	0	0	0	0	0	0	0	0	0	0	0	0	0	0	0	0	0	0	0	0	0	0	0	0	0	0	0	0	0	1	0	1	0	0	0	0
Orthoptera_Tridactylidae	0	0	0	0	0	0	0	0	0	0	0	0	0	0	0	0	0	0	0	2	0	0	0	0	0	0	0	0	0	0	0	0	0	0	0	0	0	0	0
Strepsiptera_Mengenillidae	0	0	0	0	0	0	0	0	0	0	0	0	0	0	0	0	0	0	0	0	0	0	0	0	0	0	0	0	0	0	1	1	0	0	0	0	0	0	0
Dermaptera_Forficulidae	0	0	0	0	0	0	0	0	0	1	0	0	0	0	0	0	0	0	0	0	0	0	0	0	0	0	0	0	0	0	0	0	0	0	0	0	0	1	0
Blattodea_Blattidae	0	0	0	0	0	0	0	0	0	0	0	0	0	0	0	0	0	0	0	0	0	0	0	0	0	0	0	0	0	1	0	0	0	0	0	0	1	0	0
Trichoptera_Limnephilidae	0	0	0	0	0	0	0	0	0	1	0	0	0	0	0	0	0	0	0	1	0	0	0	0	0	0	0	0	0	0	0	0	0	0	0	0	0	0	0
Lepidoptera_Papilionidae	0	0	0	0	0	0	0	0	0	0	0	0	0	0	0	0	0	0	0	0	0	0	0	0	0	0	0	0	0	0	1	0	0	0	0	1	0	0	0
Hemiptera_Epipygidae	1	0	0	0	0	0	0	0	0	0	1	0	0	0	0	0	0	0	0	0	0	0	0	0	0	0	0	0	0	0	0	0	0	0	0	0	0	0	0
Coleoptera_Histeridae	1	0	0	0	0	0	0	0	0	0	1	0	0	0	0	0	0	0	0	0	0	0	0	0	0	0	0	0	0	0	0	0	0	0	0	0	0	0	0
Phasmatodea_Phasmatidae	1	0	0	0	0	0	0	0	0	0	1	0	0	0	0	0	0	0	0	0	0	0	0	0	0	0	0	0	0	0	0	0	0	0	0	0	0	0	0
Coleoptera_Nosodendridae	1	0	0	0	0	0	0	0	0	0	1	0	0	0	0	0	0	0	0	0	0	0	0	0	0	0	0	0	0	0	0	0	0	0	0	0	0	0	0
Psocoptera_Elipsocidae	0	0	0	0	0	0	0	0	0	0	0	0	1	0	0	0	0	0	0	0	0	0	0	0	0	0	0	0	0	0	0	0	0	0	0	0	0	0	0
Hemiptera_Microtrombidiidae	0	0	0	0	0	0	0	0	0	0	0	0	1	0	0	0	0	0	0	0	0	0	0	0	0	0	0	0	0	0	0	0	0	0	0	0	0	0	0
Diptera_Diadocidiidae	0	0	0	0	0	0	0	0	0	2	0	0	0	0	0	0	0	0	0	0	0	0	0	0	0	0	0	0	0	0	0	0	0	0	0	0	0	0	0
Diptera_Diastatidae	0	0	0	0	0	0	0	0	0	2	0	0	0	0	0	0	0	0	0	0	0	0	0	0	0	0	0	0	0	0	0	0	0	0	0	0	0	0	0
Coleoptera_Sphindidae	0	0	0	0	0	0	0	0	0	2	0	0	0	0	0	0	0	0	0	0	0	0	0	0	0	0	0	0	0	0	0	0	0	0	0	0	0	0	0
Diptera_Bolitophilidae	0	0	0	0	0	0	0	0	0	2	0	0	0	0	0	0	0	0	0	0	0	0	0	0	0	0	0	0	0	0	0	0	0	0	0	0	0	0	0
Psocoptera_Stenopsocidae	0	0	0	0	0	0	0	0	0	2	0	0	0	0	0	0	0	0	0	0	0	0	0	0	0	0	0	0	0	0	0	0	0	0	0	0	0	0	0
Hymenoptera_Ammoplanidae	0	0	0	0	0	0	0	0	0	0	0	0	0	0	0	0	0	0	0	0	0	0	0	0	0	0	0	0	0	1	0	0	0	0	0	1	0	0	0
Hymenoptera_Psenidae	0	0	0	0	0	0	0	0	0	1	0	0	0	0	0	0	0	0	0	0	0	0	0	0	0	0	0	0	0	0	0	1	0	0	0	0	0	0	0
Hemiptera_Clastopteridae	0	0	0	0	0	0	0	0	0	0	1	0	0	0	0	0	0	0	0	0	0	0	0	0	0	0	0	0	0	0	0	0	0	0	0	0	0	1	0
Coleoptera_Hybosoridae	0	0	0	0	0	0	0	0	0	0	1	0	0	0	0	0	0	0	0	1	0	0	0	0	0	0	0	0	0	0	0	0	0	0	0	0	0	0	0
Lepidoptera_Hepialidae	0	0	0	0	0	0	0	0	0	1	1	0	0	0	0	0	0	0	0	0	0	0	0	0	0	0	0	0	0	0	0	0	0	0	0	0	0	0	0
Lepidoptera_Praydidae	0	0	0	0	0	0	0	0	0	0	0	0	0	0	0	0	0	0	0	0	0	0	0	0	0	0	0	0	0	0	0	0	0	0	1	0	1	0	0
Hemiptera_Plataspidae	0	0	0	0	0	0	0	0	0	0	0	0	0	0	0	0	0	0	0	0	0	0	0	0	0	0	0	0	0	0	0	0	1	0	0	0	0	0	0
Orthoptera_Ripipterygidae	0	0	0	0	0	0	0	0	0	0	2	0	0	0	0	0	0	0	0	0	0	0	0	0	0	0	0	0	0	0	0	0	0	0	0	0	0	0	0
Coleoptera_Hydrophilidae	0	0	0	0	0	0	0	0	0	0	1	0	0	0	0	0	0	0	0	0	0	0	0	0	0	0	0	0	0	0	0	0	0	0	1	0	0	0	0
Coleoptera_Salpingidae	0	0	0	0	0	0	0	0	0	0	0	0	0	0	0	0	0	0	0	0	0	0	0	0	0	0	0	0	1	0	0	0	0	0	0	0	0	0	0
Neuroptera_Psychopsidae	0	0	0	0	0	0	0	0	0	0	0	0	0	0	0	0	0	0	0	0	0	0	0	0	0	0	0	0	1	0	0	0	0	0	0	0	0	0	0
Coleoptera_Anamorphidae	1	0	0	0	0	0	0	0	0	0	0	0	0	0	0	0	0	0	0	0	0	0	0	0	0	0	0	0	0	0	0	0	0	0	0	0	0	0	0
Hemiptera_Scutelleridae	1	0	0	0	0	0	0	0	0	0	0	0	0	0	0	0	0	0	0	0	0	0	0	0	0	0	0	0	0	0	0	0	0	0	0	0	0	0	0
Trichoptera_Glossosomatidae	1	0	0	0	0	0	0	0	0	0	0	0	0	0	0	0	0	0	0	0	0	0	0	0	0	0	0	0	0	0	0	0	0	0	0	0	0	0	0
Trichoptera_Odontoceridae	1	0	0	0	0	0	0	0	0	0	0	0	0	0	0	0	0	0	0	0	0	0	0	0	0	0	0	0	0	0	0	0	0	0	0	0	0	0	0
Trichoptera_Hydrobiosidae	1	0	0	0	0	0	0	0	0	0	0	0	0	0	0	0	0	0	0	0	0	0	0	0	0	0	0	0	0	0	0	0	0	0	0	0	0	0	0
Diptera_Ditomyiidae	1	0	0	0	0	0	0	0	0	0	0	0	0	0	0	0	0	0	0	0	0	0	0	0	0	0	0	0	0	0	0	0	0	0	0	0	0	0	0
Hymenoptera_Pelecinidae	1	0	0	0	0	0	0	0	0	0	0	0	0	0	0	0	0	0	0	0	0	0	0	0	0	0	0	0	0	0	0	0	0	0	0	0	0	0	0
Psocoptera_Dolabellopsocidae	1	0	0	0	0	0	0	0	0	0	0	0	0	0	0	0	0	0	0	0	0	0	0	0	0	0	0	0	0	0	0	0	0	0	0	0	0	0	0
Hemiptera_Thyreocoridae	0	0	0	0	0	0	0	0	0	0	0	0	0	0	0	0	0	0	0	0	0	0	0	0	0	0	0	0	0	0	1	0	0	0	0	0	0	0	0
Hemiptera_Machaerotidae	0	0	0	0	0	0	0	0	0	0	0	0	0	0	0	0	0	0	0	0	0	0	0	0	0	0	0	0	0	0	1	0	0	0	0	0	0	0	0
Psocoptera_Psoquillidae	0	0	0	0	0	0	0	0	0	0	0	0	0	0	0	0	0	0	0	0	0	0	0	0	0	0	0	0	0	1	0	0	0	0	0	0	0	0	0
Hymenoptera_Sapygidae	0	0	0	0	0	0	0	0	0	0	0	0	0	0	0	0	0	0	0	0	0	0	0	0	0	0	0	0	0	1	0	0	0	0	0	0	0	0	0
Ephemeroptera_Ephemeridae	0	0	0	0	0	0	0	0	0	0	0	0	0	0	0	0	0	0	0	0	0	0	0	0	0	0	0	0	0	0	0	0	0	0	0	0	0	1	0
Coleoptera_Tetratomidae	0	0	0	0	0	0	0	0	0	0	0	0	0	0	0	0	0	0	0	0	0	0	0	0	0	0	0	0	0	0	0	0	0	0	0	0	0	1	0
Diptera_Acroceridae	0	0	0	0	0	0	0	0	0	0	0	0	0	0	0	0	0	0	0	0	0	0	0	0	0	0	0	0	0	0	0	0	0	0	0	0	0	1	0
Hymenoptera_Trigonalidae	0	0	0	0	0	0	0	0	0	0	0	0	0	0	0	0	0	0	0	0	0	0	0	0	0	0	0	0	0	0	0	0	0	0	0	0	0	1	0
Lepidoptera_Heliodinidae	0	0	0	0	0	0	0	0	0	0	0	0	0	0	0	0	0	0	0	0	0	0	0	0	0	0	0	0	0	0	0	0	0	0	0	0	0	1	0
Phasmatodea_Heteronemiidae	0	0	0	0	0	0	0	0	0	0	0	0	0	0	0	0	0	0	0	0	0	0	0	0	0	0	0	0	0	0	0	0	0	0	0	0	0	1	0
Hemiptera_Leptopodidae	0	0	0	0	0	0	0	0	0	0	0	0	0	0	0	0	0	0	0	1	0	0	0	0	0	0	0	0	0	0	0	0	0	0	0	0	0	0	0
Coleoptera_Archeocrypticidae	0	0	0	0	0	0	0	0	0	0	0	0	0	0	0	0	0	0	0	1	0	0	0	0	0	0	0	0	0	0	0	0	0	0	0	0	0	0	0
Lepidoptera_Brachodidae	0	0	0	0	0	0	0	0	0	0	0	0	0	0	0	0	0	0	0	1	0	0	0	0	0	0	0	0	0	0	0	0	0	0	0	0	0	0	0
Diptera_Vermileonidae	0	0	0	0	0	0	0	0	0	0	0	0	0	0	0	0	0	0	0	1	0	0	0	0	0	0	0	0	0	0	0	0	0	0	0	0	0	0	0
Hemiptera_Largidae	0	0	0	0	0	0	0	0	0	0	0	0	0	0	0	0	0	0	0	1	0	0	0	0	0	0	0	0	0	0	0	0	0	0	0	0	0	0	0
Lepidoptera_Ypsolophidae	0	0	0	0	0	0	0	0	0	1	0	0	0	0	0	0	0	0	0	0	0	0	0	0	0	0	0	0	0	0	0	0	0	0	0	0	0	0	0
Hemiptera_Adelgidae	0	0	0	0	0	0	0	0	0	1	0	0	0	0	0	0	0	0	0	0	0	0	0	0	0	0	0	0	0	0	0	0	0	0	0	0	0	0	0
Psocoptera_Paracaeciliidae	0	0	0	0	0	0	0	0	0	1	0	0	0	0	0	0	0	0	0	0	0	0	0	0	0	0	0	0	0	0	0	0	0	0	0	0	0	0	0
Diptera_Dixidae	0	0	0	0	0	0	0	0	0	1	0	0	0	0	0	0	0	0	0	0	0	0	0	0	0	0	0	0	0	0	0	0	0	0	0	0	0	0	0
Diptera_Conopidae	0	0	0	0	0	0	0	0	0	1	0	0	0	0	0	0	0	0	0	0	0	0	0	0	0	0	0	0	0	0	0	0	0	0	0	0	0	0	0
Plecoptera_Chloroperlidae	0	0	0	0	0	0	0	0	0	1	0	0	0	0	0	0	0	0	0	0	0	0	0	0	0	0	0	0	0	0	0	0	0	0	0	0	0	0	0
Coleoptera_Byturidae	0	0	0	0	0	0	0	0	0	1	0	0	0	0	0	0	0	0	0	0	0	0	0	0	0	0	0	0	0	0	0	0	0	0	0	0	0	0	0
Hymenoptera_Pamphiliidae	0	0	0	0	0	0	0	0	0	1	0	0	0	0	0	0	0	0	0	0	0	0	0	0	0	0	0	0	0	0	0	0	0	0	0	0	0	0	0
Trichoptera_Beraeidae	0	0	0	0	0	0	0	0	0	1	0	0	0	0	0	0	0	0	0	0	0	0	0	0	0	0	0	0	0	0	0	0	0	0	0	0	0	0	0
Lepidoptera_Xyloryctidae	0	0	0	0	0	0	0	0	0	0	0	0	0	0	0	0	0	0	0	0	0	0	0	0	0	0	0	0	0	0	0	1	0	0	0	0	0	0	0
Neuroptera_Ascalaphidae	0	0	0	0	0	0	0	0	0	0	0	0	0	0	0	0	0	0	0	0	0	0	0	0	0	0	0	0	0	0	0	1	0	0	0	0	0	0	0
Hemiptera_Artheneidae	0	0	0	0	0	0	0	0	0	0	0	0	0	0	0	0	0	0	0	0	0	0	0	0	0	0	0	0	0	0	0	0	0	0	0	1	0	0	0
Coleoptera_Megalopodidae	0	0	0	0	0	0	0	0	0	0	1	0	0	0	0	0	0	0	0	0	0	0	0	0	0	0	0	0	0	0	0	0	0	0	0	0	0	0	0
Hemiptera_Kinnaridae	0	0	0	0	0	0	0	0	0	0	1	0	0	0	0	0	0	0	0	0	0	0	0	0	0	0	0	0	0	0	0	0	0	0	0	0	0	0	0
Hemiptera_Aradidae	0	0	0	0	0	0	0	0	0	0	1	0	0	0	0	0	0	0	0	0	0	0	0	0	0	0	0	0	0	0	0	0	0	0	0	0	0	0	0
Diptera_Inbiomyiidae	0	0	0	0	0	0	0	0	0	0	1	0	0	0	0	0	0	0	0	0	0	0	0	0	0	0	0	0	0	0	0	0	0	0	0	0	0	0	0
Orthoptera_Stenopelmatidae	0	0	0	0	0	0	0	0	0	0	1	0	0	0	0	0	0	0	0	0	0	0	0	0	0	0	0	0	0	0	0	0	0	0	0	0	0	0	0
Zoraptera_Zorotypidae	0	0	0	0	0	0	0	0	0	0	1	0	0	0	0	0	0	0	0	0	0	0	0	0	0	0	0	0	0	0	0	0	0	0	0	0	0	0	0
Coleoptera_Rhadalidae	0	0	0	0	0	0	0	0	0	0	0	0	0	0	0	0	0	0	0	0	0	0	0	0	0	0	0	0	0	0	0	0	0	0	1	0	0	0	0
Lepidoptera_Sesiidae	0	0	0	0	0	0	0	0	0	0	0	0	0	0	0	0	0	0	0	0	0	0	0	0	0	0	0	0	0	0	0	0	0	0	1	0	0	0	0
Hymenoptera_Tetracampidae	0	0	0	0	0	0	0	0	0	0	0	0	0	0	0	0	0	0	0	0	0	0	0	0	0	0	0	0	0	0	0	0	0	0	1	0	0	0	0
Lepidoptera_Alucitidae	0	0	0	0	0	0	0	0	0	0	0	0	0	0	0	0	0	0	0	0	0	0	0	0	0	0	0	0	0	0	0	0	0	0	1	0	0	0	0
Lepidoptera_Cossidae	0	0	0	0	0	0	0	0	0	0	0	0	0	0	0	0	0	0	0	0	0	0	0	0	0	0	0	0	0	0	0	0	0	0	1	0	0	0	0

## Sheet: T8. Main OC3 % c10 2sites
Taxon	BC_all_noterm_mafft.fa_pmatrix_clusterlist_byid3.0_speciescounts	BIOUG-ALEXAN-1_MostafaKamelVillage_mafft.fa_pmatrix_clusterlist_byid3.0_speciescounts	BIOUG-ALEXAN-2_AntoniadesGardens_noterm_mafft.fa_pmatrix_clusterlist_byid3.0_speciescounts	BIOUG-SAUDIARABIA-A_Trap1_noterm_mafft.fa_pmatrix_clusterlist_byid3.0_speciescounts	CON03_aln.fas_unaln.fa_noterm_aln_pmatrix_clusterlist_byid2.9_speciescounts	CON05_aln.fas_unaln.fa_noterm_aln_pmatrix_clusterlist_byid2.9_speciescounts	Cantiles_noterm_mafft.fa_pmatrix_clusterlist_byid3.0_speciescounts	Cortecito_noterm_mafft.fa_pmatrix_clusterlist_byid3.0_speciescounts	Danto_noterm_mafft.fa_pmatrix_clusterlist_byid3.0_speciescounts	GMTPE_all_aln.fa_pmatrix_clusterlist_byid3.0_speciescounts	GU_noterm_mafft.fa_pmatrix_clusterlist_byid3.0_speciescounts	KM03_aln.fas_unaln.fa_noterm_aln_pmatrix_clusterlist_byid3.0_speciescounts	KM04.fas_unaln.fa_noterm_aln_pmatrix_clusterlist_byid3.0_speciescounts	KM05.fas_unaln.fa_noterm_aln_pmatrix_clusterlist_byid3.0_speciescounts	MISL02_aln.fas_unaln.fa_noterm_aln_pmatrix_clusterlist_byid3.0_speciescounts	MISL03.fas_unaln.fa_noterm_aln_pmatrix_clusterlist_byid3.0_speciescounts	MISL06_aln.fas_unaln.fa_noterm_aln_pmatrix_clusterlist_byid3.0_speciescounts	MISL10.fas_unaln.fa_noterm_aln_pmatrix_clusterlist_byid3.0_speciescounts	ML07.fas_unaln.fa_noterm_aln_pmatrix_clusterlist_byid3.0_speciescounts	PMNH_noterm_mafft.fa_pmatrix_clusterlist_byid3.0_speciescounts	PU01_aln.fas_unaln.fa_noterm_aln_pmatrix_clusterlist_byid2.9_speciescounts	PU22_aln.fas_unaln.fa_noterm_aln_pmatrix_clusterlist_byid2.9_speciescounts	PU23_aln.fas_unaln.fa_noterm_aln_pmatrix_clusterlist_byid2.6_speciescounts	PU24.fas_unaln.fa_noterm_aln_pmatrix_clusterlist_byid2.9_speciescounts	PU25.fasta_unaln.fa_noterm_aln_pmatrix_clusterlist_byid3.0_speciescounts	PU26.fas_unaln.fa_noterm_aln_pmatrix_clusterlist_byid3.0_speciescounts	PU27.fas_unaln.fa_noterm_aln_pmatrix_clusterlist_byid3.0_speciescounts	PU29.fasta_unaln.fa_noterm_aln_pmatrix_clusterlist_byid2.3_speciescounts	TrapC_noterm_mafft.fa_pmatrix_clusterlist_byid3.0_speciescounts	TrapE_noterm_mafft.fa_pmatrix_clusterlist_byid3.0_speciescounts	TrapI_noterm_mafft.fa_pmatrix_clusterlist_byid2.9_speciescounts	TrapJ_noterm_mafft.fa_pmatrix_clusterlist_byid3.0_speciescounts	TrapO_noterm_mafft.fa_pmatrix_clusterlist_byid3.0_speciescounts	TrapP_noterm_mafft.fa_pmatrix_clusterlist_byid3.0_speciescounts	TrapU_noterm_mafft.fa_pmatrix_clusterlist_byid3.0_speciescounts	TrapW_noterm_mafft.fa_pmatrix_clusterlist_byid3.0_speciescounts	TrapX_noterm_mafft.fa_pmatrix_clusterlist_byid3.0_speciescounts	dewaard_all_noterm.fa_aln_pmatrix_clusterlist_byid3.0_speciescounts	site3_27may15.fas_unaln.fa_noterm_aln_pmatrix_clusterlist_byid3.0_speciescounts
Diptera_Cecidomyiidae	19.2676	4.82143	5.20325	3.03951	7.24638	19.6078	15.0342	20.1878	19.6552	21.7297	27.0019	35.5844	37.5979	28.1579	40.8547	39.0625	54.0897	47.7358	45.0867	4.06162	14.6552	16.6667	4.16667	10.5263	16.0494	38.5405	17.8899	18.3673	28.7761	10.1272	12.5067	6.81728	11.7647	6.59026	10.0409	11.8086	18.4254	15.665	14.832
Diptera_Ceratopogonidae	2.8169	3.21429	5.52846	2.58359	15.942	13.7255	2.61959	4.38185	7.24138	2.12951	3.41403	5.45455	7.48477	7.63158	5.12821	3.75	4.74934	5.28302	4.62428	1.77404	8.18966	17.7419	25	12.6316	16.358	4.90308	15.1376	7.48299	1.85075	2.34097	0.908605	2.93302	1.63399	1.14613	3.21074	4.2416	2.72053	1.03448	3.708
Diptera_Chironomidae	5.80282	2.5	2.27642	1.36778	2.89855	2.94118	6.03645	6.41628	7.24138	4.43286	4.28305	5.97403	6.44038	8.94737	5.12821	7.96875	5.01319	4.90566	6.6474	2.52101	7.75862	12.9032	10	7.36842	6.79012	4.90308	9.17431	8.16327	1.67164	1.98473	1.49653	3.60682	1.89542	0.573066	2.94804	2.2735	1.48392	4.87685	12.7462
Hymenoptera_Platygastridae	4.73239	5.89286	5.04065	8.51064	1.44928	0.980392	5.80866	7.35524	6.55172	4.3894	4.71757	0.25974	0.78329	0	0.17094	0.3125	0	0	0	7.3296	0.215517	0.537634	0	0.526316	0	0.570125	0	1.36054	3.70149	9.31298	7.85676	10.543	8.95425	9.26457	9.25277	7.22769	8.4089	4.13793	3.2445
Diptera_Psychodidae	1.40845	1.60714	1.62602	0.303951	11.5942	17.6471	1.70843	2.03443	3.7931	0.999565	1.52079	4.15584	3.82942	5.26316	3.93162	4.375	6.0686	5.84906	4.33526	0.980392	7.32759	4.30108	13.3333	10.5263	8.33333	2.2805	5.9633	4.7619	1.31343	1.67939	0.855158	0.396354	0.522876	1.24164	0.729714	0.644723	0.453421	0.394089	0.811124
Diptera_Sciaridae	5.69014	1.07143	1.30081	0.759878	0	0.980392	8.20046	6.88576	8.27586	5.43242	6.30043	4.67532	4.8738	6.31579	4.95726	7.65625	5.01319	3.58491	4.91329	2.2409	3.44828	4.30108	3.33333	2.10526	4.01235	5.58723	4.12844	3.40136	1.55224	1.27226	1.54997	0.832342	1.83007	0.668577	1.10917	1.22158	2.01979	3.34975	7.06837
Diptera_Phoridae	2.64789	2.32143	3.08943	1.36778	0	0	5.80866	3.75587	2.75862	6.47545	6.82806	2.85714	4.00348	2.10526	2.73504	7.96875	1.84697	0.754717	1.7341	4.80859	3.01724	0.537634	0.833333	1.57895	2.16049	2.39453	0.458716	2.04082	1.55224	2.39186	1.87066	1.62505	1.04575	3.82044	1.66375	2.81642	2.67931	4.28571	5.33024
Hymenoptera_Formicidae	0.957746	1.96429	1.30081	2.43161	7.24638	4.90196	0.455581	2.19092	2.41379	0.304216	2.32775	2.33766	2.26284	1.84211	2.05128	1.875	1.31926	2.07547	2.31214	2.38095	2.58621	3.22581	0.833333	2.10526	1.54321	2.39453	2.29358	1.36054	3.04478	2.29008	2.29824	2.14031	4.31373	4.20248	1.48862	1.76451	3.66859	0.788177	0.347625
Hemiptera_Cicadellidae	1.12676	1.96429	2.92683	3.79939	0	1.96078	1.93622	0.469484	0.344828	0.65189	0.651769	1.2987	0.78329	0.263158	0.854701	1.5625	1.05541	1.13208	1.7341	2.33427	1.72414	0	0	0.526316	1.54321	0.570125	0.458716	6.80272	6.86567	3.15522	3.36718	3.52755	5.94771	6.87679	2.68535	2.71463	3.79225	3.20197	3.82387
Hymenoptera_Ichneumonidae	5.29577	2.5	1.78862	0.607903	1.44928	0.980392	3.64465	2.50391	3.10345	9.03955	3.19677	0.519481	0.522193	1.05263	0.854701	0.3125	0.527704	0.377358	0.289017	3.12792	2.15517	1.07527	0	1.05263	1.23457	2.16648	1.37615	2.04082	1.07463	1.27226	1.0155	0.792707	0.588235	3.05635	2.83129	2.1717	1.40148	6.10837	8.92236
Hymenoptera_Braconidae	2.87324	4.10714	1.95122	4.40729	1.44928	1.96078	5.01139	2.50391	2.75862	3.78096	2.35878	0	1.47955	1.57895	1.02564	0.625	0.263852	0.566038	0.578035	4.90196	1.50862	0	0	0	0	1.8244	0	0	1.31343	2.59542	1.97755	2.61593	2.4183	3.82044	3.88208	3.29148	2.47321	4.08867	3.2445
Diptera_Dolichopodidae	1.01408	0.892857	0.97561	0.911854	2.89855	0	1.02506	0.625978	1.03448	0.608431	0.651769	1.2987	2.08877	2.89474	1.02564	0.46875	0.791557	0.566038	1.15607	0.980392	2.80172	3.22581	1.66667	3.15789	4.01235	1.93843	1.83486	2.72109	0.477612	0.356234	0.481026	0.356718	0.457516	0.764088	0.20432	0.508992	0.618302	3.10345	1.04287
Diptera_Muscidae	0.338028	3.21429	2.60163	1.51976	2.89855	0.980392	0.911162	0.625978	0.344828	1.69492	0.403476	1.55844	0.348129	1.31579	0.34188	0	0	0.188679	0	2.42764	1.2931	1.07527	0.833333	2.63158	1.54321	0.798176	1.83486	0	1.01493	2.29008	2.77926	1.9025	1.69935	1.52818	2.07239	1.93417	1.31904	1.72414	0.579374
Lepidoptera_Erebidae	1.35211	0.178571	0.325203	1.06383	2.89855	0.980392	0.569476	0.782473	0.344828	0.260756	0.682806	1.03896	0.522193	1.57895	1.7094	0.15625	0.527704	0.377358	1.15607	0.606909	1.93966	2.15054	0.833333	1.05263	2.16049	1.59635	1.83486	1.36054	1.07463	1.88295	1.9241	1.74396	1.76471	1.24164	1.40105	1.66271	1.0305	0.985222	0.115875
Diptera_Sphaeroceridae	0.788732	2.32143	1.62602	0.303951	1.44928	1.96078	0.455581	0.782473	1.37931	0.782269	0.869025	2.85714	1.47955	0.789474	3.07692	1.71875	2.63852	1.88679	2.02312	1.30719	1.50862	0.537634	0.833333	1.05263	0.308642	0.798176	0	0.680272	0.895522	0.86514	1.06895	1.10979	0.588235	0.668577	0.700525	0.814388	0.453421	0.344828	0.811124
Hemiptera_Aleyrodidae	0.394366	0.357143	2.27642	2.27964	0	0	0	1.09546	2.75862	0	1.08628	0	1.13142	0.263158	0.683761	2.96875	3.43008	1.69811	1.7341	0.606909	1.07759	1.07527	0.833333	0	0.617284	0.4561	0	0	0.895522	2.49364	2.031	2.41776	2.0915	1.62369	1.45943	1.8663	1.52514	0.44335	0.23175
Hymenoptera_Eulophidae	0.28169	2.32143	2.60163	0.759878	0	0	0.683371	0.469484	1.03448	1.47762	0.372439	0.519481	0.957354	0.263158	0.34188	0.9375	0.263852	0.754717	0	2.80112	0.431034	0	0	0.526316	0	1.02623	0.458716	0	0.776119	2.39186	1.44308	3.17083	0.980392	2.76982	3.8237	3.52901	2.39077	2.31527	0.23175
Hymenoptera_Bethylidae	1.12676	3.39286	2.60163	3.34347	0	0	0.569476	2.8169	2.41379	0.0869187	1.02421	0	0.0870322	0	0	0	0	0	0	1.40056	0	0	0	0.526316	0	0.22805	0	0	1.07463	3.257	2.56547	3.13119	2.94118	3.24737	1.40105	1.79844	1.73124	0.689655	0
Diptera_Chloropidae	0.112676	1.78571	1.46341	1.36778	1.44928	0	0.22779	0	0	1.30378	0.18622	1.2987	0.348129	0.526316	0.683761	0.46875	0.527704	0.377358	0.578035	2.19421	1.2931	0	0	1.57895	3.39506	0.684151	0.917431	0	1.01493	1.73028	1.9241	1.70432	1.43791	1.24164	1.54699	2.03597	1.19538	1.57635	0.695249
Lepidoptera_Crambidae	0.28169	0.892857	0.813008	0.455927	7.24638	3.92157	0.341686	0.156495	0.689655	0.217297	0.248293	1.2987	0.435161	0.789474	0.683761	0.46875	0.527704	0.566038	0.578035	0.560224	1.93966	2.68817	0	1.57895	0.925926	0.570125	1.83486	0.680272	0.477612	0.508906	0.106895	0.475624	0.196078	0.382044	0.671337	0.508992	0.329761	0.591133	0.23175
Coleoptera_Staphylinidae	2.30986	2.32143	0.162602	0.151976	0	0.980392	4.21412	2.50391	1.37931	1.30378	2.01738	0.519481	0.78329	0.263158	0.683761	0.15625	0	0.377358	0	1.30719	1.2931	0.537634	0.833333	0.526316	0.925926	1.14025	0	1.36054	0.776119	0.661578	0.320684	0.51526	0.392157	0.477555	0.642148	0.542925	0.370981	0.541872	0.463499
Diptera_Limoniidae	1.40845	0.357143	0	0	1.44928	1.96078	1.13895	2.03443	0.689655	0.738809	0.620732	0	0.609225	0.263158	0.512821	0.15625	0	0.188679	0	0.140056	1.07759	1.07527	5	1.05263	3.08642	0.684151	2.29358	1.36054	0	0.356234	0.160342	0.118906	0.0653595	0	0.291886	0.101798	0	0.591133	0.115875
Diptera_Mycetophilidae	3.60563	0	0	0	0	0	3.87244	1.56495	0.689655	4.47631	2.17256	1.03896	0.609225	2.10526	0.512821	0.625	0.263852	0.377358	0.289017	0.280112	0.431034	0.537634	0	0	0	0.4561	0.458716	0	0.358209	0.101781	0.160342	0	0.0653595	0.095511	0.145943	0.271463	0.12366	2.06897	1.50637
Coleoptera_Curculionidae	2.87324	0.535714	0.487805	0.911854	0	1.96078	3.75854	3.12989	2.41379	0.130378	2.38982	0	0.261097	0	0.34188	0	0	0	0	0.560224	0.215517	0	0	0.526316	0	0	0.458716	0	0.895522	0.610687	0.427579	0.911613	0.457516	0.95511	0.350263	0.576858	0.948063	0.44335	0.347625
Psocoptera_Lepidopsocidae	0	0	0.162602	0	1.44928	1.96078	0	0	0	0	0.0310366	0.25974	0.609225	0.263158	1.53846	0.78125	1.05541	0.943396	1.44509	0	1.50862	1.07527	1.66667	0.526316	1.85185	0.912201	3.21101	5.44218	0.119403	0.0508906	0.0534474	0.118906	0.0653595	0.095511	0.20432	0.0339328	0.0824402	0.0492611	0
Diptera_Drosophilidae	0.84507	0.714286	0.325203	0.303951	0	0	0.911162	2.50391	3.44828	0.260756	1.11732	0.519481	1.39252	1.31579	0.34188	0.9375	0.527704	1.32075	0	0.466853	2.15517	0.537634	0.833333	0	0.308642	1.02623	0.458716	0.680272	0.0597015	0.559796	0.534474	0.198177	0.196078	0.286533	0.40864	0.339328	0.247321	0.394089	0.23175
Coleoptera_Chrysomelidae	0.676056	0.535714	0.162602	1.36778	0	0	2.05011	0.938967	0.689655	0.217297	1.08628	0.25974	0.174064	0	0.512821	0.3125	0.263852	0.188679	0	1.63399	0.215517	0	0.833333	0	0.308642	0.22805	0.458716	1.36054	1.19403	1.27226	1.0155	1.50614	1.69935	1.43266	0.729714	0.950119	1.0305	0.541872	0.579374
Hymenoptera_Mymaridae	0.338028	0.535714	1.46341	0.911854	0	0.980392	0	0.156495	0	0.69535	0.0620732	0.25974	0.609225	1.57895	0	0.15625	0.263852	0	0.289017	0.70028	0	0	0	0	0	0.912201	0.458716	0.680272	1.13433	1.22137	1.22929	1.54578	1.30719	1.7192	1.57618	1.32338	2.10223	0.837438	0.579374
Diptera_Tachinidae	0.957746	1.07143	1.13821	0.759878	0	0	0.455581	0.312989	0	0.564972	0.403476	0.519481	0.348129	0.526316	0.512821	0.46875	0.263852	0	0	1.12045	0.862069	0	0	1.57895	0	0.570125	0.458716	0	0.477612	0.814249	1.65687	0.475624	1.04575	0.477555	1.40105	1.32338	0.865622	1.18227	1.854
Lepidoptera_Gelechiidae	0.676056	1.07143	0.487805	1.97568	0	0	0.341686	0.625978	0	0.130378	0.589696	0	0	0	0	0	0	0.188679	0.289017	0.746965	0	0.537634	0	0	0.308642	0.22805	0	0	1.25373	1.67939	2.24479	1.26833	1.56863	2.48329	1.31349	0.882253	1.73124	0.935961	0.115875
Diptera_Culicidae	0.28169	0.357143	0.162602	0	1.44928	2.94118	0	0	0	0	0.124146	4.15584	1.21845	5.78947	0	0.3125	0	0	0.289017	0.0933707	0.431034	1.07527	0.833333	0.526316	0	1.02623	0.458716	0	0	0.458015	0	0.0792707	0.196078	0.095511	0.145943	0.23753	0	0.246305	0.23175
Diptera_Ephydridae	0	1.07143	1.30081	0.455927	1.44928	0.980392	0	0	0	0.217297	0	0.519481	0.435161	0.789474	0.34188	0.15625	0	0.377358	0	1.40056	1.2931	0.537634	2.5	4.21053	0.617284	0.4561	0	0	0.119403	0.356234	0.427579	0.871978	0.0653595	0	0.525394	0.373261	0.288541	0.8867	0
Lepidoptera_Cosmopterigidae	0.225352	1.25	1.13821	0.911854	0	0	0	0	0	0	0.0310366	1.2987	0.609225	0.526316	0.854701	0.46875	0.263852	1.50943	0.867052	0.560224	0.431034	1.07527	1.66667	1.05263	1.23457	1.14025	1.37615	0.680272	0.537313	0.407125	0.267237	0.435989	0.261438	0.477555	0.40864	0.271463	0.329761	0.246305	0
Diptera_Agromyzidae	0.056338	1.96429	2.27642	1.97568	0	0	0	0	0	0.608431	0.0620732	0	0	0	0	0.3125	0	0.188679	0.289017	1.96078	0	0	0	0	0	0	0	0	0.119403	0.610687	0.908605	1.03052	1.04575	0	1.43024	1.59484	0.741962	1.72414	2.66512
Hymenoptera_Crabronidae	0	1.60714	1.46341	2.73556	0	0	0	0	0	0.391134	0.0931099	0.25974	0.174064	0.263158	0	0.15625	0	0.377358	0	1.44725	0.862069	0	0.833333	1.05263	0.308642	0.684151	1.37615	0	0.298507	0.86514	1.81721	0.911613	1.30719	0.191022	0.934034	0.916186	0.453421	0.640394	0.463499
Diptera_Sarcophagidae	0.225352	2.14286	1.30081	2.43161	0	0	0	0	0.344828	0.173837	0.124146	0.779221	0.0870322	0.263158	0.17094	0	0	0	0	0.933707	0.215517	0	0.833333	1.57895	0.308642	0.22805	0.917431	0	0.477612	1.22137	1.60342	0.634166	1.30719	0.095511	0.525394	0.746522	0.535862	0.8867	0.347625
Diptera_Hybotidae	0.957746	1.78571	0.650407	0.759878	0	0	0.911162	0.938967	1.03448	1.3907	0.651769	0	0.261097	0	0.34188	0	0	0.188679	0	0.186741	1.07759	0.537634	0.833333	0.526316	0.617284	0.114025	0.458716	2.04082	0.0597015	0.305344	0.320684	0.435989	0.130719	0	0.379451	0.373261	0.329761	0.788177	1.62225
Hymenoptera_Pompilidae	0	0.357143	0.487805	0.455927	0	0	0.113895	0.156495	0	0.0869187	0.0931099	0	0	0.263158	0.17094	0.3125	0.527704	0	0.289017	0.933707	0.862069	1.07527	0	1.05263	0.308642	0.342075	0.458716	0	0.41791	1.6285	1.33618	1.10979	1.76471	1.33715	1.34267	1.18765	1.4427	0.541872	0
Hymenoptera_Diapriidae	1.23944	0.357143	0.325203	0.455927	0	0	1.36674	0.156495	0	1.86875	0.682806	0.25974	0.174064	0	0	0	0	0	0	1.02708	0	0	0	0	0	0	0	0	0.298507	1.0687	0.908605	1.03052	0.849673	3.24737	0.700525	0.746522	1.31904	0.492611	0.23175
Hymenoptera_Aphelinidae	0	0.357143	2.43902	0.607903	0	0.980392	0	0	0	0.173837	0	0.25974	0.870322	0.263158	0.683761	0.15625	0	0	0	0.746965	0.215517	0.537634	0	0	0	0.114025	0	0	0.238806	1.0687	1.12239	1.58541	0.784314	0.382044	1.43024	1.45911	0.865622	0.788177	0.115875
Hymenoptera_Encyrtidae	0	1.25	2.11382	0.151976	0	0	0.113895	0	0.344828	0.0869187	0.0620732	0.25974	0.435161	0	0.17094	0	0.263852	0.188679	0	0.746965	0.215517	0	0	0	0	0.342075	0	0	0.835821	0.814249	0.694816	1.70432	0.980392	0.573066	1.43024	1.42518	1.52514	0.295567	0.115875
Coleoptera_Mordellidae	0.28169	0.178571	0	0	0	0	0	0.625978	0	0.0869187	0.558659	1.03896	0.522193	0.263158	1.53846	0.78125	0.263852	0.754717	0.289017	0.186741	1.50862	0.537634	0.833333	0	0	0.798176	0.458716	2.04082	0.537313	0.356234	0.267237	0.198177	0.261438	0	0.175131	0.305395	0.329761	0.985222	0
Diptera_Calliphoridae	0	0.357143	0.325203	0.151976	0	0	0	0	0.344828	0.130378	0	1.2987	0.522193	0.526316	0.683761	0.46875	0.263852	0.943396	0.578035	0.420168	0.862069	0.537634	0	1.57895	0.925926	0.22805	1.37615	0.680272	0.477612	0.254453	0.481026	0.198177	0.588235	0.095511	0.145943	0.23753	0.329761	0.344828	0.115875
Hymenoptera_Trichogrammatidae	0.056338	0.357143	0.97561	0.455927	0	0	0	0	0	0.130378	0.0310366	0.25974	0.522193	0.526316	0	0	0	0	0	0.606909	0	0	0.833333	0.526316	0	0.342075	0	0	0.358209	1.37405	0.855158	1.50614	0.980392	0.573066	1.40105	1.45911	1.07172	0.492611	0.347625
Diptera_Asilidae	0.112676	0	0	1.21581	2.89855	0.980392	0.113895	0.156495	0	0.304216	0.248293	0.25974	0	0.526316	0	0.15625	0	0	0.289017	0.326797	0.431034	0	0	1.05263	0	0.114025	0	0	0.716418	0.610687	0.908605	0.554895	0.784314	0.764088	0.583771	0.644723	0.824402	0.197044	0
Lepidoptera_Noctuidae	0.450704	0.535714	0.813008	0.303951	0	0	0.569476	0.312989	0	0.347675	0.0931099	0.519481	0.0870322	1.05263	0.34188	0	0	0	0	0.746965	0.215517	0	0	0	0.308642	0.342075	0	0.680272	0.597015	0.661578	0.908605	0.911613	0.915033	0.859599	0.525394	0.746522	0.412201	0.591133	0.579374
Coleoptera_Coccinellidae	0.056338	1.60714	1.46341	1.51976	0	0	0.113895	0.156495	0	0.0434594	0.27933	0	0.0870322	0	0.34188	0.15625	0	0	0	1.5873	0.215517	0	0.833333	0	0	0.114025	0	0.680272	0.477612	0.712468	0.587921	0.435989	0.718954	0.668577	0.700525	0.610791	0.741962	0.394089	0
Diptera_Lauxaniidae	0.450704	0	0	0	1.44928	0	0.455581	0.156495	0.344828	0.260756	0.27933	0.25974	0.174064	0.526316	0.34188	0.46875	0	1.50943	1.44509	0.233427	1.07759	1.6129	0	0.526316	0.617284	0.798176	0.458716	0.680272	0	0	0	0.0792707	0.0653595	0.191022	0.116754	0.0339328	0	0.344828	0.23175
Lepidoptera_Lecithoceridae	0	0	0.162602	0	1.44928	0.980392	0	0	0	0	0	0.25974	0.0870322	0.526316	1.7094	0.3125	0.527704	0.377358	1.15607	0.233427	1.2931	1.07527	0.833333	0.526316	0.308642	0.4561	0.458716	1.36054	0.119403	0.0508906	0.106895	0.118906	0	0.286533	0.0875657	0.101798	0.0824402	0	0
Lepidoptera_Tineidae	1.29577	0.178571	0.813008	0	0	0.980392	0.22779	2.19092	0.689655	0.217297	0.713842	0.519481	0.261097	0	0.34188	0.15625	0.263852	0.377358	0.578035	0.186741	0.646552	0	0	1.57895	0.308642	0.22805	0	0	0.597015	0.203562	0.160342	0.158541	0.196078	0.095511	0.175131	0.203597	0.16488	0.246305	0
Thysanoptera_Thripidae	0.450704	0.178571	0.650407	0.911854	0	0.980392	0.455581	0.156495	1.03448	0.260756	0.248293	0.25974	0.261097	0	0.17094	0.15625	0	0	0	0.233427	0	0	0	0	0	0	0	0	0.477612	0.661578	0.641368	0.990884	0.718954	1.33715	0.788091	0.576858	0.783182	0.197044	0.695249
Hemiptera_Miridae	0.225352	0.892857	0.487805	1.97568	0	0	0.113895	0	0.344828	0.173837	0.372439	0	0.0870322	0.263158	0	0	0	0	0.289017	0.326797	0.215517	0	0.833333	0	0	0.114025	0.458716	0.680272	1.13433	0.407125	0.374131	0.554895	0.588235	0.764088	0.350263	0.441127	0.906843	0.492611	0.23175
Lepidoptera_Geometridae	0.84507	0.178571	0	0.151976	0	0	1.13895	0	0.344828	0.347675	0.465549	0	0.174064	0	0	0.3125	0.263852	0.377358	0.289017	0.140056	0	0.537634	0.833333	1.05263	0.617284	0.22805	0	0	0.537313	0.305344	0.908605	0.554895	0.457516	0.573066	0.81728	0.441127	0.412201	0.394089	0.23175
Diptera_Tabanidae	0.225352	0.178571	0.162602	0.151976	1.44928	0	0	0.156495	0	0.0869187	0.124146	1.03896	0.174064	1.31579	0	0	0	0	0	0	0.431034	0	0.833333	2.10526	0.925926	0.798176	1.37615	0.680272	0	0.152672	0.106895	0.158541	0.130719	0	0	0.101798	0.12366	0.197044	0.23175
Diptera_Syrphidae	0.338028	0.357143	1.62602	0.303951	0	0	0.341686	0.156495	0	1.21686	0.248293	0	0	0	0.17094	0	0	0	0	0.793651	0.215517	1.07527	0	0.526316	0	0.342075	0	0	0.119403	0.305344	0.213789	0.317083	0.196078	0.095511	0.291886	0.305395	0.16488	1.08374	2.08575
Hymenoptera_Pteromalidae	0.169014	1.07143	0.487805	0.151976	0	0	0	0.156495	0	0.65189	0.0620732	0	0.348129	0	0	0	0	0.566038	0	1.12045	0	0	0	0	0	0.114025	0	0	0.238806	0.916031	0.694816	0.911613	0.326797	0.95511	1.31349	0.84832	0.783182	0.591133	0
Coleoptera_Anthribidae	0.225352	0	0.162602	0	1.44928	0	0	0	0.689655	0	0.248293	0	0.348129	0.263158	0.683761	0.46875	0.263852	0.188679	0	0.140056	0.215517	1.07527	0	2.10526	0.925926	0.22805	0	0	0.41791	0.101781	0.267237	0.237812	0.261438	0.191022	0.116754	0.169664	0.247321	0.0492611	0
Diptera_Stratiomyidae	0.169014	0.178571	0	0	1.44928	0	0.341686	0.312989	0	0	0.248293	0.519481	0.522193	0.789474	0.17094	0	0	0.566038	1.15607	0.233427	0.646552	0	0.833333	0.526316	0.617284	0.4561	0.458716	0	0.0597015	0.152672	0.213789	0.198177	0.196078	0	0.145943	0.169664	0.0412201	0.147783	0.115875
Psocoptera_Caeciliusidae	0.732394	0.178571	0.162602	0	0	0	0.22779	0.156495	0.344828	0.217297	0.527623	0.779221	0.174064	0.526316	0.512821	0.15625	0.791557	0.943396	0.289017	0.0466853	0.431034	0.537634	0	0	0.308642	0.342075	0.458716	1.36054	0.298507	0	0.106895	0.0396354	0.0653595	0.382044	0.233508	0.0339328	0.0824402	0	0.115875
Neuroptera_Coniopterygidae	0.056338	0.357143	0.487805	1.36778	0	0	0.113895	0.156495	0	0.173837	0.124146	0	0.0870322	0	0.17094	0.46875	0.263852	0.377358	0.578035	0.0933707	0.215517	1.07527	0	0	0	0.114025	0.458716	0	0.41791	0.407125	0.587921	0.356718	0.392157	1.14613	0.262697	0.339328	0.329761	0.0985222	0
Hymenoptera_Ceraphronidae	0.56338	0.178571	0.487805	0.759878	0	0.980392	0.797267	0	0	0.564972	0.18622	0.519481	0.435161	0	0	0	0	0.188679	0	0.746965	0	0	0	0	0	0.114025	0	0	0.298507	0.254453	0.320684	0.871978	0.196078	0.668577	0.671337	0.576858	0.659522	0	0
Diptera_Anthomyiidae	0.169014	0.714286	0.487805	0.151976	0	0	0.22779	0	0	1.56454	0	0.25974	0.0870322	0.263158	0	0	0	0	0	0.606909	0.215517	0	0	1.57895	0	0.114025	0	0	0.179104	0.254453	0.267237	0.118906	0.261438	0.191022	0.20432	0.23753	0.12366	0.837438	1.50637
Hemiptera_Aphididae	0.112676	0.714286	1.30081	0.303951	0	0.980392	0.341686	0	0	1.08648	0.0310366	0	0	0	0.17094	0	0	0	0	1.12045	0	0	0	0	0	0	0	0	0.41791	0.407125	0.267237	0.277447	0.0653595	0.095511	0.583771	0.23753	0.206101	0.837438	0.695249
Lepidoptera_Gracillariidae	0.394366	0.178571	0.325203	0.303951	0	0	0.341686	0.469484	0	0.0869187	0.155183	0.25974	0.174064	0	0	0.15625	0	0.377358	0.289017	0.280112	0	0	0	0	0	0.114025	0	0	0.41791	0.356234	0.694816	0.51526	0.392157	0.191022	0.992411	0.644723	0.370981	0.492611	1.15875
Hymenoptera_Figitidae	0.338028	0.892857	0.325203	0.303951	1.44928	0	0.797267	0.156495	0.689655	0.869187	0.651769	0	0	0	0	0	0	0	0	0.560224	0	0	0	0	0	0	0	0	0.119403	0.508906	0.213789	0.198177	0.130719	0.191022	0.496205	0.23753	0.206101	0.492611	0.23175
Thysanoptera_Phlaeothripidae	0.619718	0	0.325203	0.911854	0	0	0.569476	0.782473	1.37931	0.173837	0.744879	0	0.348129	0	0	0	0	0	0	0.280112	0	0	0	0	0	0	0	0	0.41791	0.305344	0.213789	0.475624	0.392157	0.191022	0.788091	0.305395	0.494641	0.197044	0.115875
Lepidoptera_Tortricidae	0.84507	0.178571	0.325203	0.151976	0	0	0.569476	0.469484	0.344828	0.391134	0.434513	0	0.174064	0	0.34188	0.3125	0	0.377358	0	0.420168	0.646552	0	0.833333	0	0.308642	0.22805	0	0	0.119403	0.0508906	0.213789	0.158541	0.130719	0.095511	0.175131	0.169664	0.16488	0.44335	0.695249
Diptera_Scatopsidae	0.394366	0.714286	0.487805	0.151976	0	0.980392	0	0.156495	0	0.173837	0.0931099	0	0.0870322	0	0.17094	0.3125	0	0.566038	0	0.326797	0.862069	0.537634	0.833333	0	0.617284	0.342075	0	0.680272	0.0597015	0.0508906	0.106895	0.118906	0.130719	0	0.116754	0.0678656	0.0824402	0.0985222	0.23175
Orthoptera_Trigonidiidae	0.056338	0	0	0	1.44928	0.980392	0.113895	0.782473	0.344828	0	0.124146	0.519481	0.261097	0.526316	0.17094	0	0	0.377358	0	0.0466853	0.215517	0.537634	0.833333	0	0.308642	0.114025	0.458716	0	0	0	0	0	0	0	0.0291886	0	0	0	0
Coleoptera_Elateridae	0.901408	0	0	0.607903	0	0	0.683371	0.312989	0.344828	0.173837	0.403476	0	0	0	0	0	0.263852	0	0.578035	0.513539	0	0	0	0.526316	0	0	0	0	0.41791	0.203562	0.0534474	0.118906	0.326797	0.477555	0.116754	0.101798	0.16488	0.541872	0.347625
Diptera_Milichiidae	0.394366	0.714286	0.325203	0.759878	0	0	0.113895	0.312989	0.689655	0.173837	0.18622	0	0.261097	0.263158	0.17094	0	0.263852	0	0.289017	0.186741	0.646552	0	0	0	0.308642	0.342075	0	0	0.0597015	0.0508906	0.106895	0.237812	0.196078	0	0.379451	0.373261	0.12366	0.0492611	0.115875
Hymenoptera_Chrysididae	0	0.892857	0.325203	1.21581	0	0	0	0	0	0.130378	0.0310366	0	0	0	0	0	0	0	0	0.326797	0.215517	0	0	0.526316	0	0	0	0	0.0597015	0.458015	0.80171	0.951249	0.784314	0.095511	0.20432	0.305395	0.206101	0.295567	0.23175
Coleoptera_Aderidae	0.056338	0	0	0.303951	1.44928	0	0	0.469484	0	0	0.0620732	0	0.261097	0	0	0	0.263852	0	0.289017	0.0933707	0	1.07527	0.833333	0	0	0	0.458716	0	0.537313	0.152672	0.213789	0.158541	0.196078	0.286533	0.116754	0.169664	0.288541	0	0
Hymenoptera_Halictidae	0	1.42857	0.650407	1.21581	0	0	0	0.156495	0	0.0869187	0	0	0	0	0	0	0	0	0	0.70028	0.215517	0	0	0	0	0	0	0	0.0597015	0.152672	0.587921	0.237812	0.0653595	0	0.61296	0.441127	0.16488	0.689655	0.23175
Psocoptera_Epipsocidae	0.169014	0	0	0	0	0	0	0.156495	0	0	0.0931099	0.519481	0.174064	0	0.683761	0.46875	0.263852	0.377358	0.289017	0	0.215517	0.537634	0.833333	0	0.308642	0.114025	0.917431	1.36054	0	0	0	0	0	0	0	0	0	0	0
Diptera_Pipunculidae	0.112676	0.714286	0.650407	1.21581	0	0	0	0	0	0.564972	0	0	0	0	0	0	0	0	0	0.560224	0	0	0	0	0	0	0	0	0.477612	0.305344	0.267237	0.435989	0.196078	0.095511	0.350263	0.678656	0.206101	0.0985222	0.463499
Coleoptera_Cleridae	0.28169	0	0.162602	0.151976	0	0	0.113895	0	0	0	0.248293	0	0.0870322	0	0.512821	0.15625	0.791557	0	0	0.0466853	0.215517	0	0.833333	0	0.308642	0.114025	0.458716	0	0.41791	0.254453	0.213789	0.198177	0.261438	0.286533	0.0875657	0.101798	0.329761	0.147783	0.115875
Blattodea_Ectobiidae	0.112676	0.178571	0.162602	0.455927	1.44928	0	0.113895	0.156495	0	0	0.27933	0	0.0870322	0	0.683761	0.15625	0	0	0	0.140056	0	0	0	0	0	0.22805	0	0	0.358209	0.203562	0.320684	0.0792707	0.392157	0.477555	0.116754	0.101798	0.329761	0	0
Diptera_Platystomatidae	0	0	0	0	0	0	0	0	0	0	0	0	0	0.526316	0	0	0	0	0.289017	0.0933707	0.215517	1.07527	0	1.57895	0.925926	0	0.917431	0.680272	0	0	0.0534474	0	0	0	0.0875657	0.0339328	0	0.0985222	0
Lepidoptera_Pyralidae	0.28169	0.357143	1.13821	0.607903	0	0	0	0	0	0	0	0	0.0870322	0	0	0	0	0	0	0.0933707	0	0	0	0	0	0	0	0	0.716418	0.407125	0.320684	0.317083	0.261438	0.382044	0.583771	0.407194	0.247321	0.0985222	0
Blattodea_Termitidae	0	0	0	0	1.44928	0.980392	0	0	0	0	0	0	0	0	0.17094	0.78125	0.527704	0	0.289017	0.0933707	0.215517	0	0	0	0.308642	0.22805	0	0.680272	0.238806	0	0.106895	0.0396354	0	0	0	0.0678656	0.0824402	0	0
Diptera_Lonchaeidae	0	0	0.325203	0	0	0	0	0	0	0.0869187	0	0.25974	0.174064	0.263158	0.17094	0.15625	0	0.377358	0.289017	0.186741	0	0	0	1.05263	0.617284	0	0.917431	0	0	0	0.160342	0.0792707	0	0.095511	0.116754	0.203597	0.0824402	0.197044	0.347625
Hymenoptera_Apidae	0.056338	0.357143	0.162602	0.911854	0	0	0	0.156495	0	0.391134	0.217256	0	0	0	0	0.3125	0.263852	0	0	0.513539	0	0	0	0	0	0	0	0	0.119403	0.101781	0.320684	0.435989	0.261438	0.095511	0.437828	0.339328	0.16488	0.246305	0.115875
Coleoptera_Carabidae	0.169014	0.535714	0	0.303951	0	0	0	0.782473	0	0.0869187	0.310366	0	0.0870322	0	0	0.3125	0	0	0.289017	0.606909	0	0	0	0.526316	0.617284	0	0.458716	0	0.776119	0.152672	0.160342	0.277447	0.130719	0.859599	0.0291886	0.135731	0.0824402	0.147783	0
Hemiptera_Meenoplidae	0	0	0	0	0	0	0	0	0	0	0	0	0	0	0	0.15625	0	0	0.289017	0	0.215517	0	0.833333	0.526316	0.617284	0	1.37615	0.680272	0.179104	0.152672	0.106895	0.198177	0.130719	0.191022	0.0875657	0.0678656	0.0412201	0	0
Coleoptera_Cerambycidae	0.338028	0.178571	0.162602	0	0	0	0.22779	0	0	0.173837	0.0620732	0	0.261097	0	0.34188	0	0	0.188679	0.289017	0.0933707	0.215517	0	0.833333	0.526316	0	0.22805	0	0	0.238806	0.101781	0.106895	0.0792707	0.196078	0.191022	0.0583771	0.203597	0.0824402	0.197044	0.23175
Lepidoptera_Nepticulidae	0.056338	0	0.162602	0.607903	0	0	0	0	0	0.173837	0	0	0	0	0	0.15625	0	0	0	0.0466853	0	0	0	0	0.308642	0.114025	0	0	0.597015	0.356234	0.641368	0.277447	0.588235	0.286533	0.262697	0.169664	0.453421	0.295567	0.23175
Orthoptera_Acrididae	0	0.178571	0.325203	1.21581	0	0	0	0	0	0	0.0620732	0	0	0	0	0	0	0	0	0.653595	0	0	0	0	0	0	0	0	0.0597015	0.254453	0.481026	0.237812	0.784314	0.477555	0.233508	0.339328	0.247321	0.147783	0
Diptera_Keroplatidae	0.225352	0	0	0	0	0	0	0.156495	0	0.434594	0.0310366	0	0.174064	0	0.17094	0.3125	0	0.188679	0	0.140056	0.431034	0.537634	0	0	0.308642	0.114025	0.458716	0.680272	0.0597015	0.0508906	0.160342	0.0792707	0.196078	0	0.0583771	0.169664	0.16488	0.246305	0.115875
Coleoptera_Scirtidae	0.112676	0	0	0	0	0	0.113895	0.156495	0	0.0869187	0.0620732	1.81818	0.261097	0.789474	0	0.3125	0	0.188679	0	0	0.215517	0	0.833333	0	0.308642	0.114025	0	0	0	0	0	0.0396354	0	0	0	0	0	0.147783	0
Lepidoptera_Dryadaulidae	0.112676	0	0	0	0	0	0	0	0	0	0	0.25974	0.174064	0.263158	0.17094	0.46875	0.527704	0.188679	0.578035	0	0.431034	0.537634	0	0	0	0.22805	0.917431	0.680272	0	0	0	0	0	0	0	0	0	0	0
Hymenoptera_Chalcididae	0	0	0.325203	0	0	0	0	0	0	0	0	0.25974	0	0	0.17094	0	0	0	0	0.560224	0	0	0	0	0	0	0	0	0	0.610687	0.748263	0.51526	0.130719	0.095511	0.671337	1.11978	0	0.197044	0.115875
Coleoptera_Scarabaeidae	0.056338	0	0	0.303951	0	0.980392	0	0	0	0	0.155183	0	0.261097	0.263158	0.34188	0	0	0.377358	0	0.140056	0	0	0	0	0.308642	0.4561	0	0	1.01493	0.0508906	0.0534474	0.118906	0.196078	0	0.0583771	0.101798	0.247321	0	0
Coleoptera_Corylophidae	0.394366	0.357143	0	0	0	0	0.569476	0	0	0	0.217256	0	0.174064	0	0.512821	0	0	0.188679	0.289017	0.186741	0	0	0	0	0	0.114025	0.458716	0	0.238806	0.101781	0.213789	0.118906	0.261438	0.191022	0.262697	0.135731	0.206101	0.0985222	0.115875
Hemiptera_Rhyparochromidae	0	0	0.162602	0.151976	0	0	0	0	0	0.0434594	0.0620732	0	0.261097	0.263158	0	0	0	0.188679	0	0.373483	0	0	0	0	0	0	0	0	0.298507	0.305344	0.320684	0.396354	0.457516	1.33715	0.175131	0.271463	0.206101	0.0492611	0
Hemiptera_Achilidae	0.112676	0	0	0	0	0	0	0	0	0	0.0620732	0	0	0	0	0	0	0	0	0	0.215517	0	0.833333	0	0.925926	0	0.917431	2.04082	0.0597015	0	0.106895	0	0	0	0	0	0.0412201	0	0
Diptera_Empididae	0.450704	0	0	0.151976	0	0	0.569476	0.312989	0.344828	0.782269	0.217256	0	0	0	0	0	0	0	0	0.186741	0	0	0	0	0	0	0.458716	0	0	0	0	0	0.0653595	0	0	0.0678656	0.0412201	0.246305	1.15875
Hymenoptera_Eupelmidae	0	0.357143	0.325203	0	0	0	0	0	0	0	0.0310366	0	0	0	0	0	0	0	0	0.140056	0	0	0	0	0	0	0	0	0.298507	0.407125	0.427579	0.634166	0.392157	0.477555	0.437828	0.542925	0.370981	0.197044	0
Diptera_Bombyliidae	0.056338	0.357143	0.97561	0.455927	0	0	0	0	0	0.0434594	0	0	0	0	0	0	0	0	0	0.186741	0	0	0	0	0	0	0	0	0.179104	0.203562	0.80171	0.396354	0.392157	0	0.233508	0.475059	0.12366	0	0.115875
Hymenoptera_Mutillidae	0.056338	0.178571	0.162602	0.455927	0	0.980392	0	0.156495	0	0	0.124146	0	0.0870322	0	0	0	0	0	0	0.140056	0	0	0	0	0	0.114025	0	0	0.0597015	0.661578	0.320684	0.317083	0.457516	0.191022	0.0583771	0.305395	0.16488	0	0
Psocoptera_Psocidae	0.338028	0	0	0	0	0	0	0.156495	0.344828	0	0.217256	0.25974	0.0870322	0	0.34188	0.15625	0.791557	0.188679	0	0.0933707	0.431034	0	0	0	0.308642	0.114025	0.458716	0	0.238806	0	0.106895	0	0	0.095511	0	0	0.0824402	0.0492611	0
Hymenoptera_Vespidae	0.056338	0	0.162602	0.151976	0	0	0.113895	0	0.344828	0.173837	0.0931099	0	0.0870322	0	0.17094	0	0	0	0	0.653595	0	0	0.833333	0.526316	0	0.114025	0	0	0	0.254453	0.0534474	0.118906	0.130719	0.095511	0.175131	0.135731	0	0.0985222	0.23175
Diptera_Micropezidae	0.112676	0	0	0	0	0	0	0.156495	0.344828	0.0434594	0.124146	0.25974	0	0	0	0	0	0	0	0	0.215517	0.537634	0	0.526316	0.617284	0	0.917431	0.680272	0	0	0	0	0	0	0	0	0	0.0492611	0.115875
Coleoptera_Cybocephalidae	0	0.178571	0.162602	0.303951	0	0	0	0	0	0	0	0	0	0	0	0	0	0	0	0	0	0	0	0	0	0	0	0	0.358209	0.458015	0.213789	0.634166	0.653595	0.764088	0.175131	0.135731	0.577082	0	0
Coleoptera_Melyridae	0.056338	0	0	0.303951	0	0	0.113895	0	0	0.0869187	0	0	0	0	0	0	0	0	0	0.280112	0	0	0	0	0	0	0	0	0.238806	0.508906	0.481026	0.356718	0.522876	0.286533	0.291886	0.644723	0.329761	0.0492611	0
Hemiptera_Delphacidae	0.056338	0.357143	0.487805	0.151976	0	0	0.113895	0	0	0.0869187	0.0620732	0	0	0	0	0	0	0	0	0.420168	0	0	0	0	0.308642	0	0	0	0.597015	0.458015	0.213789	0.237812	0.196078	0.095511	0.20432	0.169664	0.16488	0.0985222	0
Psocoptera_Ectopsocidae	0.056338	0.178571	0.325203	0	0	0	0	0	0	0	0.0931099	0.25974	0	0	0	0	0	0.943396	0	0.140056	0.431034	0	0	0	0	0	0.458716	1.36054	0	0	0	0	0	0	0.0291886	0	0.0824402	0.0492611	0
Lepidoptera_Nymphalidae	0.056338	0	0	0	0	0	0	0	0	0.0434594	0.0310366	0	0	0	0.17094	0	0	0	0.578035	0.140056	0.215517	0	0.833333	0.526316	0.617284	0.114025	0	0	0	0.101781	0.160342	0.0396354	0.0653595	0.095511	0.0875657	0.101798	0.0412201	0.344828	0
Coleoptera_Buprestidae	0	0.178571	0.162602	0.151976	0	0	0.113895	0.156495	0.344828	0.0434594	0	0	0	0	0	0	0	0	0	0.233427	0	0	0	0	0	0.114025	0	0	0	0.610687	0.320684	0.435989	0.326797	0	0.175131	0.508992	0.206101	0.0985222	0.115875
Hymenoptera_Evaniidae	0.056338	0	0.162602	0.151976	0	0	0	0.156495	0	0	0.155183	0	0	0	0	0	0	0	0	0.186741	0	0	0	0.526316	0.308642	0.342075	0	0	0.179104	0.254453	0.374131	0.158541	0.326797	0.095511	0.0875657	0.203597	0.329761	0	0
Coleoptera_Anthicidae	0	1.07143	0	0.455927	0	0	0.113895	0	0	0	0	0	0	0	0	0	0	0	0	0.233427	0.215517	0.537634	0	0	0	0.22805	0	0	0.119403	0.203562	0.106895	0.0792707	0	0.286533	0.233508	0.0339328	0.0412201	0.0985222	0
Diptera_Xenasteiidae	0	0	0	0	1.44928	0	0	0	0	0	0	0	0	0	0	0	0	0	0	0	0.215517	0.537634	1.66667	0	0.617284	0.114025	0.917431	0	0	0	0	0	0	0	0	0	0	0	0
Coleoptera_Ptinidae	0.112676	0.178571	0.487805	0.303951	0	0	0	0	0	0	0.0310366	0.25974	0	0	0	0	0	0	0	0	0	0	0	0	0	0	0	0	0.537313	0.101781	0.267237	0.277447	0.326797	0.477555	0	0.0678656	0.329761	0.147783	0
Lepidoptera_Lycaenidae	0	0	0.162602	0.303951	0	0	0	0	0	0	0	0	0	0.526316	0	0.3125	0	0	0	0.513539	0	0.537634	0	0	0	0	0.458716	0	0	0	0.320684	0.158541	0	0	0.233508	0.339328	0	0	0
Coleoptera_Nitidulidae	0.225352	0.178571	0.325203	0.151976	0	0	0	0.625978	0	0.130378	0.341403	0	0.174064	0	0	0	0	0	0	0	0	0	0	0	0.308642	0	0.458716	0.680272	0	0	0	0.0396354	0	0	0.0583771	0	0	0.0985222	0
Blattodea_Rhinotermitidae	0	0	0	0	1.44928	0	0	0	0	0	0	0	0	0	0	0	0	0.188679	0.289017	0	0.215517	0.537634	0	0.526316	0	0.114025	0.458716	0	0	0	0	0	0	0	0	0	0	0	0
Coleoptera_Brentidae	0.28169	0.178571	0.162602	0	0	0	0.569476	0	0	0	0.217256	0	0	0	0	0	0	0	0	0.0933707	0	0	0	0	0	0	0	0	0.0597015	0.254453	0.160342	0.435989	0.130719	0.477555	0.262697	0.271463	0.206101	0	0
Hymenoptera_Dryinidae	0.338028	0	0.162602	0	0	0	0.22779	0.156495	0	0.130378	0.0620732	0	0	0	0	0	0	0	0	0.280112	0	0	0	0	0	0.22805	0	0	0.238806	0.203562	0.213789	0	0.0653595	0.286533	0.175131	0.271463	0.16488	0.344828	0.115875
Coleoptera_Tenebrionidae	0.338028	0	0	0.607903	0	0	0.113895	0.156495	0	0.0434594	0.18622	0	0.0870322	0	0	0	0	0	0.289017	0.0933707	0	0	0	0	0	0	0	0	0.41791	0.101781	0.160342	0.0396354	0.196078	0.095511	0.0583771	0	0.16488	0.394089	0.115875
Hemiptera_Flatidae	0.169014	0	0	0.151976	0	0	0.113895	0	0	0	0.0931099	0.25974	0.0870322	0	0.17094	0	0	0	0.578035	0.0466853	0.215517	0	0	0	0	0.22805	0.458716	0	0.179104	0	0.106895	0	0.196078	0.286533	0	0	0.247321	0.0492611	0
Coleoptera_Scraptiidae	0.056338	0.357143	0.162602	0	0	0	0	0.156495	0	0.0869187	0.0310366	0	0	0	0	0	0	0	0	0.0466853	0	0	0	0	0	0.114025	0	0	0.41791	0.152672	0.320684	0.118906	0.392157	0.382044	0.0583771	0.101798	0.288541	0.197044	0.115875
Psocoptera_Psocetae	0	0	0	0	0	0	0	0	0	0	0	0	0	0	0.17094	0.15625	0	0.188679	0.289017	0	0.215517	0	0.833333	0	0.308642	0.22805	0.458716	0.680272	0	0	0	0	0	0	0	0	0	0	0
Coleoptera_Latridiidae	0.225352	0.535714	0.325203	0.151976	0	0	0.341686	0	0	0.0434594	0.124146	0	0	0	0	0	0	0	0	0.140056	0	0	0	0	0	0	0	0	0.179104	0.152672	0.0534474	0.0396354	0.0653595	0	0.175131	0.101798	0.0824402	0.44335	0.347625
Hemiptera_Lygaeidae	0.112676	0.178571	0.325203	0.911854	0	0	0	0	0	0	0	0	0	0	0	0	0	0	0	0.140056	0	0	0	0	0	0	0	0	0.119403	0.203562	0.160342	0.277447	0.326797	0.477555	0.0583771	0.135731	0.0412201	0	0
Lepidoptera_Coleophoridae	0	0.535714	0.325203	0.151976	1.44928	0	0	0	0	0.0869187	0	0	0	0	0	0	0	0.188679	0	0.0466853	0	0	0	0	0	0.114025	0	0	0.119403	0.0508906	0.0534474	0.0396354	0	0	0	0	0	0.295567	0
Hymenoptera_Megachilidae	0	0.714286	0.162602	0.303951	0	0	0	0	0	0	0	0	0	0	0	0	0	0	0	0.140056	0	0	0	0	0	0	0	0	0	0.305344	0.320684	0.158541	0.326797	0	0.233508	0.23753	0.0824402	0.147783	0.115875
Lepidoptera_Bucculatricidae	0	0	0.162602	0.607903	0	0	0	0	0	0.0434594	0	0	0	0	0	0	0	0	0	0	0	0	0	0	0	0	0	0	0	0.305344	0.320684	0.118906	0.130719	0.286533	0.525394	0.339328	0.16488	0.0985222	0.115875
Lepidoptera_Scythrididae	0	0	0	0.759878	0	0	0	0	0	0	0	0	0	0	0	0	0	0	0	0.0933707	0	0	0	0	0	0	0	0	0.119403	0.407125	0.320684	0.198177	0.196078	0.382044	0.233508	0.305395	0.16488	0	0
Orthoptera_Gryllidae	0.056338	0.178571	0	0	0	0	0.22779	0	0	0	0.0931099	0	0.0870322	0	0.17094	0.15625	0	0	0	0.0933707	0	0	0	0	0	0.22805	0	1.36054	0	0.0508906	0.106895	0.0396354	0	0	0.0291886	0.0339328	0.12366	0.0985222	0
Lepidoptera_Oecophoridae	0	0	0	0	1.44928	0	0	0	0	0.0434594	0.0620732	0.25974	0.174064	0	0	0	0	0	0	0.0933707	0	0.537634	0	0	0.308642	0.114025	0	0	0.0597015	0	0	0	0	0	0	0.0339328	0	0	0
Hymenoptera_Chalcidoidea	0	0	0	0	0	0	0	0	0	0	0	0.519481	0.435161	0	0.512821	0.3125	0	0.188679	0.578035	0	0.215517	0	0	0	0	0.342075	0	0	0	0	0	0	0	0	0	0	0	0	0
Diptera_Mythicomyiidae	0	0	0	1.82371	0	0	0	0	0	0	0	0	0	0	0	0	0	0	0	0.186741	0	0	0	0	0	0	0	0	0	0.152672	0.160342	0.277447	0.196078	0.191022	0	0.0678656	0.0412201	0	0
Psocoptera_Liposcelididae	0	0	0.487805	0.303951	0	0.980392	0	0	0	0	0	0	0	0	0	0	0	0	0	0	0	0	0	0	0	0	0	0	0.358209	0.0508906	0.160342	0.158541	0.130719	0.191022	0.0291886	0.101798	0.12366	0	0
Diptera_Empidoidea	0	0	0	0	1.44928	0.980392	0	0	0	0	0	0	0.0870322	0	0	0	0	0	0	0	0	0	0	0.526316	0	0	0	0	0	0	0	0	0	0	0	0	0	0	0
Lepidoptera_Lyonetiidae	0.056338	0	0	0.303951	0	0	0	0	0	0	0	0	0.0870322	0	0.17094	0.15625	0	0	0	0.0466853	0.215517	0	0	0.526316	0.308642	0.114025	0	0	0	0.203562	0	0.118906	0.196078	0.095511	0.233508	0.101798	0.0824402	0	0
Psocoptera_Lachesillidae	0.056338	0.535714	0.650407	0.151976	0	0	0.113895	0	0	0	0.155183	0	0	0	0	0	0	0	0	0.186741	0	0	0	0	0	0	0	0	0.119403	0.0508906	0.213789	0.158541	0.130719	0.095511	0.0875657	0.135731	0.0824402	0.0492611	0
Diptera_Sepsidae	0.056338	0.535714	0.325203	0	0	0	0	0	0	0.173837	0	0	0	0.263158	0	0	0	0	0	0.140056	0.431034	0	0	0	0	0.114025	0	0	0.119403	0.0508906	0.106895	0.0792707	0.130719	0.095511	0.145943	0.0339328	0.0412201	0.0492611	0
Hymenoptera_Eurytomidae	0	0	0	0	0	0	0	0	0	0	0	0	0.261097	0	0	0	0	0	0	0.233427	0	0	0	0	0	0	0	0	0	0.254453	0.0534474	0.277447	0.196078	0	0.700525	0.271463	0.206101	0.197044	0.23175
Diptera_Tipulidae	0.056338	0	0	0	0	0	0.113895	0.469484	0.344828	0.130378	0.0310366	0.25974	0	0	0	0	0	0	0	0.0933707	0.215517	0	0	0	0	0	0	0.680272	0	0	0	0	0	0	0	0	0	0.394089	0
Lepidoptera_Blastobasidae	0.112676	0	0.162602	0	0	0	0	0	0	0	0.0620732	0	0.0870322	0.263158	0.34188	0	0	0.188679	0	0	0.215517	0	0	0	0	0.114025	0	0	0.119403	0.152672	0.106895	0.0396354	0.130719	0.191022	0.0875657	0	0.16488	0.246305	0
Diptera_Therevidae	0.112676	0	0.487805	0.303951	0	0	0	0	0	0.0869187	0.0310366	0	0	0	0	0	0	0	0	0.0466853	0	0	0	0	0	0	0	0	0.179104	0.101781	0.106895	0.158541	0.261438	0.382044	0.0291886	0.101798	0.0824402	0.295567	0
Hemiptera_Cixiidae	0.338028	0.178571	0	0.303951	0	0	0.455581	0.156495	0	0	0.0931099	0.25974	0	0	0	0	0	0	0	0.0933707	0	0	0	0	0	0	0	0	0.238806	0.203562	0.160342	0.0792707	0.0653595	0	0.0583771	0.0339328	0.0412201	0	0
Hemiptera_Tingidae	0.056338	0	0	0.607903	0	0	0	0	0	0	0.0310366	0	0	0	0	0.15625	0	0	0	0.140056	0	0	0	0	0	0	0	0	0.298507	0.203562	0.213789	0.237812	0.0653595	0.095511	0.262697	0.135731	0.0824402	0.0985222	0
Mantodea_Mantidae	0	0.178571	0.162602	0.303951	0	0	0	0	0	0	0	0	0	0	0	0	0	0	0	0.0933707	0.215517	0.537634	0	0	0	0.114025	0	0.680272	0.0597015	0.0508906	0.0534474	0	0.0653595	0	0.0291886	0	0.0412201	0.0492611	0
Coleoptera_Throscidae	0.112676	0	0	0	0	0	0	0.156495	0	0	0.0620732	0	0	0	0	0	0	0	0	0.0933707	0.215517	0	0	0	0	0.114025	0	0	0.298507	0	0.106895	0.0792707	0.261438	0.382044	0.0583771	0.101798	0.247321	0.0985222	0.23175
Coleoptera_Erotylidae	0.169014	0	0	0	0	0	0.341686	0.469484	0	0	0.310366	0.25974	0	0	0.17094	0	0	0.188679	0	0.186741	0	0	0	0	0	0	0	0	0	0.0508906	0.160342	0	0.0653595	0	0.0291886	0.0339328	0	0.0492611	0.115875
Hemiptera_Reduviidae	0.056338	0	0	0	0	0	0	0	0	0	0.0620732	0.25974	0.261097	0	0	0.15625	0	0.377358	0	0.186741	0	0	0	0	0	0.22805	0	0	0.119403	0.152672	0.0534474	0.0792707	0.261438	0.191022	0.0291886	0.0339328	0.0412201	0	0
Diptera_Chyromyidae	0	1.25	0.162602	0.759878	0	0	0	0	0	0	0	0	0	0	0	0	0	0	0	0	0	0	0	0	0	0	0	0	0.119403	0	0.106895	0.0396354	0	0	0.0291886	0.0678656	0	0	0
Coleoptera_Ptilodactylidae	0.450704	0	0	0	0	0	0.455581	0.469484	0.344828	0	0.341403	0	0.0870322	0	0.17094	0	0	0	0	0	0	0	0	0	0	0.114025	0	0	0	0	0	0	0	0	0	0	0	0.0985222	0
Hymenoptera_Tiphiidae	0.056338	0	0.325203	0.151976	0	0	0	0	0	0	0.0620732	0	0	0	0	0	0	0	0	0.466853	0.215517	0	0	0	0	0.114025	0	0	0	0.101781	0.106895	0	0.261438	0	0.116754	0.203597	0.288541	0.0492611	0
Neuroptera_Chrysopidae	0.056338	0.357143	0.487805	0.303951	0	0	0	0	0	0.0434594	0.124146	0	0	0	0	0	0	0	0	0	0	0	0	0	0	0	0	0	0	0.203562	0.0534474	0.0792707	0.196078	0.095511	0.20432	0	0.206101	0.0985222	0
Hemiptera_Pentatomidae	0	0	0	0	0	0	0	0	0	0.0434594	0	0	0	0	0	0	0	0	0	0.466853	0.215517	0	0	0	0	0.114025	0	0	0.0597015	0.101781	0.0534474	0.158541	0.196078	0.764088	0.0875657	0.0678656	0.0824402	0.0492611	0
Diptera_Tephritidae	0	0	0.162602	0.303951	0	0	0	0	0	0.0434594	0	0	0	0	0	0	0	0	0.289017	0.233427	0.215517	0	0	0	0	0	0	0	0.0597015	0.203562	0.0534474	0.158541	0	0.095511	0.321074	0.101798	0.206101	0	0
Diptera_Rhiniidae	0	0.178571	0	0	0	0	0	0	0	0	0	0	0	0.263158	0	0	0	0	0	0.140056	0	0	0	0	0	0.114025	0	0	0.238806	0.254453	0.320684	0.198177	0.130719	0.095511	0.175131	0.135731	0.12366	0	0
Thysanoptera_Aeolothripidae	0.056338	0.178571	0.162602	0	0	0	0.113895	0	0	0	0.0620732	0	0	0	0	0	0	0	0	0	0	0	0	0	0	0	0	0	0.238806	0.152672	0.160342	0.158541	0.196078	0.095511	0.175131	0.23753	0.16488	0.0985222	0.115875
Coleoptera_Phalacridae	0	0	0	0	0	0	0	0	0	0	0	0	0	0	0	0	0	0	0	0.0933707	0	0	0	0	0	0	0	0	0.477612	0.458015	0.320684	0.118906	0.130719	0	0.291886	0.135731	0.16488	0.147783	0
Hymenoptera_Tenthredinidae	0	0	0	0	0	0	0	0	0	0.478053	0	0	0	0	0	0	0	0	0	0.140056	0	0	0	0	0	0	0	0	0.0597015	0	0	0.0396354	0	0	0.0875657	0.0339328	0	0.344828	1.04287
Coleoptera_Lycidae	0.450704	0	0	0	0	0	0.113895	0.625978	0.344828	0.0434594	0.124146	0.25974	0	0	0	0	0	0	0	0	0	0	0	0	0	0	0	0	0	0	0	0	0.0653595	0.095511	0	0	0	0.0492611	0
Diptera_Asteiidae	0	0.357143	0.325203	0	0	0	0	0	0	0.0434594	0.0310366	0	0	0	0	0	0	0	0	0.0466853	0	0	0	0.526316	0.308642	0	0	0	0.0597015	0.0508906	0	0.0792707	0	0	0.0875657	0.0678656	0.0824402	0	0
Hemiptera_Anthocoridae	0.169014	0	0	0.151976	0	0	0.113895	0.156495	0	0.0434594	0.0931099	0	0.0870322	0.263158	0	0	0	0.188679	0	0	0	0	0	0	0	0	0	0	0	0.101781	0.0534474	0.0396354	0	0	0.291886	0.0339328	0.16488	0.0985222	0
Lepidoptera_Elachistidae	0.056338	0.178571	0	0.151976	0	0	0	0	0	0.0869187	0	0	0	0	0	0	0	0	0	0.0933707	0	0	0	0	0	0	0	0	0.119403	0.203562	0	0.198177	0.261438	0.095511	0.116754	0.101798	0.16488	0.147783	0
Hemiptera_Ceratocombidae	0.169014	0	0	0	0	0	0.22779	0.156495	1.03448	0	0.248293	0	0	0	0	0	0	0	0	0	0	0	0	0	0	0	0	0	0.0597015	0.0508906	0	0	0	0	0.0291886	0	0	0	0
Lepidoptera_Pterophoridae	0	0.535714	0.325203	0	0	0	0	0	0	0	0	0	0	0	0	0	0	0	0	0.0466853	0	0	0	0	0	0	0	0	0.179104	0.254453	0.160342	0.0792707	0.0653595	0	0.0875657	0.169664	0	0.0492611	0
Hemiptera_Derbidae	0	0	0	0	0	0	0	0	0.344828	0	0.0620732	0	0.0870322	0	0.17094	0.15625	0	0	0	0	0	0	0	0	0	0	0	0.680272	0.179104	0	0.0534474	0	0.0653595	0	0.0291886	0.0339328	0.0412201	0	0
Hemiptera_Tropiduchidae	0.056338	0	0	0	0	0	0.113895	0	0	0	0.0931099	0	0	0	0	0	0	0	0	0.0466853	0	0	0	0	0	0.114025	0	1.36054	0.0597015	0	0	0	0	0	0.0291886	0	0	0	0
Lepidoptera_Pieridae	0	0	0	0.303951	0	0	0	0	0	0	0	0	0	0	0	0	0	0	0	0.0466853	0	0	0	0	0	0	0	0	0	0.203562	0.267237	0.237812	0.196078	0	0.145943	0.373261	0.0412201	0.0492611	0
Hemiptera_Pseudococcidae	0	0	0	0	0	0	0.113895	0	0	0	0	0	0.174064	0	0	0	0	0	0	0	0	0	0	0	0	0	0	0	0.119403	0.101781	0.106895	0.237812	0.196078	0.286533	0.116754	0.0339328	0.370981	0	0
Coleoptera_Cantharidae	0.28169	0	0	0	0	0	0.113895	0.312989	0	0.564972	0.248293	0	0	0	0	0	0	0	0	0.0466853	0	0	0	0	0	0	0	0	0	0	0.0534474	0.0396354	0.0653595	0	0.0291886	0	0	0.0985222	0
Hymenoptera_Sphecidae	0	0.178571	0.162602	0.151976	0	0	0	0	0	0	0.0310366	0	0	0	0	0	0	0	0	0.140056	0.215517	0	0	0	0.308642	0.114025	0	0	0.0597015	0	0.0534474	0.0792707	0.0653595	0	0.0583771	0.135731	0.0412201	0.0492611	0
Hymenoptera_Pemphredonidae	0	0.178571	0.487805	0.151976	0	0	0	0	0	0.0869187	0	0	0	0	0	0	0	0	0	0.326797	0	0	0	0	0	0	0	0	0	0.152672	0.106895	0.0396354	0.0653595	0	0.116754	0.0678656	0.0412201	0	0
Coleoptera_Bostrichidae	0	0	0.325203	0.607903	0	0	0	0	0	0	0	0	0	0	0	0	0	0	0	0	0	0	0	0	0	0	0	0	0.0597015	0.101781	0.0534474	0.0396354	0.130719	0.382044	0	0.0339328	0.0412201	0	0
Hymenoptera_Signiphoridae	0	0	0.650407	0	0	0	0	0	0	0	0	0	0	0	0	0	0	0	0	0.140056	0	0	0	0	0	0	0	0	0	0.0508906	0	0.118906	0.130719	0.191022	0.145943	0.135731	0.16488	0	0
Lepidoptera_Plutellidae	0	0.178571	0	0.151976	0	0	0	0	0	0.0434594	0	0	0	0	0	0	0	0	0	0.0933707	0	0	0	0	0	0	0	0	0.179104	0.152672	0.160342	0.118906	0.0653595	0.191022	0.0875657	0.101798	0.12366	0.0492611	0
Psocoptera_Amphientomidae	0	0	0	0	0	0	0	0	0.344828	0	0.0620732	0	0	0	0.34188	0	0	0.188679	0.289017	0.0933707	0	0	0	0	0	0	0	0	0	0	0.0534474	0	0	0.191022	0.0291886	0.0339328	0	0	0
Lepidoptera_Nolidae	0.056338	0	0.162602	0	0	0	0	0	0	0	0	0	0	0	0	0	0	0	0	0.0933707	0	0	0	0	0	0	0	0	0.0597015	0.203562	0.267237	0.0792707	0.130719	0	0.291886	0.0678656	0.206101	0	0
Hemiptera_Schizopteridae	0.225352	0	0	0	0	0	0.22779	0	0	0	0.18622	0	0.0870322	0	0	0	0	0.377358	0	0	0	0	0	0	0	0.22805	0	0	0.179104	0	0	0	0	0	0	0	0.0824402	0	0
Coleoptera_Endomychidae	0.112676	0	0	0	0	0	0	0	0	0.0434594	0.0931099	0.25974	0	0	0	0.3125	0	0	0	0	0.215517	0	0	0	0	0.114025	0	0	0.119403	0	0	0.0396354	0.0653595	0.095511	0	0	0	0	0.115875
Hymenoptera_Megaspilidae	0	0.357143	0	0	0	0	0	0	0	0.0869187	0	0	0.0870322	0	0	0	0	0	0.289017	0.140056	0	0	0	0	0	0	0	0	0.0597015	0	0.0534474	0	0	0.095511	0	0.0339328	0	0.147783	0.23175
Hymenoptera_Torymidae	0	0	0	0	0	0	0	0	0	0	0	0	0	0	0	0	0	0	0	0.0933707	0	0	0	0	0	0	0	0	0	0.356234	0.267237	0.237812	0.130719	0	0.20432	0.135731	0.0824402	0.0492611	0
Orthoptera_Tettigoniidae	0.056338	0	0	0	0	0	0.113895	0	0	0	0.0310366	0	0	0	0	0	0	0	0	0.140056	0	0	0	0	0	0	0	0	0.119403	0.152672	0.160342	0.0792707	0.196078	0	0.0875657	0	0.12366	0.197044	0
Lepidoptera_Psychidae	0.056338	0	0	0	0	0	0	0.156495	0.344828	0	0.0620732	0	0	0	0	0	0	0	0	0.0466853	0	0	0	0	0	0	0	0	0.0597015	0	0.106895	0.0792707	0.196078	0	0.0583771	0.0678656	0.12366	0.0492611	0
Diptera_Clusiidae	0	0	0	0	0	0	0	0	0	0.0434594	0.0620732	0.25974	0.174064	0.526316	0	0	0	0	0	0	0	0	0	0	0	0	0	0	0	0	0	0	0	0	0	0	0	0.0985222	0.23175
Coleoptera_Dermestidae	0	0.178571	0	0.455927	0	0	0	0	0	0	0.0310366	0	0	0	0	0	0	0	0	0	0	0	0	0	0	0	0	0	0	0.0508906	0.160342	0.198177	0.196078	0	0	0.0339328	0.0412201	0.0492611	0
Diptera_Heleomyzidae	0	0	0.162602	0	0	0	0	0	0	0.521512	0	0	0	0	0	0	0	0	0	0.186741	0	0	0	0	0	0	0	0	0.0597015	0	0.0534474	0.0396354	0	0.191022	0	0.0678656	0	0.0985222	0
Hemiptera_Issidae	0.338028	0	0	0	0	0	0.341686	0	0	0	0.155183	0	0	0	0	0	0	0.188679	0	0.0466853	0	0	0	0	0.308642	0	0	0	0	0	0	0	0	0	0	0	0	0	0
Lepidoptera_Riodinidae	0	0	0	0	0	0.980392	0	0	0	0	0	0	0	0	0	0	0	0	0	0	0	0	0	0	0	0	0	0	0.0597015	0.101781	0.0534474	0.0396354	0	0	0.0583771	0.0339328	0.0412201	0	0
Hemiptera_Oxycarenidae	0	0.178571	0.162602	0.455927	0	0	0	0	0	0	0	0	0	0	0	0	0	0	0	0	0	0	0	0	0	0	0	0	0.0597015	0.0508906	0.0534474	0.0396354	0.130719	0.095511	0.0583771	0.0339328	0	0	0
Hymenoptera_Colletidae	0	0.535714	0.325203	0	0	0	0	0	0	0	0	0	0.0870322	0	0	0	0	0	0	0.0466853	0	0	0	0	0	0	0	0	0	0	0	0.0396354	0.0653595	0	0	0	0	0.0985222	0.115875
Psocoptera_Peripsocidae	0.225352	0	0	0	0	0	0	0	0	0.0434594	0.0931099	0	0	0	0	0	0.263852	0	0	0.140056	0	0	0	0	0	0	0	0	0.179104	0	0	0.0396354	0.0653595	0	0.0875657	0.0678656	0.0824402	0	0
Lepidoptera_Autostichidae	0.169014	0.178571	0.325203	0	0	0	0.22779	0.156495	0	0	0.124146	0	0	0	0	0	0	0	0	0.0933707	0	0	0	0	0	0	0	0	0	0	0	0	0	0	0	0	0	0	0
Coleoptera_Mycetophagidae	0.056338	0.178571	0.162602	0.151976	0	0	0	0.156495	0	0	0.0931099	0	0	0	0	0	0	0	0	0	0	0	0	0	0	0	0	0	0.0597015	0.0508906	0.106895	0.0396354	0.0653595	0	0.0583771	0	0.0412201	0.0492611	0
Hymenoptera_Philanthidae	0	0.178571	0.162602	0.303951	0	0	0	0	0	0	0	0	0	0	0	0	0	0	0	0.186741	0	0	0	0	0	0	0	0	0	0	0.106895	0.0396354	0.130719	0	0.116754	0	0.0412201	0	0
Coleoptera_Laemophloeidae	0.112676	0	0.162602	0.303951	0	0	0	0	0.344828	0	0.0310366	0	0	0	0	0	0	0	0	0.0933707	0	0	0	0	0	0	0	0	0	0	0	0.0792707	0	0	0.0583771	0.0339328	0.0412201	0	0
Psocoptera_Myopsocidae	0	0	0	0	0	0	0	0	0	0	0.0620732	0	0	0	0.17094	0	0	0	0	0	0	0	0	0.526316	0	0	0	0	0.0597015	0.0508906	0.0534474	0.0396354	0.0653595	0.095511	0	0.0339328	0.0412201	0.0492611	0
Coleoptera_Melandryidae	0.112676	0	0	0	0	0	0.569476	0	0.344828	0	0.0931099	0	0	0	0	0	0	0	0	0	0	0	0	0	0	0	0	0	0	0	0	0	0	0	0	0	0	0	0.115875
Ephemeroptera_Baetidae	0	0	0	0	0	0	0	0	0	0	0	0	0.0870322	0	0	0	0.263852	0	0.578035	0	0	0	0	0	0	0	0	0	0	0	0	0.198177	0	0	0.0583771	0	0	0	0
Diptera_Periscelididae	0	0	0	0	0	0	0	0	0	0	0.0310366	0	0.0870322	0.263158	0.17094	0	0	0	0	0.0466853	0.431034	0	0	0	0	0	0	0	0	0	0	0.0396354	0	0	0.0583771	0	0.0412201	0	0
Lepidoptera_Depressariidae	0.056338	0	0	0	0	0	0	0	0	0.0434594	0.217256	0	0	0	0	0	0	0	0	0.186741	0.215517	0	0	0	0	0	0	0	0.0597015	0	0.0534474	0.0396354	0.0653595	0	0.0291886	0.0339328	0.0412201	0.0985222	0
Neuroptera_Hemerobiidae	0.056338	0	0.162602	0	0	0	0.22779	0	0	0	0.0310366	0	0	0	0	0	0	0	0	0	0	0	0	0	0	0	0	0	0	0.101781	0.106895	0.0792707	0.0653595	0	0.0875657	0	0.0412201	0.147783	0
Diptera_Carnidae	0	0.178571	0.162602	0.151976	0	0	0	0	0	0	0	0	0	0	0	0	0	0	0	0.0466853	0	0	0	0	0	0	0	0	0	0	0.213789	0.0792707	0	0	0.0291886	0.203597	0.0412201	0	0
Coleoptera_Silvanidae	0	0	0	0.151976	0	0	0	0	0	0	0	0	0	0	0	0	0	0	0	0.0466853	0.215517	0	0	0	0	0	0	0	0	0.0508906	0.0534474	0.0396354	0.0653595	0.191022	0.0875657	0	0.0824402	0	0.115875
Orthoptera_Mogoplistidae	0	0	0	0	0	0	0	0	0	0	0	0	0	0	0	0	0	0	0	0	0	0	0	0	0	0	0	0	0.119403	0.0508906	0.106895	0.158541	0.326797	0.191022	0.0291886	0.0339328	0.0824402	0	0
Hemiptera_Dictyopharidae	0	0	0.162602	0.151976	0	0	0	0	0	0	0	0	0	0	0	0	0	0	0	0	0	0	0	0	0	0	0	0	0.179104	0	0.0534474	0.118906	0	0.191022	0	0.0678656	0.16488	0	0
Trichoptera_Hydroptilidae	0	0	0	0	0	0	0	0.156495	0	0	0.0931099	0	0	0	0	0	0	0	0	0.0933707	0	0	0	0	0	0	0	0	0.0597015	0	0	0.0792707	0	0	0.116754	0.101798	0.0412201	0.344828	0
Hymenoptera_Sclerogibbidae	0	0.178571	0.162602	0.303951	0	0	0	0	0	0	0	0	0	0	0	0	0	0	0	0.140056	0	0	0	0	0	0	0	0	0	0.0508906	0.0534474	0.0792707	0	0	0.0291886	0.0339328	0	0	0
Diptera_Scenopinidae	0	0	0.325203	0.151976	0	0	0	0	0	0	0	0	0	0	0	0	0	0	0	0	0	0	0	0	0	0	0	0	0	0.0508906	0.160342	0.0396354	0.0653595	0.095511	0.0291886	0.101798	0	0	0
Hymenoptera_Scoliidae	0	0	0.162602	0.151976	0	0	0	0	0	0	0	0	0	0	0	0.15625	0	0	0	0.0466853	0	0	0	0	0	0	0	0	0.119403	0	0.106895	0.0396354	0.130719	0	0	0.0339328	0.0412201	0	0
Hymenoptera_Cynipidae	0	0	0	0	0	0	0.22779	0	0	0	0.0620732	0	0	0	0	0	0	0	0	0.0466853	0	0	0	0	0	0	0	0	0	0.0508906	0	0.0396354	0	0	0	0	0	0.0985222	0.463499
Orthoptera_Tetrigidae	0	0.178571	0.162602	0	0	0	0	0	0	0	0.0620732	0	0.0870322	0.263158	0	0	0	0	0	0.186741	0	0	0	0	0	0	0	0	0	0	0	0	0	0	0	0.0339328	0	0	0
Orthoptera_Gryllacrididae	0.056338	0	0	0	0	0	0.22779	0	0.344828	0	0	0	0	0	0	0	0	0	0	0	0	0	0	0	0	0	0	0	0.0597015	0.0508906	0.0534474	0.0396354	0.0653595	0	0.0291886	0.0339328	0	0	0
Diptera_Scathophagidae	0	0.178571	0	0	0	0	0	0	0	0.173837	0	0	0	0	0	0	0	0	0	0.0933707	0	0	0	0	0	0	0	0	0	0	0	0	0	0	0	0	0	0.0492611	0.463499
Diptera_Simuliidae	0	0	0	0	0	0	0	0.156495	0	0.0434594	0.0310366	0	0	0	0	0	0	0	0	0.0933707	0	0	0	0	0	0	0	0	0	0.0508906	0	0.237812	0	0	0.0875657	0.135731	0	0	0.115875
Embioptera_Embiidae	0	0.178571	0.162602	0.151976	0	0	0	0	0	0	0	0	0	0	0	0	0	0	0	0	0	0	0	0	0	0	0	0	0	0.0508906	0.213789	0.0396354	0	0	0.0583771	0.0339328	0.0412201	0	0
Psocoptera_Archipsocidae	0	0	0	0	0	0	0	0	0	0	0.0620732	0	0	0.263158	0	0	0	0	0	0	0	0	0	0	0	0	0	0	0	0	0	0.158541	0.130719	0	0.0875657	0	0.206101	0	0
Diptera_Fanniidae	0	0.178571	0	0	0	0	0.113895	0	0	0.347675	0	0	0	0	0	0	0	0	0	0.140056	0	0	0	0	0	0	0	0	0	0	0	0	0	0	0	0	0	0.0985222	0
Coleoptera_Ptiliidae	0	0.178571	0	0	0	0	0	0	0	0	0	0	0	0	0	0	0	0	0	0	0	0	0	0	0	0	0	0	0.119403	0.101781	0.0534474	0.118906	0	0.095511	0.145943	0	0.0412201	0	0
Lepidoptera_Hesperiidae	0.056338	0	0	0	0	0	0	0	0	0	0.0310366	0	0	0	0	0	0	0	0	0.186741	0	0	0	0	0	0	0	0	0	0.101781	0.0534474	0.0792707	0	0	0.116754	0.0678656	0.0412201	0	0.115875
Hemiptera_Membracidae	0	0	0	0	0	0	0.22779	0	0	0	0.0931099	0	0	0	0	0	0	0	0	0.140056	0	0	0	0	0	0	0	0	0	0	0	0.0396354	0	0.095511	0	0	0	0	0.23175
Trichoptera_Ecnomidae	0	0	0	0	0	0	0	0	0	0	0	0	0	0	0	0.3125	0	0	0	0	0.215517	0	0	0	0	0.114025	0	0	0	0.0508906	0.0534474	0.0396354	0	0	0	0	0	0	0
Lepidoptera_Stathmopodidae	0	0	0.162602	0.151976	0	0	0	0	0	0	0.0931099	0	0	0	0	0	0	0	0	0.0466853	0	0	0	0	0	0	0	0	0.0597015	0.0508906	0	0.0396354	0	0.095511	0.0291886	0.0339328	0	0	0
Coleoptera_Leiodidae	0.169014	0	0	0	0	0	0.113895	0.156495	0	0.260756	0.0620732	0	0	0	0	0	0	0	0	0	0	0	0	0	0	0	0	0	0	0	0	0	0	0	0	0	0	0	0
Orthoptera_Thericleidae	0	0	0	0	0	0	0	0	0	0	0	0	0	0	0	0	0	0	0	0	0	0	0	0	0	0	0	0	0	0.152672	0.0534474	0.237812	0.196078	0	0.0291886	0	0.0824402	0	0
Diptera_Cryptochetidae	0	0	0	0	0	0	0	0	0	0	0	0	0	0	0	0	0	0	0	0.0933707	0	0	0	0	0	0	0	0	0.119403	0.0508906	0.0534474	0.0792707	0	0	0.0583771	0.169664	0.12366	0	0
Coleoptera_Cryptophagidae	0	0.357143	0	0	0	0	0	0	0	0.0434594	0.0310366	0	0	0	0	0	0	0	0	0.186741	0	0	0	0	0	0	0	0	0	0	0	0	0	0	0	0	0	0	0.115875
Diptera_Xylomyidae	0.056338	0	0	0	0	0	0	0.156495	0	0	0.0931099	0	0	0	0	0	0	0	0	0	0	0	0	0	0.308642	0	0	0	0	0	0	0	0	0	0	0	0	0.0985222	0
Lepidoptera_Batrachedridae	0	0	0	0	0	0	0	0.156495	0	0.0434594	0	0	0.261097	0	0	0	0	0	0	0.0466853	0	0	0	0	0	0	0	0	0.0597015	0	0	0.0396354	0	0	0.0291886	0.0339328	0.0412201	0	0
Diptera_Chamaemyiidae	0	0	0.325203	0	0	0	0	0	0	0.0434594	0	0	0	0	0	0	0	0	0	0.0933707	0	0	0	0	0	0	0	0	0	0.0508906	0.0534474	0	0.0653595	0	0	0.0339328	0.0412201	0	0
Coleoptera_Monotomidae	0.112676	0.178571	0	0	0	0	0.22779	0.156495	0	0	0.0310366	0	0	0	0	0	0	0	0	0	0	0	0	0	0	0	0	0	0	0	0	0	0	0	0	0	0	0	0
Hemiptera_Rhopalidae	0	0	0	0.151976	0	0	0	0	0	0	0	0	0	0	0	0	0	0	0	0.140056	0	0	0	0	0	0	0	0	0	0.0508906	0	0	0	0.191022	0.0583771	0.0678656	0.0412201	0	0
Hemiptera_Berytidae	0	0	0	0	0	0	0	0	0	0	0	0	0	0	0	0	0	0	0	0	0	0	0	0	0	0	0	0	0.238806	0.0508906	0	0.0396354	0.0653595	0.191022	0.0291886	0.0678656	0	0	0
Hemiptera_Diaspididae	0	0	0	0	0	0	0	0	0	0	0	0.25974	0.0870322	0	0	0	0	0	0	0	0	0	0	0	0	0.114025	0	0	0	0	0	0.0396354	0.0653595	0	0	0.0339328	0.0824402	0	0
Lepidoptera_Euteliidae	0.056338	0	0	0	0	0	0	0	0	0	0.0310366	0	0	0	0	0	0	0	0	0	0	0	0	0	0	0	0	0	0	0.152672	0.0534474	0.0792707	0.196078	0	0	0.0678656	0.0412201	0	0
Coleoptera_Zopheridae	0.169014	0	0	0	0	0	0.22779	0	0	0	0.0620732	0	0	0	0	0	0	0	0	0	0	0	0	0	0	0	0	0	0	0	0.0534474	0	0.0653595	0	0.0291886	0.0339328	0	0	0
Psocoptera_Philotarsidae	0.112676	0.178571	0.162602	0	0	0	0	0	0	0	0.0620732	0	0	0	0	0	0	0	0	0	0	0	0	0	0	0	0	0	0.0597015	0	0	0	0	0	0.0583771	0	0	0	0
Diptera_Ulidiidae	0	0.178571	0.325203	0	0	0	0	0	0	0	0	0	0	0	0	0	0	0	0	0	0	0	0	0	0	0	0	0	0	0	0	0	0	0	0.0291886	0	0	0.0985222	0
Hymenoptera_Azotidae	0	0	0	0.151976	0	0	0	0	0	0	0	0	0	0	0	0	0	0	0	0.0933707	0	0	0	0	0	0	0	0	0	0	0	0.0396354	0.0653595	0	0.0875657	0.101798	0.0824402	0	0
Embioptera_Oligotomidae	0	0.178571	0.162602	0	0	0	0	0	0	0	0	0	0	0	0	0	0	0	0	0.0466853	0	0	0	0	0	0	0	0	0	0	0.0534474	0	0.0653595	0.095511	0	0	0	0	0
Lepidoptera_Eriocottidae	0	0	0	0	0	0	0	0	0	0	0	0	0	0	0	0	0	0	0	0.0933707	0	0	0	0	0	0	0	0	0.119403	0.101781	0.0534474	0.0396354	0	0	0	0.135731	0.0412201	0	0
Lepidoptera_Adelidae	0	0	0	0	0	0	0	0	0	0	0	0	0	0	0	0	0	0	0	0	0	0	0	0	0	0	0	0	0.238806	0	0	0	0.0653595	0.095511	0	0	0.0824402	0.0985222	0
Hemiptera_Alydidae	0	0	0	0	0	0	0	0	0	0	0	0	0	0	0	0	0	0	0	0.0466853	0	0	0	0	0	0	0	0	0.0597015	0.0508906	0	0.118906	0.0653595	0.095511	0	0.101798	0.0412201	0	0
Hymenoptera_Gasteruptiidae	0	0	0	0.151976	0	0	0	0	0	0	0	0	0	0	0	0	0	0	0	0	0	0	0	0	0	0	0	0	0	0.101781	0	0.118906	0.0653595	0	0	0.0339328	0	0.0985222	0
Lepidoptera_Tischeriidae	0	0	0	0	0	0	0	0	0	0	0	0	0	0	0	0	0	0	0	0	0	0	0	0	0	0	0	0	0.0597015	0.0508906	0.0534474	0.0396354	0.0653595	0	0.116754	0.0678656	0	0	0.115875
Hemiptera_Ricaniidae	0	0	0	0	0	0	0	0	0	0	0	0	0	0	0	0	0	0	0	0.0466853	0	0	0	0	0	0.114025	0	0	0	0	0.0534474	0	0.196078	0.095511	0	0	0.0412201	0	0
Diptera_Sciomyzidae	0	0	0	0	0	0	0	0	0	0.0434594	0	0	0	0	0	0	0	0	0	0.0933707	0	0	0	0	0	0	0	0	0	0	0	0	0	0	0.0291886	0	0	0.246305	0.115875
Lepidoptera_Heliozelidae	0	0	0	0	0	0	0.113895	0	0	0	0.0310366	0	0	0	0	0	0	0	0	0	0	0	0	0	0	0	0	0	0	0	0	0	0.0653595	0	0	0.0339328	0.0824402	0.197044	0
Blattodea_Blaberidae	0	0	0	0	0	0	0	0	0	0	0.0310366	0	0	0	0	0	0	0	0	0.0466853	0	0	0	0	0	0	0	0	0	0.0508906	0.0534474	0.0792707	0.0653595	0.095511	0.0291886	0.0678656	0	0	0
Coleoptera_Lampyridae	0.056338	0	0	0	0	0	0	0	0	0	0.124146	0	0	0	0	0	0	0	0	0.0466853	0	0	0	0	0	0	0	0	0	0	0	0	0.0653595	0	0	0	0	0.0985222	0.115875
Hemiptera_Geocoridae	0	0	0	0.303951	0	0	0	0	0	0	0	0	0	0	0	0	0	0	0	0	0	0	0	0	0	0	0	0	0	0	0	0	0	0.191022	0	0	0	0	0
Coleoptera_Eucnemidae	0.225352	0	0	0	0	0	0.113895	0	0	0	0.155183	0	0	0	0	0	0	0	0	0	0	0	0	0	0	0	0	0	0	0	0	0	0	0	0	0	0	0	0
Hymenoptera_Thynnidae	0	0	0	0	0	0	0	0	0	0	0	0	0	0	0	0	0	0	0.289017	0	0	0	0	0	0	0	0	0	0	0.0508906	0.0534474	0	0.0653595	0	0.0291886	0	0	0	0
Lepidoptera_Bedelliidae	0	0.178571	0	0	0	0	0	0	0	0	0	0	0	0	0	0	0	0	0	0.0933707	0	0	0	0	0	0	0	0	0	0.0508906	0	0	0	0	0.0875657	0.0339328	0.0412201	0	0
Hemiptera_Triozidae	0	0	0	0	0	0	0	0	0.344828	0	0	0	0	0	0	0	0	0	0	0.0466853	0	0	0	0	0	0	0	0	0.0597015	0	0	0	0	0	0.0291886	0	0	0	0
Hemiptera_Tettigometridae	0	0	0	0	0	0	0	0	0	0	0	0	0	0	0	0	0	0	0	0	0	0	0	0	0	0	0	0	0.119403	0.152672	0	0	0.0653595	0	0.0291886	0.101798	0	0	0
Hemiptera_Coreidae	0	0	0	0	0	0	0	0	0	0	0	0	0	0	0	0	0	0	0	0.140056	0	0	0	0	0	0	0	0	0.0597015	0.0508906	0.0534474	0	0	0	0	0.101798	0.0412201	0	0
Diptera_Bibionidae	0	0	0	0	0	0	0	0.156495	0	0.0869187	0.0620732	0	0	0	0	0	0	0	0	0.140056	0	0	0	0	0	0	0	0	0	0	0	0	0	0	0	0	0	0	0
Diptera_Rhagionidae	0.112676	0	0	0	0	0	0.113895	0	0	0.130378	0.0310366	0	0	0	0	0	0	0	0	0	0	0	0	0	0	0	0	0	0	0	0	0	0	0	0	0	0	0.0492611	0
Neuroptera_Berothidae	0	0	0	0	0	0	0	0	0	0	0	0	0	0	0	0	0	0	0	0	0	0	0	0	0	0	0	0	0.0597015	0.0508906	0.0534474	0	0.0653595	0.095511	0.0291886	0.0339328	0.0412201	0	0
Coleoptera_Oedemeridae	0	0	0	0	0	0	0.113895	0	0	0.0869187	0.0310366	0	0	0	0	0.15625	0	0	0	0	0	0	0	0	0	0	0	0	0	0	0	0.0396354	0	0	0	0	0	0	0
Neuroptera_Myrmeleontidae	0	0	0	0	0	0	0	0	0	0	0	0	0	0	0	0	0	0	0	0	0	0	0	0	0	0	0	0	0	0	0.106895	0	0	0.191022	0.0875657	0	0.0412201	0	0
Diptera_Anisopodidae	0.056338	0	0	0	0	0	0.113895	0	0	0.0869187	0	0	0	0	0	0	0	0	0	0	0	0	0	0	0	0	0	0	0	0	0	0	0	0	0	0	0	0.0492611	0.115875
Diptera_Psilidae	0	0	0	0	0	0	0	0	0	0	0	0	0.0870322	0	0	0	0	0	0	0	0	0	0	0	0	0	0	0	0	0	0	0	0	0	0.0291886	0	0.0412201	0.147783	0.115875
Lepidoptera_Notodontidae	0.225352	0	0	0	0	0	0	0	0	0	0.0931099	0	0	0	0	0	0	0	0	0	0	0	0	0	0	0	0	0	0	0	0.0534474	0.0396354	0	0	0	0	0	0	0
Hemiptera_Nogodinidae	0	0	0	0.151976	0	0	0	0	0	0	0	0	0	0	0	0	0	0	0	0	0	0	0	0	0	0	0	0	0.0597015	0	0.0534474	0	0	0	0.0291886	0.0339328	0.0824402	0	0
Hymenoptera_Agaonidae	0	0	0	0	0	0	0	0	0	0	0	0	0.0870322	0	0	0	0	0	0	0	0	0	0	0	0	0	0	0	0	0	0	0	0.130719	0.095511	0.0291886	0.0678656	0	0	0
Psocoptera_Ptiloneuridae	0.056338	0	0	0	0	0	0	0.156495	0	0	0.155183	0	0	0	0	0	0	0	0	0	0	0	0	0	0	0	0	0	0	0	0	0	0	0	0	0	0.0412201	0	0
Hemiptera_Margarodidae	0	0	0.162602	0	0	0	0	0	0	0	0	0	0	0	0	0	0	0	0	0	0	0	0	0	0	0	0	0	0.0597015	0	0	0.0396354	0	0	0	0.101798	0.0412201	0	0
Diptera_Polleniidae	0	0.178571	0.162602	0	0	0	0	0	0	0.0434594	0	0	0	0	0	0	0	0	0	0	0	0	0	0	0	0	0	0	0	0	0	0	0	0	0	0	0	0	0
Lepidoptera_Sphingidae	0	0	0	0	0	0	0	0	0	0	0	0	0	0	0	0	0	0	0	0.0466853	0	0	0	0	0	0	0	0	0	0	0.106895	0.0396354	0	0	0.0583771	0.0339328	0	0.0985222	0
Diptera_Anthomyzidae	0	0	0	0	0	0	0	0	0	0.0869187	0	0	0	0	0	0	0	0	0	0.0466853	0	0	0	0	0	0	0	0	0	0.101781	0	0	0	0.095511	0	0	0	0.0492611	0
Mantodea_Tarachodidae	0	0	0	0	0	0	0	0	0	0	0	0	0	0	0	0	0	0	0	0	0	0	0	0	0	0	0	0	0.119403	0.0508906	0	0.0792707	0.0653595	0	0.0291886	0.0339328	0	0	0
Hemiptera_Cydnidae	0	0	0	0	0	0	0	0	0	0	0.0310366	0	0	0	0	0	0	0	0	0.0466853	0	0	0	0	0	0	0	0	0	0.0508906	0	0.0792707	0	0.095511	0	0.0678656	0	0	0
Hymenoptera_Andrenidae	0	0.178571	0	0	0	0	0	0	0	0.0434594	0	0	0	0	0	0	0	0	0	0.0933707	0	0	0	0	0	0	0	0	0	0	0	0	0	0	0	0	0	0.0492611	0
Hemiptera_Psyllidae	0	0	0	0	0	0	0	0	0	0	0	0	0	0	0	0	0	0	0	0	0	0	0	0	0	0	0	0	0.0597015	0.0508906	0.0534474	0.0792707	0	0	0.0291886	0.0339328	0.0412201	0	0
Trichoptera_Leptoceridae	0	0	0	0	0	0	0	0	0	0	0.0620732	0	0	0	0	0.15625	0	0	0	0	0	0	0	0	0	0	0	0	0	0	0	0	0	0	0.0291886	0	0	0.0985222	0
Hymenoptera_Perilampidae	0	0	0	0	0	0	0	0	0	0	0	0	0	0	0	0	0	0	0	0	0	0	0	0	0	0	0	0	0	0	0.0534474	0.0792707	0	0	0.0583771	0.0678656	0.0824402	0	0
Hemiptera_Eurybrachidae	0	0	0	0	0	0	0	0	0	0	0	0	0	0	0	0	0	0	0	0	0	0	0	0	0	0	0	0	0.0597015	0	0	0.0396354	0.0653595	0.095511	0.0291886	0	0.0412201	0	0
Diptera_Rhinophoridae	0	0	0.162602	0	0	0	0	0	0	0.0434594	0	0	0	0	0	0	0	0	0	0	0	0	0	0	0	0	0	0	0	0	0.0534474	0	0	0	0.0291886	0.0339328	0	0	0
Blattodea_Kalotermitidae	0	0	0	0	0	0	0	0	0	0	0	0	0	0	0	0	0	0	0	0	0	0	0	0	0	0	0	0	0	0	0.106895	0.0792707	0	0	0.0291886	0.101798	0	0	0
Diptera_Aulacigastridae	0.112676	0	0	0	0	0	0.113895	0	0	0	0.0310366	0	0	0	0	0	0	0	0	0	0	0	0	0	0	0	0	0	0	0	0	0	0	0	0	0	0	0.0492611	0
Hemiptera_Cicadidae	0	0	0	0	0	0	0	0	0	0	0	0	0	0	0	0	0	0	0	0	0	0	0	0	0	0.114025	0	0	0	0.0508906	0.106895	0	0	0	0.0291886	0	0	0	0
Hymenoptera_Proctotrupidae	0	0	0	0	0	0	0.113895	0	0	0.0869187	0.0931099	0	0	0	0	0	0	0	0	0	0	0	0	0	0	0	0	0	0	0	0	0	0	0	0	0	0	0	0
Hymenoptera_Bradynobaenidae	0	0	0	0.151976	0	0	0	0	0	0	0	0	0	0	0	0	0	0	0	0	0	0	0	0	0	0	0	0	0	0.0508906	0	0	0.0653595	0	0	0	0	0	0
Diptera_Chaoboridae	0	0	0	0	0	0	0	0	0	0	0	0	0	0	0	0	0	0	0	0.0466853	0	0	0	0	0	0	0	0	0.0597015	0	0	0	0	0	0.0583771	0	0.0412201	0.0492611	0
Psocoptera_Prionoglarididae	0	0	0	0	0	0	0	0	0	0	0	0	0	0	0	0	0	0	0	0	0	0	0	0	0	0	0	0	0.0597015	0	0.0534474	0	0.0653595	0	0	0.0339328	0.0412201	0	0
Diptera_Curtonotidae	0	0	0	0.151976	0	0	0	0	0	0	0	0	0	0	0	0	0	0	0	0	0	0	0	0	0	0	0	0	0	0	0	0	0.0653595	0	0	0.0339328	0	0	0
Psocoptera_Psilopsocidae	0	0	0	0	0	0	0	0	0	0	0	0	0	0	0	0	0	0	0	0	0	0	0	0	0	0	0	0	0	0.0508906	0	0	0	0.095511	0	0.0339328	0.0412201	0	0
Psocoptera_Amphipsocidae	0.112676	0	0	0	0	0	0	0	0	0	0.0931099	0	0	0	0	0	0	0	0	0	0	0	0	0	0	0	0	0	0	0	0	0	0	0	0	0	0	0	0
Embioptera_Archembiidae	0	0	0	0.151976	0	0	0	0	0	0	0	0	0	0	0	0	0	0	0	0.0466853	0	0	0	0	0	0	0	0	0	0	0	0	0	0	0	0	0	0	0
Hemiptera_Acanaloniidae	0	0	0	0	0	0	0	0	0	0	0	0	0	0	0	0	0	0	0	0	0	0	0	0	0	0	0	0	0.0597015	0.0508906	0.0534474	0	0	0	0	0.0339328	0	0	0
Hemiptera_Blissidae	0	0	0	0	0	0	0	0	0	0	0	0	0	0	0	0	0	0	0	0.0466853	0	0	0	0	0	0	0	0	0	0	0	0.0792707	0.0653595	0	0	0	0	0	0
Diptera_Diopsidae	0	0	0	0	0	0	0	0	0	0	0	0	0	0	0	0	0	0	0	0.0466853	0	0	0	0	0	0	0	0	0	0.0508906	0	0	0	0	0.0583771	0	0	0	0
Trichoptera_Hydropsychidae	0.056338	0	0	0	0	0	0	0	0	0	0	0	0	0	0	0	0	0	0	0	0	0	0	0	0	0	0	0	0	0	0	0.0396354	0	0	0.0291886	0	0	0	0
Mecoptera_Panorpidae	0	0	0	0	0	0	0	0	0	0.0869187	0	0	0	0	0	0	0	0	0	0	0	0	0	0	0	0	0	0	0	0	0	0	0	0	0	0.0339328	0	0	0
Coleoptera_Biphyllidae	0.056338	0	0	0	0	0	0	0	0	0	0.0620732	0	0	0	0	0	0	0	0	0	0	0	0	0	0	0	0	0	0	0	0	0	0	0	0	0	0	0	0
Psocoptera_Hemipsocidae	0	0	0	0	0	0	0	0	0	0	0	0	0	0	0	0	0	0	0	0	0	0	0	0	0	0	0	0	0	0.0508906	0	0	0	0	0.0291886	0.0339328	0	0	0
Dermaptera_Forficulidae	0	0	0	0	0	0	0	0	0	0.0434594	0	0	0	0	0	0	0	0	0	0	0	0	0	0	0	0	0	0	0	0	0	0	0	0	0	0	0	0.0492611	0
Hemiptera_Epipygidae	0.056338	0	0	0	0	0	0	0	0	0	0.0310366	0	0	0	0	0	0	0	0	0	0	0	0	0	0	0	0	0	0	0	0	0	0	0	0	0	0	0	0
Coleoptera_Histeridae	0.056338	0	0	0	0	0	0	0	0	0	0.0310366	0	0	0	0	0	0	0	0	0	0	0	0	0	0	0	0	0	0	0	0	0	0	0	0	0	0	0	0
Hemiptera_Clastopteridae	0	0	0	0	0	0	0	0	0	0	0.0310366	0	0	0	0	0	0	0	0	0	0	0	0	0	0	0	0	0	0	0	0	0	0	0	0	0	0	0.0492611	0
Coleoptera_Hybosoridae	0	0	0	0	0	0	0	0	0	0	0.0310366	0	0	0	0	0	0	0	0	0.0466853	0	0	0	0	0	0	0	0	0	0	0	0	0	0	0	0	0	0	0

## Sheet: T9. Expanded OC3 %
Taxon	12sep12.fas_unaln.fa_noterm_aln_pmatrix_clusterlist_byid3.0_speciescounts	15aug12.fas_unaln.fa_noterm_aln_pmatrix_clusterlist_byid3.0_speciescounts	18jul12.fas_unaln.fa_noterm_aln_pmatrix_clusterlist_byid3.0_speciescounts	1aug12.fas_unaln.fa_noterm_aln_pmatrix_clusterlist_byid3.0_speciescounts	20jun12.fas_unaln.fa_noterm_aln_pmatrix_clusterlist_byid3.0_speciescounts	23may12.fas_unaln.fa_noterm_aln_pmatrix_clusterlist_byid3.0_speciescounts	29aug12.fas_unaln.fa_noterm_aln_pmatrix_clusterlist_byid3.0_speciescounts	4jul12.fas_unaln.fa_noterm_aln_pmatrix_clusterlist_byid3.0_speciescounts	6jun12.fas_unaln.fa_noterm_aln_pmatrix_clusterlist_byid3.0_speciescounts	9may12.fas_unaln.fa_noterm_aln_pmatrix_clusterlist_byid3.0_speciescounts	BC_all_noterm_mafft.fa_pmatrix_clusterlist_byid3.0_speciescounts	BIOUG-ALEXAN-1_MostafaKamelVillage_mafft.fa_pmatrix_clusterlist_byid3.0_speciescounts	BIOUG-ALEXAN-2_AntoniadesGardens_noterm_mafft.fa_pmatrix_clusterlist_byid3.0_speciescounts	BIOUG-SAUDIARABIA-A_Trap1_noterm_mafft.fa_pmatrix_clusterlist_byid3.0_speciescounts	CON03_aln.fas_unaln.fa_noterm_aln_pmatrix_clusterlist_byid2.9_speciescounts	CON05_aln.fas_unaln.fa_noterm_aln_pmatrix_clusterlist_byid2.9_speciescounts	Cantiles_noterm_mafft.fa_pmatrix_clusterlist_byid3.0_speciescounts	Cortecito_noterm_mafft.fa_pmatrix_clusterlist_byid3.0_speciescounts	Danto_noterm_mafft.fa_pmatrix_clusterlist_byid3.0_speciescounts	GMTPE_20jun12.fas_unaln.fa_noterm_aln_pmatrix_clusterlist_byid3.0_speciescounts	GMTPE_22aug12.fas_unaln.fa_noterm_aln_pmatrix_clusterlist_byid3.0_speciescounts	GMTPE_22may12.fas_unaln.fa_noterm_aln_pmatrix_clusterlist_byid2.9_speciescounts	GMTPE_22sep12.fas_unaln.fa_noterm_aln_pmatrix_clusterlist_byid2.9_speciescounts	GMTPE_25jul12.fas_unaln.fa_noterm_aln_pmatrix_clusterlist_byid3.0_speciescounts	GMTPE_3sep12.fas_unaln.fa_noterm_aln_pmatrix_clusterlist_byid3.0_speciescounts	GMTPE_4jul12.fas_unaln.fa_noterm_aln_pmatrix_clusterlist_byid3.0_speciescounts	GMTPE_8jun12.fas_unaln.fa_noterm_aln_pmatrix_clusterlist_byid3.0_speciescounts	GMTPE_8may12.fas_unaln.fa_noterm_aln_pmatrix_clusterlist_byid3.0_speciescounts	GU_noterm_mafft.fa_pmatrix_clusterlist_byid3.0_speciescounts	KM03_aln.fas_unaln.fa_noterm_aln_pmatrix_clusterlist_byid3.0_speciescounts	KM04.fas_unaln.fa_noterm_aln_pmatrix_clusterlist_byid3.0_speciescounts	KM05.fas_unaln.fa_noterm_aln_pmatrix_clusterlist_byid3.0_speciescounts	MISL02_aln.fas_unaln.fa_noterm_aln_pmatrix_clusterlist_byid3.0_speciescounts	MISL03.fas_unaln.fa_noterm_aln_pmatrix_clusterlist_byid3.0_speciescounts	MISL06_aln.fas_unaln.fa_noterm_aln_pmatrix_clusterlist_byid3.0_speciescounts	MISL10.fas_unaln.fa_noterm_aln_pmatrix_clusterlist_byid3.0_speciescounts	ML07.fas_unaln.fa_noterm_aln_pmatrix_clusterlist_byid3.0_speciescounts	PMNH_noterm_mafft.fa_pmatrix_clusterlist_byid3.0_speciescounts	PU01_aln.fas_unaln.fa_noterm_aln_pmatrix_clusterlist_byid2.9_speciescounts	PU22_aln.fas_unaln.fa_noterm_aln_pmatrix_clusterlist_byid2.9_speciescounts	PU23_aln.fas_unaln.fa_noterm_aln_pmatrix_clusterlist_byid2.6_speciescounts	PU24.fas_unaln.fa_noterm_aln_pmatrix_clusterlist_byid2.9_speciescounts	PU25.fasta_unaln.fa_noterm_aln_pmatrix_clusterlist_byid3.0_speciescounts	PU26.fas_unaln.fa_noterm_aln_pmatrix_clusterlist_byid3.0_speciescounts	PU27.fas_unaln.fa_noterm_aln_pmatrix_clusterlist_byid3.0_speciescounts	PU29.fasta_unaln.fa_noterm_aln_pmatrix_clusterlist_byid2.3_speciescounts	TrapC_noterm_mafft.fa_pmatrix_clusterlist_byid3.0_speciescounts	TrapE_noterm_mafft.fa_pmatrix_clusterlist_byid3.0_speciescounts	TrapI_noterm_mafft.fa_pmatrix_clusterlist_byid2.9_speciescounts
Total Species	451	351	352	235	597	431	389	562	468	423	1775	560	615	658	69	102	878	639	290	747	752	320	242	813	422	606	518	225	3222	385	1149	380	585	640	379	530	346	2142	464	187	120	190	324	877	218	147	1675	1965	1871
Diptera_Cecidomyiidae	17.0732	18.8034	24.4318	22.1277	16.9179	12.761	30.8483	24.0214	8.11966	3.07329	19.2676	4.82143	5.20325	3.03951	7.24638	19.6078	15.0342	20.1878	19.6552	23.9625	32.0479	13.125	14.0496	23.8622	22.9858	24.7525	17.7606	8.44444	27.0019	35.5844	37.5979	28.1579	40.8547	39.0625	54.0897	47.7358	45.0867	4.06162	14.6552	16.6667	4.16667	10.5263	16.0494	38.5405	17.8899	18.3673	28.7761	10.1272	12.5067
Diptera_Chironomidae	8.20399	9.11681	4.82955	6.38298	4.52261	5.56845	5.39846	4.4484	8.76068	4.49173	5.80282	2.5	2.27642	1.36778	2.89855	2.94118	6.03645	6.41628	7.24138	4.2838	3.85638	4.6875	2.47934	4.67405	2.36967	3.79538	3.0888	12.8889	4.28305	5.97403	6.44038	8.94737	5.12821	7.96875	5.01319	4.90566	6.6474	2.52101	7.75862	12.9032	10	7.36842	6.79012	4.90308	9.17431	8.16327	1.67164	1.98473	1.49653
Diptera_Ceratopogonidae	1.99557	3.1339	1.70455	1.70213	1.50754	0.696056	1.79949	0.88968	1.7094	1.41844	2.8169	3.21429	5.52846	2.58359	15.942	13.7255	2.61959	4.38185	7.24138	3.74833	2.5266	2.8125	1.65289	1.84502	2.60664	1.81518	3.0888	2.66667	3.41403	5.45455	7.48477	7.63158	5.12821	3.75	4.74934	5.28302	4.62428	1.77404	8.18966	17.7419	25	12.6316	16.358	4.90308	15.1376	7.48299	1.85075	2.34097	0.908605
Diptera_Phoridae	7.09534	5.69801	2.84091	4.25532	5.52764	4.17633	6.42674	3.20285	6.19658	5.43735	2.64789	2.32143	3.08943	1.36778	0	0	5.80866	3.75587	2.75862	8.29987	9.30851	10.9375	13.6364	8.73309	11.3744	12.0462	9.45946	9.33333	6.82806	2.85714	4.00348	2.10526	2.73504	7.96875	1.84697	0.754717	1.7341	4.80859	3.01724	0.537634	0.833333	1.57895	2.16049	2.39453	0.458716	2.04082	1.55224	2.39186	1.87066
Diptera_Sciaridae	2.66075	1.9943	1.42045	2.12766	2.68007	7.19258	3.3419	2.13523	4.05983	8.74704	5.69014	1.07143	1.30081	0.759878	0	0.980392	8.20046	6.88576	8.27586	4.55154	6.64894	9.375	9.09091	6.64207	7.58294	4.12541	8.10811	12	6.30043	4.67532	4.8738	6.31579	4.95726	7.65625	5.01319	3.58491	4.91329	2.2409	3.44828	4.30108	3.33333	2.10526	4.01235	5.58723	4.12844	3.40136	1.55224	1.27226	1.54997
Hymenoptera_Platygastridae	3.10421	3.9886	2.55682	4.68085	3.35008	3.48028	2.31362	3.55872	3.4188	4.72813	4.73239	5.89286	5.04065	8.51064	1.44928	0.980392	5.80866	7.35524	6.55172	3.07898	4.12234	3.4375	2.47934	4.79705	4.02844	2.64026	3.4749	2.66667	4.71757	0.25974	0.78329	0	0.17094	0.3125	0	0	0	7.3296	0.215517	0.537634	0	0.526316	0	0.570125	0	1.36054	3.70149	9.31298	7.85676
Hymenoptera_Ichneumonidae	1.99557	2.5641	3.40909	2.55319	7.70519	4.17633	2.57069	6.9395	6.19658	3.30969	5.29577	2.5	1.78862	0.607903	1.44928	0.980392	3.64465	2.50391	3.10345	9.63855	5.85106	8.125	8.26446	7.01107	5.6872	10.231	9.45946	4.88889	3.19677	0.519481	0.522193	1.05263	0.854701	0.3125	0.527704	0.377358	0.289017	3.12792	2.15517	1.07527	0	1.05263	1.23457	2.16648	1.37615	2.04082	1.07463	1.27226	1.0155
Diptera_Psychodidae	1.10865	0.2849	0	0.851064	0.167504	0.464037	0	0.711744	0.213675	0.945626	1.40845	1.60714	1.62602	0.303951	11.5942	17.6471	1.70843	2.03443	3.7931	1.33869	1.46277	1.25	4.13223	1.23001	2.60664	0.660066	1.5444	0.888889	1.52079	4.15584	3.82942	5.26316	3.93162	4.375	6.0686	5.84906	4.33526	0.980392	7.32759	4.30108	13.3333	10.5263	8.33333	2.2805	5.9633	4.7619	1.31343	1.67939	0.855158
Hemiptera_Cicadellidae	6.65188	5.41311	7.67045	11.0638	4.1876	4.64037	4.88432	4.4484	3.20513	6.61939	1.12676	1.96429	2.92683	3.79939	0	1.96078	1.93622	0.469484	0.344828	0.535475	0.664894	0	2.06612	0.492005	1.18483	0.330033	0.3861	0.444444	0.651769	1.2987	0.78329	0.263158	0.854701	1.5625	1.05541	1.13208	1.7341	2.33427	1.72414	0	0	0.526316	1.54321	0.570125	0.458716	6.80272	6.86567	3.15522	3.36718
Hymenoptera_Braconidae	5.09978	2.5641	1.70455	2.55319	4.1876	1.62413	2.57069	3.38078	4.48718	3.30969	2.87324	4.10714	1.95122	4.40729	1.44928	1.96078	5.01139	2.50391	2.75862	2.54351	1.99468	2.5	1.65289	4.30504	2.60664	4.29043	3.0888	2.66667	2.35878	0	1.47955	1.57895	1.02564	0.625	0.263852	0.566038	0.578035	4.90196	1.50862	0	0	0	0	1.8244	0	0	1.31343	2.59542	1.97755
Hymenoptera_Formicidae	1.55211	0.854701	0.568182	1.2766	1.00503	0.928074	1.79949	0.711744	1.06838	1.65485	0.957746	1.96429	1.30081	2.43161	7.24638	4.90196	0.455581	2.19092	2.41379	0.535475	0.664894	0.9375	1.23967	0.615006	0.473934	0.660066	0.579151	1.33333	2.32775	2.33766	2.26284	1.84211	2.05128	1.875	1.31926	2.07547	2.31214	2.38095	2.58621	3.22581	0.833333	2.10526	1.54321	2.39453	2.29358	1.36054	3.04478	2.29008	2.29824
Diptera_Dolichopodidae	3.7694	5.69801	4.26136	4.25532	4.85762	3.24826	4.11311	4.09253	4.48718	3.5461	1.01408	0.892857	0.97561	0.911854	2.89855	0	1.02506	0.625978	1.03448	0.535475	0.664894	0.3125	0.413223	0.861009	0.947867	1.15512	1.1583	0.444444	0.651769	1.2987	2.08877	2.89474	1.02564	0.46875	0.791557	0.566038	1.15607	0.980392	2.80172	3.22581	1.66667	3.15789	4.01235	1.93843	1.83486	2.72109	0.477612	0.356234	0.481026
Diptera_Mycetophilidae	0.886918	0	0.284091	0.425532	1.00503	4.87239	0.514139	0.533808	1.49573	4.72813	3.60563	0	0	0	0	0	3.87244	1.56495	0.689655	3.21285	4.92021	4.375	13.6364	3.07503	11.3744	2.9703	4.44015	3.55556	2.17256	1.03896	0.609225	2.10526	0.512821	0.625	0.263852	0.377358	0.289017	0.280112	0.431034	0.537634	0	0	0	0.4561	0.458716	0	0.358209	0.101781	0.160342
Diptera_Muscidae	1.99557	1.7094	1.13636	0.425532	1.50754	3.24826	1.54242	1.06762	2.5641	6.14657	0.338028	3.21429	2.60163	1.51976	2.89855	0.980392	0.911162	0.625978	0.344828	1.47256	0.664894	2.5	1.23967	1.84502	1.18483	1.48515	2.3166	2.22222	0.403476	1.55844	0.348129	1.31579	0.34188	0	0	0.188679	0	2.42764	1.2931	1.07527	0.833333	2.63158	1.54321	0.798176	1.83486	0	1.01493	2.29008	2.77926
Hymenoptera_Eulophidae	4.65632	2.849	1.42045	1.70213	2.17755	0.464037	2.31362	1.77936	1.49573	0.70922	0.28169	2.32143	2.60163	0.759878	0	0	0.683371	0.469484	1.03448	0.535475	1.72872	1.5625	0	1.35301	0.7109	1.15512	0	0.444444	0.372439	0.519481	0.957354	0.263158	0.34188	0.9375	0.263852	0.754717	0	2.80112	0.431034	0	0	0.526316	0	1.02623	0.458716	0	0.776119	2.39186	1.44308
Diptera_Chloropidae	2.21729	1.7094	1.98864	0	2.01005	0.696056	1.79949	0.88968	1.49573	1.41844	0.112676	1.78571	1.46341	1.36778	1.44928	0	0.22779	0	0	1.07095	2.12766	0.9375	2.47934	1.96802	1.18483	0.49505	1.1583	3.55556	0.18622	1.2987	0.348129	0.526316	0.683761	0.46875	0.527704	0.377358	0.578035	2.19421	1.2931	0	0	1.57895	3.39506	0.684151	0.917431	0	1.01493	1.73028	1.9241
Lepidoptera_Erebidae	0.886918	1.4245	1.13636	1.70213	0.837521	0.928074	1.02828	1.24555	0.854701	0.472813	1.35211	0.178571	0.325203	1.06383	2.89855	0.980392	0.569476	0.782473	0.344828	0	0	0.3125	0	0.123001	0	0.660066	0	0	0.682806	1.03896	0.522193	1.57895	1.7094	0.15625	0.527704	0.377358	1.15607	0.606909	1.93966	2.15054	0.833333	1.05263	2.16049	1.59635	1.83486	1.36054	1.07463	1.88295	1.9241
Diptera_Sphaeroceridae	0.221729	0	0.568182	0.425532	0.502513	0.232019	0.257069	0.177936	0.42735	0.472813	0.788732	2.32143	1.62602	0.303951	1.44928	1.96078	0.455581	0.782473	1.37931	0.937082	0.930851	0.625	0.413223	0.861009	0.7109	0.165017	0.965251	1.77778	0.869025	2.85714	1.47955	0.789474	3.07692	1.71875	2.63852	1.88679	2.02312	1.30719	1.50862	0.537634	0.833333	1.05263	0.308642	0.798176	0	0.680272	0.895522	0.86514	1.06895
Hemiptera_Aleyrodidae	0.886918	1.1396	0.284091	0.425532	0.670017	0.232019	1.02828	0.355872	0.213675	0.472813	0.394366	0.357143	2.27642	2.27964	0	0	0	1.09546	2.75862	0	0	0	0	0	0	0	0	0	1.08628	0	1.13142	0.263158	0.683761	2.96875	3.43008	1.69811	1.7341	0.606909	1.07759	1.07527	0.833333	0	0.617284	0.4561	0	0	0.895522	2.49364	2.031
Hymenoptera_Bethylidae	1.10865	0.569801	0.852273	1.2766	0.335008	0	0.771208	0.355872	0.213675	0.70922	1.12676	3.39286	2.60163	3.34347	0	0	0.569476	2.8169	2.41379	0.133869	0.132979	0	0	0.123001	0.236967	0	0	0	1.02421	0	0.0870322	0	0	0	0	0	0	1.40056	0	0	0	0.526316	0	0.22805	0	0	1.07463	3.257	2.56547
Coleoptera_Staphylinidae	1.10865	0	0	0.425532	0	0	0.514139	0.177936	0.213675	0.70922	2.30986	2.32143	0.162602	0.151976	0	0.980392	4.21412	2.50391	1.37931	2.54351	0.797872	0.9375	0	1.35301	0.7109	1.48515	1.35135	0.888889	2.01738	0.519481	0.78329	0.263158	0.683761	0.15625	0	0.377358	0	1.30719	1.2931	0.537634	0.833333	0.526316	0.925926	1.14025	0	1.36054	0.776119	0.661578	0.320684
Diptera_Hybotidae	0.886918	1.4245	1.13636	0.851064	1.50754	1.39211	1.02828	1.24555	1.7094	0.236407	0.957746	1.78571	0.650407	0.759878	0	0	0.911162	0.938967	1.03448	2.1419	1.59574	1.5625	0.826446	1.47601	1.65877	2.31023	2.12355	0.888889	0.651769	0	0.261097	0	0.34188	0	0	0.188679	0	0.186741	1.07759	0.537634	0.833333	0.526316	0.617284	0.114025	0.458716	2.04082	0.0597015	0.305344	0.320684
Lepidoptera_Crambidae	0.665188	0.2849	0	1.2766	0.502513	0.232019	0.257069	0.355872	0.42735	0.472813	0.28169	0.892857	0.813008	0.455927	7.24638	3.92157	0.341686	0.156495	0.689655	0	0.398936	0	0	0.369004	0	0	0	0	0.248293	1.2987	0.435161	0.789474	0.683761	0.46875	0.527704	0.566038	0.578035	0.560224	1.93966	2.68817	0	1.57895	0.925926	0.570125	1.83486	0.680272	0.477612	0.508906	0.106895
Diptera_Agromyzidae	0.886918	2.5641	0.284091	1.70213	1.00503	2.78422	0.514139	0.355872	1.92308	2.83688	0.056338	1.96429	2.27642	1.97568	0	0	0	0	0	0.267738	0.265957	0.3125	0.413223	0.369004	0	0.990099	0.3861	0.888889	0.0620732	0	0	0	0	0.3125	0	0.188679	0.289017	1.96078	0	0	0	0	0	0	0	0	0.119403	0.610687	0.908605
Diptera_Limoniidae	0	0	0.284091	0.425532	0.167504	0.928074	0.257069	0.177936	1.06838	0.70922	1.40845	0.357143	0	0	1.44928	1.96078	1.13895	2.03443	0.689655	1.20482	0.797872	0	0.413223	0.492005	0.473934	0.330033	0.579151	0	0.620732	0	0.609225	0.263158	0.512821	0.15625	0	0.188679	0	0.140056	1.07759	1.07527	5	1.05263	3.08642	0.684151	2.29358	1.36054	0	0.356234	0.160342
Hymenoptera_Mymaridae	0.886918	0.2849	0.852273	0.425532	0.670017	0.464037	1.54242	1.24555	1.28205	0.236407	0.338028	0.535714	1.46341	0.911854	0	0.980392	0	0.156495	0	0.535475	1.46277	0.3125	0.413223	0.98401	0.947867	0.330033	0	0	0.0620732	0.25974	0.609225	1.57895	0	0.15625	0.263852	0	0.289017	0.70028	0	0	0	0	0	0.912201	0.458716	0.680272	1.13433	1.22137	1.22929
Lepidoptera_Gelechiidae	0.886918	0.854701	3.125	1.2766	1.00503	1.16009	0.514139	1.60142	1.49573	0.945626	0.676056	1.07143	0.487805	1.97568	0	0	0.341686	0.625978	0	0.401606	0	0.3125	0	0	0	0	0.19305	0	0.589696	0	0	0	0	0	0	0.188679	0.289017	0.746965	0	0.537634	0	0	0.308642	0.22805	0	0	1.25373	1.67939	2.24479
Diptera_Tachinidae	0.886918	0.2849	0.852273	0.425532	0.670017	1.62413	1.02828	0.711744	0.641026	0.945626	0.957746	1.07143	1.13821	0.759878	0	0	0.455581	0.312989	0	0.401606	0.265957	1.5625	0.413223	0	0	0.330033	0.19305	1.33333	0.403476	0.519481	0.348129	0.526316	0.512821	0.46875	0.263852	0	0	1.12045	0.862069	0	0	1.57895	0	0.570125	0.458716	0	0.477612	0.814249	1.65687
Hymenoptera_Diapriidae	0.221729	0	0	0	0.837521	0.696056	0.257069	0.177936	0	0.236407	1.23944	0.357143	0.325203	0.455927	0	0	1.36674	0.156495	0	2.67738	1.72872	1.25	2.89256	2.70603	1.89573	2.80528	1.35135	0	0.682806	0.25974	0.174064	0	0	0	0	0	0	1.02708	0	0	0	0	0	0	0	0	0.298507	1.0687	0.908605
Diptera_Syrphidae	0.665188	0.2849	0.568182	0.425532	1.17253	3.01624	1.02828	0.88968	2.35043	1.65485	0.338028	0.357143	1.62602	0.303951	0	0	0.341686	0.156495	0	0.669344	0.797872	3.4375	0.413223	0.98401	0.473934	1.65017	2.12355	2.22222	0.248293	0	0	0	0.17094	0	0	0	0	0.793651	0.215517	1.07527	0	0.526316	0	0.342075	0	0	0.119403	0.305344	0.213789
Diptera_Drosophilidae	0.665188	0.2849	0	0	0.837521	0.928074	0	0.177936	0.213675	0.70922	0.84507	0.714286	0.325203	0.303951	0	0	0.911162	2.50391	3.44828	0.267738	0.531915	0	0.413223	0.246002	0.7109	0	0.772201	0	1.11732	0.519481	1.39252	1.31579	0.34188	0.9375	0.527704	1.32075	0	0.466853	2.15517	0.537634	0.833333	0	0.308642	1.02623	0.458716	0.680272	0.0597015	0.559796	0.534474
Coleoptera_Curculionidae	0.221729	0.2849	0.568182	0	0.502513	0.696056	0	0.711744	0.641026	0.70922	2.87324	0.535714	0.487805	0.911854	0	1.96078	3.75854	3.12989	2.41379	0.401606	0.132979	0.625	0.413223	0.123001	0.236967	0.165017	0.3861	0.444444	2.38982	0	0.261097	0	0.34188	0	0	0	0	0.560224	0.215517	0	0	0.526316	0	0	0.458716	0	0.895522	0.610687	0.427579
Diptera_Sarcophagidae	0.665188	1.7094	1.13636	0.425532	1.00503	0.696056	0.771208	0.88968	1.28205	1.89125	0.225352	2.14286	1.30081	2.43161	0	0	0	0	0.344828	0.267738	0.132979	0.9375	0	0.123001	0.473934	0.49505	0.579151	0	0.124146	0.779221	0.0870322	0.263158	0.17094	0	0	0	0	0.933707	0.215517	0	0.833333	1.57895	0.308642	0.22805	0.917431	0	0.477612	1.22137	1.60342
Diptera_Anthomyiidae	0.886918	0.569801	0.568182	0.425532	0.670017	2.08817	0.514139	0.355872	0.854701	2.12766	0.169014	0.714286	0.487805	0.151976	0	0	0.22779	0	0	1.07095	1.19681	1.875	1.23967	1.84502	0.7109	0.990099	1.73745	4.44444	0	0.25974	0.0870322	0.263158	0	0	0	0	0	0.606909	0.215517	0	0	1.57895	0	0.114025	0	0	0.179104	0.254453	0.267237
Diptera_Ephydridae	1.55211	0.569801	0.284091	1.2766	0.335008	0.464037	0.771208	0.711744	0.641026	1.18203	0	1.07143	1.30081	0.455927	1.44928	0.980392	0	0	0	0.267738	0.265957	0	0	0.246002	0.473934	0	0	0	0	0.519481	0.435161	0.789474	0.34188	0.15625	0	0.377358	0	1.40056	1.2931	0.537634	2.5	4.21053	0.617284	0.4561	0	0	0.119403	0.356234	0.427579
Coleoptera_Chrysomelidae	0.443459	0.2849	0.284091	0	0.502513	0.928074	0.257069	0.177936	0.42735	0.472813	0.676056	0.535714	0.162602	1.36778	0	0	2.05011	0.938967	0.689655	0.133869	0.265957	0	0	0	0	0.165017	0	0.444444	1.08628	0.25974	0.174064	0	0.512821	0.3125	0.263852	0.188679	0	1.63399	0.215517	0	0.833333	0	0.308642	0.22805	0.458716	1.36054	1.19403	1.27226	1.0155
Hymenoptera_Crabronidae	0	0.854701	1.42045	1.70213	0.335008	0.232019	0.771208	0.88968	0.42735	0	0	1.60714	1.46341	2.73556	0	0	0	0	0	0.535475	0	0	0	0.492005	0	0.660066	0.579151	0	0.0931099	0.25974	0.174064	0.263158	0	0.15625	0	0.377358	0	1.44725	0.862069	0	0.833333	1.05263	0.308642	0.684151	1.37615	0	0.298507	0.86514	1.81721
Psocoptera_Lepidopsocidae	0.221729	0	0.284091	0	0	0	0	0	0	0	0	0	0.162602	0	1.44928	1.96078	0	0	0	0	0	0	0	0	0	0	0	0	0.0310366	0.25974	0.609225	0.263158	1.53846	0.78125	1.05541	0.943396	1.44509	0	1.50862	1.07527	1.66667	0.526316	1.85185	0.912201	3.21101	5.44218	0.119403	0.0508906	0.0534474
Diptera_Culicidae	0.221729	0	0.852273	0	0.335008	0.232019	0.257069	0.533808	0.854701	0.236407	0.28169	0.357143	0.162602	0	1.44928	2.94118	0	0	0	0	0	0	0	0	0	0	0	0	0.124146	4.15584	1.21845	5.78947	0	0.3125	0	0	0.289017	0.0933707	0.431034	1.07527	0.833333	0.526316	0	1.02623	0.458716	0	0	0.458015	0
Hymenoptera_Pompilidae	0.443459	1.1396	1.98864	0.425532	0.335008	0	0.514139	0.177936	0	0	0	0.357143	0.487805	0.455927	0	0	0.113895	0.156495	0	0	0	0.3125	0	0	0	0.165017	0	0.444444	0.0931099	0	0	0.263158	0.17094	0.3125	0.527704	0	0.289017	0.933707	0.862069	1.07527	0	1.05263	0.308642	0.342075	0.458716	0	0.41791	1.6285	1.33618
Coleoptera_Mordellidae	0.665188	0.569801	1.42045	1.2766	1.34003	0.232019	0	2.13523	0.854701	0	0.28169	0.178571	0	0	0	0	0	0.625978	0	0.267738	0	0	0	0	0	0	0.19305	0	0.558659	1.03896	0.522193	0.263158	1.53846	0.78125	0.263852	0.754717	0.289017	0.186741	1.50862	0.537634	0.833333	0	0	0.798176	0.458716	2.04082	0.537313	0.356234	0.267237
Lepidoptera_Cosmopterigidae	0	0	0	0	0.335008	0	0	0.177936	0.213675	0.472813	0.225352	1.25	1.13821	0.911854	0	0	0	0	0	0	0	0	0	0	0	0	0	0	0.0310366	1.2987	0.609225	0.526316	0.854701	0.46875	0.263852	1.50943	0.867052	0.560224	0.431034	1.07527	1.66667	1.05263	1.23457	1.14025	1.37615	0.680272	0.537313	0.407125	0.267237
Hymenoptera_Aphelinidae	0.665188	0.854701	0.284091	0.851064	0.335008	0.232019	0.771208	0.711744	0.854701	0.236407	0	0.357143	2.43902	0.607903	0	0.980392	0	0	0	0	0.132979	0.3125	0	0.246002	0	0	0	0	0	0.25974	0.870322	0.263158	0.683761	0.15625	0	0	0	0.746965	0.215517	0.537634	0	0	0	0.114025	0	0	0.238806	1.0687	1.12239
Diptera_Calliphoridae	0.443459	0.2849	0	0	0.167504	0.928074	0.257069	0.177936	0.42735	0.945626	0	0.357143	0.325203	0.151976	0	0	0	0	0.344828	0.133869	0.132979	0.3125	0.413223	0	0	0	0.19305	0	0	1.2987	0.522193	0.526316	0.683761	0.46875	0.263852	0.943396	0.578035	0.420168	0.862069	0.537634	0	1.57895	0.925926	0.22805	1.37615	0.680272	0.477612	0.254453	0.481026
Hemiptera_Aphididae	0.221729	0.2849	0.284091	0.851064	0.502513	0.464037	0.771208	0.355872	0.854701	1.41844	0.112676	0.714286	1.30081	0.303951	0	0.980392	0.341686	0	0	1.07095	0.398936	0	2.06612	0.369004	1.18483	1.32013	0.772201	0	0.0310366	0	0	0	0.17094	0	0	0	0	1.12045	0	0	0	0	0	0	0	0	0.41791	0.407125	0.267237
Lepidoptera_Noctuidae	0.221729	0.854701	0.284091	0.425532	0.167504	0.928074	0.257069	0.711744	0	0.945626	0.450704	0.535714	0.813008	0.303951	0	0	0.569476	0.312989	0	0	0.132979	0	0	0.369004	0.236967	0.165017	0	0.888889	0.0931099	0.519481	0.0870322	1.05263	0.34188	0	0	0	0	0.746965	0.215517	0	0	0	0.308642	0.342075	0	0.680272	0.597015	0.661578	0.908605
Diptera_Lauxaniidae	0	0	0.284091	0	0.502513	0.696056	0.514139	0.355872	0.42735	0.472813	0.450704	0	0	0	1.44928	0	0.455581	0.156495	0.344828	0.267738	0.132979	0.3125	0	0.246002	0	0	0.3861	0.444444	0.27933	0.25974	0.174064	0.526316	0.34188	0.46875	0	1.50943	1.44509	0.233427	1.07759	1.6129	0	0.526316	0.617284	0.798176	0.458716	0.680272	0	0	0
Thysanoptera_Thripidae	0.221729	0.569801	0	0.425532	0.335008	0.464037	0.514139	0.177936	0.213675	0.70922	0.450704	0.178571	0.650407	0.911854	0	0.980392	0.455581	0.156495	1.03448	0.267738	0.265957	0.3125	0	0.123001	0.236967	0.660066	0.772201	0	0.248293	0.25974	0.261097	0	0.17094	0.15625	0	0	0	0.233427	0	0	0	0	0	0	0	0	0.477612	0.661578	0.641368
Hymenoptera_Encyrtidae	0.221729	0.569801	0.284091	0	0	0	0.514139	0.355872	0	0.472813	0	1.25	2.11382	0.151976	0	0	0.113895	0	0.344828	0	0.265957	0	0	0.123001	0.236967	0	0	0	0.0620732	0.25974	0.435161	0	0.17094	0	0.263852	0.188679	0	0.746965	0.215517	0	0	0	0	0.342075	0	0	0.835821	0.814249	0.694816
Hymenoptera_Trichogrammatidae	0.443459	0.2849	0	0.425532	0	0.232019	0.514139	0.533808	0.213675	0.236407	0.056338	0.357143	0.97561	0.455927	0	0	0	0	0	0	0.265957	0	0	0.123001	0	0.165017	0	0	0.0310366	0.25974	0.522193	0.526316	0	0	0	0	0	0.606909	0	0	0.833333	0.526316	0	0.342075	0	0	0.358209	1.37405	0.855158
Diptera_Asilidae	0	0.2849	0	0	0.502513	0	0	0.355872	0.213675	0	0.112676	0	0	1.21581	2.89855	0.980392	0.113895	0.156495	0	0.133869	0	0	0	0.615006	0	0.49505	0	0	0.248293	0.25974	0	0.526316	0	0.15625	0	0	0.289017	0.326797	0.431034	0	0	1.05263	0	0.114025	0	0	0.716418	0.610687	0.908605
Lepidoptera_Geometridae	0.221729	0	0.852273	0.425532	0.167504	0.232019	0.514139	0.355872	0.213675	0.472813	0.84507	0.178571	0	0.151976	0	0	1.13895	0	0.344828	0.267738	0.132979	0.3125	0	0.123001	0.236967	0	0.579151	0	0.465549	0	0.174064	0	0	0.3125	0.263852	0.377358	0.289017	0.140056	0	0.537634	0.833333	1.05263	0.617284	0.22805	0	0	0.537313	0.305344	0.908605
Coleoptera_Coccinellidae	0.221729	0.569801	0	0	0.167504	0.232019	0.257069	0.533808	0.641026	0	0.056338	1.60714	1.46341	1.51976	0	0	0.113895	0.156495	0	0	0	0	0	0.123001	0	0	0	0	0.27933	0	0.0870322	0	0.34188	0.15625	0	0	0	1.5873	0.215517	0	0.833333	0	0	0.114025	0	0.680272	0.477612	0.712468	0.587921
Hymenoptera_Pteromalidae	0.221729	0	0	0.425532	0.670017	0.464037	0	0.355872	0.213675	0.472813	0.169014	1.07143	0.487805	0.151976	0	0	0	0.156495	0	0.133869	0.930851	0.3125	0	1.47601	0.7109	0.165017	0	0	0.0620732	0	0.348129	0	0	0	0	0.566038	0	1.12045	0	0	0	0	0	0.114025	0	0	0.238806	0.916031	0.694816
Lepidoptera_Tineidae	0.443459	0	0.284091	0	0.167504	0	0.257069	0.177936	0.213675	0	1.29577	0.178571	0.813008	0	0	0.980392	0.22779	2.19092	0.689655	0.267738	0	0	0	0.246002	0	0.165017	0.3861	0	0.713842	0.519481	0.261097	0	0.34188	0.15625	0.263852	0.377358	0.578035	0.186741	0.646552	0	0	1.57895	0.308642	0.22805	0	0	0.597015	0.203562	0.160342
Hemiptera_Miridae	0.221729	0	0	0	1.00503	0.696056	0	0.355872	0.641026	0.236407	0.225352	0.892857	0.487805	1.97568	0	0	0.113895	0	0.344828	0	0.265957	0	0	0	0	0	0.3861	0	0.372439	0	0.0870322	0.263158	0	0	0	0	0.289017	0.326797	0.215517	0	0.833333	0	0	0.114025	0.458716	0.680272	1.13433	0.407125	0.374131
Lepidoptera_Tortricidae	0.221729	0.569801	0.852273	0.851064	0.502513	0.464037	0.257069	0.533808	0.42735	0	0.84507	0.178571	0.325203	0.151976	0	0	0.569476	0.469484	0.344828	0.535475	0	0.9375	0	0.123001	0	0.165017	0.3861	0.444444	0.434513	0	0.174064	0	0.34188	0.3125	0	0.377358	0	0.420168	0.646552	0	0.833333	0	0.308642	0.22805	0	0	0.119403	0.0508906	0.213789
Hymenoptera_Figitidae	0.221729	0.2849	0	0.425532	0.502513	0.232019	0	0	1.49573	0	0.338028	0.892857	0.325203	0.303951	1.44928	0	0.797267	0.156495	0.689655	0.401606	0.664894	0	0.413223	0.98401	0.7109	0.165017	0.772201	0.888889	0.651769	0	0	0	0	0	0	0	0	0.560224	0	0	0	0	0	0	0	0	0.119403	0.508906	0.213789
Lepidoptera_Lecithoceridae	0	0	0	0	0	0	0	0	0	0	0	0	0.162602	0	1.44928	0.980392	0	0	0	0	0	0	0	0	0	0	0	0	0	0.25974	0.0870322	0.526316	1.7094	0.3125	0.527704	0.377358	1.15607	0.233427	1.2931	1.07527	0.833333	0.526316	0.308642	0.4561	0.458716	1.36054	0.119403	0.0508906	0.106895
Hymenoptera_Halictidae	0.665188	0.569801	1.70455	1.2766	1.00503	1.39211	0.257069	1.06762	0.213675	0.472813	0	1.42857	0.650407	1.21581	0	0	0	0.156495	0	0	0	0.625	0	0	0	0	0	0	0	0	0	0	0	0	0	0	0	0.70028	0.215517	0	0	0	0	0	0	0	0.0597015	0.152672	0.587921
Diptera_Tabanidae	0	0.2849	0.568182	0.425532	0.167504	0	0	0.711744	0.213675	0	0.225352	0.178571	0.162602	0.151976	1.44928	0	0	0.156495	0	0.267738	0	0	0	0	0	0	0	0	0.124146	1.03896	0.174064	1.31579	0	0	0	0	0	0	0.431034	0	0.833333	2.10526	0.925926	0.798176	1.37615	0.680272	0	0.152672	0.106895
Lepidoptera_Gracillariidae	0.221729	0.569801	0	0.851064	0.335008	0.696056	0.257069	0.88968	0	0.945626	0.394366	0.178571	0.325203	0.303951	0	0	0.341686	0.469484	0	0	0	0.625	0.413223	0	0	0	0	0	0.155183	0.25974	0.174064	0	0	0.15625	0	0.377358	0.289017	0.280112	0	0	0	0	0	0.114025	0	0	0.41791	0.356234	0.694816
Hymenoptera_Ceraphronidae	0	0	0	0	0	0	0	0	0	0	0.56338	0.178571	0.487805	0.759878	0	0.980392	0.797267	0	0	0.803213	0.664894	0.3125	0.413223	1.10701	0.236967	0.825083	0.3861	0	0.18622	0.519481	0.435161	0	0	0	0	0.188679	0	0.746965	0	0	0	0	0	0.114025	0	0	0.298507	0.254453	0.320684
Psocoptera_Caeciliusidae	0	0	0	0	0	0	0	0	0	0	0.732394	0.178571	0.162602	0	0	0	0.22779	0.156495	0.344828	0	0.265957	0.3125	0.826446	0.123001	0.473934	0.330033	0.19305	0	0.527623	0.779221	0.174064	0.526316	0.512821	0.15625	0.791557	0.943396	0.289017	0.0466853	0.431034	0.537634	0	0	0.308642	0.342075	0.458716	1.36054	0.298507	0	0.106895
Coleoptera_Elateridae	0	0	0.568182	0.425532	0.837521	0.928074	0	0.711744	0.641026	0.70922	0.901408	0	0	0.607903	0	0	0.683371	0.312989	0.344828	0	0	0.625	0	0	0	0	0.579151	0.444444	0.403476	0	0	0	0	0	0.263852	0	0.578035	0.513539	0	0	0	0.526316	0	0	0	0	0.41791	0.203562	0.0534474
Diptera_Scatopsidae	0.221729	0.2849	0.568182	0	0.167504	0	0.257069	0.177936	0.213675	0.236407	0.394366	0.714286	0.487805	0.151976	0	0.980392	0	0.156495	0	0.401606	0.132979	0.3125	0	0.246002	0	0.330033	0.19305	0	0.0931099	0	0.0870322	0	0.17094	0.3125	0	0.566038	0	0.326797	0.862069	0.537634	0.833333	0	0.617284	0.342075	0	0.680272	0.0597015	0.0508906	0.106895
Neuroptera_Coniopterygidae	0	0.2849	0.284091	0.425532	0	0	0.257069	0	0	0	0.056338	0.357143	0.487805	1.36778	0	0	0.113895	0.156495	0	0.267738	0	0	0	0	0	0.330033	0.3861	0	0.124146	0	0.0870322	0	0.17094	0.46875	0.263852	0.377358	0.578035	0.0933707	0.215517	1.07527	0	0	0	0.114025	0.458716	0	0.41791	0.407125	0.587921
Diptera_Stratiomyidae	0	0	0	0.425532	0	0	0	0.177936	0.213675	0	0.169014	0.178571	0	0	1.44928	0	0.341686	0.312989	0	0	0	0	0	0	0	0	0	0	0.248293	0.519481	0.522193	0.789474	0.17094	0	0	0.566038	1.15607	0.233427	0.646552	0	0.833333	0.526316	0.617284	0.4561	0.458716	0	0.0597015	0.152672	0.213789
Hymenoptera_Apidae	0	0	0.568182	0.425532	0.167504	0.464037	0	0.533808	0.42735	0.236407	0.056338	0.357143	0.162602	0.911854	0	0	0	0.156495	0	0.535475	0	1.5625	0	0.123001	0	0.165017	0.3861	1.77778	0.217256	0	0	0	0	0.3125	0.263852	0	0	0.513539	0	0	0	0	0	0	0	0	0.119403	0.101781	0.320684
Thysanoptera_Phlaeothripidae	0	0	0.284091	0	0	0.232019	0.514139	0	0.213675	0.236407	0.619718	0	0.325203	0.911854	0	0	0.569476	0.782473	1.37931	0.133869	0.265957	0	0	0.246002	0.473934	0.165017	0.19305	0	0.744879	0	0.348129	0	0	0	0	0	0	0.280112	0	0	0	0	0	0	0	0	0.41791	0.305344	0.213789
Diptera_Empididae	0	0	0	0	0	0.696056	0	0	0.213675	0.472813	0.450704	0	0	0.151976	0	0	0.569476	0.312989	0.344828	0.401606	0.265957	1.875	0	0.246002	0.473934	0.330033	1.35135	2.22222	0.217256	0	0	0	0	0	0	0	0	0.186741	0	0	0	0	0	0	0.458716	0	0	0	0
Coleoptera_Anthribidae	0	0	0	0	0.167504	0	0	0	0	0	0.225352	0	0.162602	0	1.44928	0	0	0	0.689655	0	0	0	0	0	0	0	0	0	0.248293	0	0.348129	0.263158	0.683761	0.46875	0.263852	0.188679	0	0.140056	0.215517	1.07527	0	2.10526	0.925926	0.22805	0	0	0.41791	0.101781	0.267237
Diptera_Pipunculidae	0	0	0.284091	0	0	0.232019	0.257069	0	0	0	0.112676	0.714286	0.650407	1.21581	0	0	0	0	0	0.669344	0.132979	0.3125	0.413223	0.123001	0.473934	0.825083	0.3861	0.888889	0	0	0	0	0	0	0	0	0	0.560224	0	0	0	0	0	0	0	0	0.477612	0.305344	0.267237
Diptera_Keroplatidae	0.221729	0.2849	0.284091	0	0.167504	0.232019	0	0.355872	0	0	0.225352	0	0	0	0	0	0	0.156495	0	0.937082	0.132979	0	0.826446	0.123001	0.236967	0.165017	0.965251	0	0.0310366	0	0.174064	0	0.17094	0.3125	0	0.188679	0	0.140056	0.431034	0.537634	0	0	0.308642	0.114025	0.458716	0.680272	0.0597015	0.0508906	0.160342
Lepidoptera_Nepticulidae	0	0	0.284091	0	0.335008	0.464037	1.02828	0.177936	0.213675	0.236407	0.056338	0	0.162602	0.607903	0	0	0	0	0	0.133869	0	0.3125	0	0	0.236967	0.330033	0.19305	0.888889	0	0	0	0	0	0.15625	0	0	0	0.0466853	0	0	0	0	0.308642	0.114025	0	0	0.597015	0.356234	0.641368
Hymenoptera_Chrysididae	0.665188	0	0	0	0.335008	0	0.257069	0.177936	0	0	0	0.892857	0.325203	1.21581	0	0	0	0	0	0.267738	0.132979	0	0	0.246002	0	0.165017	0	0	0.0310366	0	0	0	0	0	0	0	0	0.326797	0.215517	0	0	0.526316	0	0	0	0	0.0597015	0.458015	0.80171
Diptera_Platystomatidae	0.221729	0.2849	0.284091	0.425532	0.502513	0.232019	0.257069	0.355872	0.641026	0	0	0	0	0	0	0	0	0	0	0	0	0	0	0	0	0	0	0	0	0	0	0.526316	0	0	0	0	0.289017	0.0933707	0.215517	1.07527	0	1.57895	0.925926	0	0.917431	0.680272	0	0	0.0534474
Diptera_Milichiidae	0	0	0	0	0	0	0	0.177936	0	0	0.394366	0.714286	0.325203	0.759878	0	0	0.113895	0.312989	0.689655	0.267738	0	0	0	0.123001	0	0.49505	0	0	0.18622	0	0.261097	0.263158	0.17094	0	0.263852	0	0.289017	0.186741	0.646552	0	0	0	0.308642	0.342075	0	0	0.0597015	0.0508906	0.106895
Orthoptera_Trigonidiidae	0	0	0	0	0	0	0	0	0	0	0.056338	0	0	0	1.44928	0.980392	0.113895	0.782473	0.344828	0	0	0	0	0	0	0	0	0	0.124146	0.519481	0.261097	0.526316	0.17094	0	0	0.377358	0	0.0466853	0.215517	0.537634	0.833333	0	0.308642	0.114025	0.458716	0	0	0	0
Diptera_Heleomyzidae	0	0	0	0	0.167504	0	0	0	0	0.472813	0	0	0.162602	0	0	0	0	0	0	0.267738	0.531915	0.3125	2.47934	0.369004	1.18483	0.165017	0.3861	0.888889	0	0	0	0	0	0	0	0	0	0.186741	0	0	0	0	0	0	0	0	0.0597015	0	0.0534474
Coleoptera_Cerambycidae	0	0	0.284091	0	0.335008	0	0	0.355872	0	0	0.338028	0.178571	0.162602	0	0	0	0.22779	0	0	0	0.132979	0.3125	0	0.246002	0.236967	0.165017	0	0	0.0620732	0	0.261097	0	0.34188	0	0	0.188679	0.289017	0.0933707	0.215517	0	0.833333	0.526316	0	0.22805	0	0	0.238806	0.101781	0.106895
Coleoptera_Aderidae	0	0	0	0	0	0	0	0	0	0	0.056338	0	0	0.303951	1.44928	0	0	0.469484	0	0	0	0	0	0	0	0	0	0	0.0620732	0	0.261097	0	0	0	0.263852	0	0.289017	0.0933707	0	1.07527	0.833333	0	0	0	0.458716	0	0.537313	0.152672	0.213789
Psocoptera_Epipsocidae	0	0	0	0	0	0	0	0	0	0	0.169014	0	0	0	0	0	0	0.156495	0	0	0	0	0	0	0	0	0	0	0.0931099	0.519481	0.174064	0	0.683761	0.46875	0.263852	0.377358	0.289017	0	0.215517	0.537634	0.833333	0	0.308642	0.114025	0.917431	1.36054	0	0	0
Coleoptera_Latridiidae	0.221729	0.2849	0.568182	0.851064	0.502513	0.232019	0.257069	0.355872	0.42735	0.70922	0.225352	0.535714	0.325203	0.151976	0	0	0.341686	0	0	0	0	0	0	0	0.236967	0	0	0	0.124146	0	0	0	0	0	0	0	0	0.140056	0	0	0	0	0	0	0	0	0.179104	0.152672	0.0534474
Diptera_Lonchaeidae	0	0	0	0	0	0	0	0	0.213675	0.70922	0	0	0.325203	0	0	0	0	0	0	0	0	0	0	0	0	0	0	0.888889	0	0.25974	0.174064	0.263158	0.17094	0.15625	0	0.377358	0.289017	0.186741	0	0	0	1.05263	0.617284	0	0.917431	0	0	0	0.160342
Coleoptera_Cleridae	0	0	0	0	0.335008	0	0	0.355872	0	0	0.28169	0	0.162602	0.151976	0	0	0.113895	0	0	0	0	0	0	0	0	0	0	0	0.248293	0	0.0870322	0	0.512821	0.15625	0.791557	0	0	0.0466853	0.215517	0	0.833333	0	0.308642	0.114025	0.458716	0	0.41791	0.254453	0.213789
Hymenoptera_Dryinidae	0	1.1396	0	0.425532	1.00503	0	0.514139	0	0.42735	0	0.338028	0	0.162602	0	0	0	0.22779	0.156495	0	0	0	0	0	0.246002	0.236967	0	0	0	0.0620732	0	0	0	0	0	0	0	0	0.280112	0	0	0	0	0	0.22805	0	0	0.238806	0.203562	0.213789
Coleoptera_Scirtidae	0.221729	0	0.284091	0	0	0	0	0.177936	0.213675	0.236407	0.112676	0	0	0	0	0	0.113895	0.156495	0	0.133869	0	0	0	0	0.236967	0	0	0	0.0620732	1.81818	0.261097	0.789474	0	0.3125	0	0.188679	0	0	0.215517	0	0.833333	0	0.308642	0.114025	0	0	0	0	0
Coleoptera_Carabidae	0	0	0	0	0.167504	0.464037	0	0	0	0.472813	0.169014	0.535714	0	0.303951	0	0	0	0.782473	0	0.267738	0	0	0	0	0	0	0	0	0.310366	0	0.0870322	0	0	0.3125	0	0	0.289017	0.606909	0	0	0	0.526316	0.617284	0	0.458716	0	0.776119	0.152672	0.160342
Lepidoptera_Pyralidae	0	0	0	0.425532	0	0	0	0	0	0.236407	0.28169	0.357143	1.13821	0.607903	0	0	0	0	0	0	0	0	0	0	0	0	0	0	0	0	0.0870322	0	0	0	0	0	0	0.0933707	0	0	0	0	0	0	0	0	0.716418	0.407125	0.320684
Coleoptera_Tenebrionidae	0	0.854701	1.13636	0.425532	0	0.232019	0	0.177936	0.42735	0.236407	0.338028	0	0	0.607903	0	0	0.113895	0.156495	0	0	0	0	0	0.123001	0	0	0	0	0.18622	0	0.0870322	0	0	0	0	0	0.289017	0.0933707	0	0	0	0	0	0	0	0	0.41791	0.101781	0.160342
Hymenoptera_Eupelmidae	0.665188	0.569801	0	0	0	0.232019	0.514139	0	0	0	0	0.357143	0.325203	0	0	0	0	0	0	0	0	0	0	0	0	0	0	0	0.0310366	0	0	0	0	0	0	0	0	0.140056	0	0	0	0	0	0	0	0	0.298507	0.407125	0.427579
Coleoptera_Melyridae	0	0	0	0	0.167504	0.464037	0	0.177936	0.213675	0.236407	0.056338	0	0	0.303951	0	0	0.113895	0	0	0.133869	0	0	0	0.123001	0	0	0.3861	0.444444	0	0	0	0	0	0	0	0	0	0.280112	0	0	0	0	0	0	0	0	0.238806	0.508906	0.481026
Lepidoptera_Nymphalidae	0	0.2849	0.284091	0.425532	0.335008	0.232019	0	0.177936	0	0.472813	0.056338	0	0	0	0	0	0	0	0	0	0	0	0	0.123001	0	0.165017	0	0	0.0310366	0	0	0	0.17094	0	0	0	0.578035	0.140056	0.215517	0	0.833333	0.526316	0.617284	0.114025	0	0	0	0.101781	0.160342
Hymenoptera_Chalcididae	0.221729	0.2849	0	0	0.167504	0	0.514139	0.177936	0	0	0	0	0.325203	0	0	0	0	0	0	0	0	0	0	0	0	0	0	0	0	0.25974	0	0	0.17094	0	0	0	0	0.560224	0	0	0	0	0	0	0	0	0	0.610687	0.748263
Blattodea_Ectobiidae	0	0	0	0	0	0	0	0	0	0	0.112676	0.178571	0.162602	0.455927	1.44928	0	0.113895	0.156495	0	0	0	0	0	0	0	0	0	0	0.27933	0	0.0870322	0	0.683761	0.15625	0	0	0	0.140056	0	0	0	0	0	0.22805	0	0	0.358209	0.203562	0.320684
Blattodea_Termitidae	0	0	0	0	0	0	0	0	0	0	0	0	0	0	1.44928	0.980392	0	0	0	0	0	0	0	0	0	0	0	0	0	0	0	0	0.17094	0.78125	0.527704	0	0.289017	0.0933707	0.215517	0	0	0	0.308642	0.22805	0	0.680272	0.238806	0	0.106895
Hymenoptera_Tenthredinidae	0	0	0.284091	0	0	1.16009	0	0	0	0.472813	0	0	0	0	0	0	0	0	0	0.267738	0	1.25	0	0.123001	0	0.165017	0.3861	0.888889	0	0	0	0	0	0	0	0	0	0.140056	0	0	0	0	0	0	0	0	0.0597015	0	0
Diptera_Tipulidae	0	0.2849	0.568182	0	0.335008	0.928074	0	0.355872	0.42735	0.236407	0.056338	0	0	0	0	0	0.113895	0.469484	0.344828	0.267738	0	0	0	0	0	0.165017	0.19305	0	0.0310366	0.25974	0	0	0	0	0	0	0	0.0933707	0.215517	0	0	0	0	0	0	0.680272	0	0	0
Orthoptera_Acrididae	0.221729	0	0	0	0.335008	0	0	0	0	0	0	0.178571	0.325203	1.21581	0	0	0	0	0	0	0	0	0	0	0	0	0	0	0.0620732	0	0	0	0	0	0	0	0	0.653595	0	0	0	0	0	0	0	0	0.0597015	0.254453	0.481026
Lepidoptera_Coleophoridae	0.221729	0.2849	0.568182	0.425532	0.335008	0.232019	0.257069	0.177936	0.213675	0	0	0.535714	0.325203	0.151976	1.44928	0	0	0	0	0	0	0	0	0.123001	0	0.165017	0	0	0	0	0	0	0	0	0	0.188679	0	0.0466853	0	0	0	0	0	0.114025	0	0	0.119403	0.0508906	0.0534474
Hemiptera_Meenoplidae	0	0	0	0	0	0	0	0	0	0	0	0	0	0	0	0	0	0	0	0	0	0	0	0	0	0	0	0	0	0	0	0	0	0.15625	0	0	0.289017	0	0.215517	0	0.833333	0.526316	0.617284	0	1.37615	0.680272	0.179104	0.152672	0.106895
Lepidoptera_Dryadaulidae	0	0	0	0	0	0	0	0	0	0	0.112676	0	0	0	0	0	0	0	0	0	0	0	0	0	0	0	0	0	0	0.25974	0.174064	0.263158	0.17094	0.46875	0.527704	0.188679	0.578035	0	0.431034	0.537634	0	0	0	0.22805	0.917431	0.680272	0	0	0
Hemiptera_Rhyparochromidae	0	0	0.284091	0	0	0	0	0	0	0	0	0	0.162602	0.151976	0	0	0	0	0	0	0	0	0.413223	0	0	0	0	0	0.0620732	0	0.261097	0.263158	0	0	0	0.188679	0	0.373483	0	0	0	0	0	0	0	0	0.298507	0.305344	0.320684
Coleoptera_Corylophidae	0	0	0	0.425532	0	0	0	0.177936	0	0	0.394366	0.357143	0	0	0	0	0.569476	0	0	0	0	0	0	0	0	0	0	0	0.217256	0	0.174064	0	0.512821	0	0	0.188679	0.289017	0.186741	0	0	0	0	0	0.114025	0.458716	0	0.238806	0.101781	0.213789
Hymenoptera_Vespidae	0	0	0.284091	0	0	0	0	0.177936	0	0	0.056338	0	0.162602	0.151976	0	0	0.113895	0	0.344828	0.267738	0	0.3125	0	0	0	0.330033	0	0	0.0931099	0	0.0870322	0	0.17094	0	0	0	0	0.653595	0	0	0.833333	0.526316	0	0.114025	0	0	0	0.254453	0.0534474
Coleoptera_Scraptiidae	0	0	0	0	0.335008	0.232019	0	0.177936	0.854701	0.236407	0.056338	0.357143	0.162602	0	0	0	0	0.156495	0	0.267738	0	0.3125	0	0	0	0.165017	0	0	0.0310366	0	0	0	0	0	0	0	0	0.0466853	0	0	0	0	0	0.114025	0	0	0.41791	0.152672	0.320684
Diptera_Bombyliidae	0	0	0	0	0	0	0	0	0	0	0.056338	0.357143	0.97561	0.455927	0	0	0	0	0	0	0	0.3125	0	0	0	0	0	0.444444	0	0	0	0	0	0	0	0	0	0.186741	0	0	0	0	0	0	0	0	0.179104	0.203562	0.80171
Hemiptera_Achilidae	0	0	0	0	0	0	0	0	0	0	0.112676	0	0	0	0	0	0	0	0	0	0	0	0	0	0	0	0	0	0.0620732	0	0	0	0	0	0	0	0	0	0.215517	0	0.833333	0	0.925926	0	0.917431	2.04082	0.0597015	0	0.106895
Coleoptera_Scarabaeidae	0	0	0	0	0	0	0	0	0	0	0.056338	0	0	0.303951	0	0.980392	0	0	0	0	0	0	0	0	0	0	0	0	0.155183	0	0.261097	0.263158	0.34188	0	0	0.377358	0	0.140056	0	0	0	0	0.308642	0.4561	0	0	1.01493	0.0508906	0.0534474
Psocoptera_Psocidae	0	0	0	0	0	0	0	0.177936	0	0	0.338028	0	0	0	0	0	0	0.156495	0.344828	0	0	0	0	0	0	0	0	0	0.217256	0.25974	0.0870322	0	0.34188	0.15625	0.791557	0.188679	0	0.0933707	0.431034	0	0	0	0.308642	0.114025	0.458716	0	0.238806	0	0.106895
Psocoptera_Ectopsocidae	0	0	0	0.425532	0	0	0	0	0	0	0.056338	0.178571	0.325203	0	0	0	0	0	0	0	0	0	0	0	0	0	0	0	0.0931099	0.25974	0	0	0	0	0	0.943396	0	0.140056	0.431034	0	0	0	0	0	0.458716	1.36054	0	0	0
Diptera_Micropezidae	0	0	0	0	0	0	0	0.177936	0	0	0.112676	0	0	0	0	0	0	0.156495	0.344828	0	0	0	0	0	0	0	0.19305	0	0.124146	0.25974	0	0	0	0	0	0	0	0	0.215517	0.537634	0	0.526316	0.617284	0	0.917431	0.680272	0	0	0
Lepidoptera_Blastobasidae	0	0.2849	0.568182	0	0.335008	0.464037	0	0.355872	0.42735	0	0.112676	0	0.162602	0	0	0	0	0	0	0	0	0	0	0	0	0	0	0	0.0620732	0	0.0870322	0.263158	0.34188	0	0	0.188679	0	0	0.215517	0	0	0	0	0.114025	0	0	0.119403	0.152672	0.106895
Lepidoptera_Elachistidae	0.221729	0.2849	0	0.425532	0.167504	0	0.257069	0.177936	0.641026	0.236407	0.056338	0.178571	0	0.151976	0	0	0	0	0	0	0	0.3125	0	0	0	0.165017	0	0.444444	0	0	0	0	0	0	0	0	0	0.0933707	0	0	0	0	0	0	0	0	0.119403	0.203562	0
Coleoptera_Anthicidae	0.221729	0	0.284091	0	0.167504	0	0	0.177936	0	0	0	1.07143	0	0.455927	0	0	0.113895	0	0	0	0	0	0	0	0	0	0	0	0	0	0	0	0	0	0	0	0	0.233427	0.215517	0.537634	0	0	0	0.22805	0	0	0.119403	0.203562	0.106895
Hymenoptera_Mutillidae	0	0	0	0	0	0	0	0	0	0	0.056338	0.178571	0.162602	0.455927	0	0.980392	0	0.156495	0	0	0	0	0	0	0	0	0	0	0.124146	0	0.0870322	0	0	0	0	0	0	0.140056	0	0	0	0	0	0.114025	0	0	0.0597015	0.661578	0.320684
Hemiptera_Delphacidae	0.221729	0	0	0	0	0	0	0.177936	0	0	0.056338	0.357143	0.487805	0.151976	0	0	0.113895	0	0	0	0.132979	0	0	0.123001	0	0	0	0	0.0620732	0	0	0	0	0	0	0	0	0.420168	0	0	0	0	0.308642	0	0	0	0.597015	0.458015	0.213789
Hemiptera_Flatidae	0	0	0	0.425532	0.167504	0	0.257069	0.177936	0	0	0.169014	0	0	0.151976	0	0	0.113895	0	0	0	0	0	0	0	0	0	0	0	0.0931099	0.25974	0.0870322	0	0.17094	0	0	0	0.578035	0.0466853	0.215517	0	0	0	0	0.22805	0.458716	0	0.179104	0	0.106895
Coleoptera_Nitidulidae	0	0	0	0	0	0.232019	0	0	0	0.472813	0.225352	0.178571	0.325203	0.151976	0	0	0	0.625978	0	0.133869	0	0	0	0	0	0.165017	0.19305	0	0.341403	0	0.174064	0	0	0	0	0	0	0	0	0	0	0	0.308642	0	0.458716	0.680272	0	0	0
Coleoptera_Cantharidae	0	0	0	0	0.335008	0	0	0	0	0	0.28169	0	0	0	0	0	0.113895	0.312989	0	1.07095	0	0.3125	0	0.246002	0	0.990099	0.579151	0	0.248293	0	0	0	0	0	0	0	0	0.0466853	0	0	0	0	0	0	0	0	0	0	0.0534474
Coleoptera_Buprestidae	0	0	0	0	0.167504	0	0	0	0.213675	0	0	0.178571	0.162602	0.151976	0	0	0.113895	0.156495	0.344828	0.133869	0	0	0	0	0	0	0	0	0	0	0	0	0	0	0	0	0	0.233427	0	0	0	0	0	0.114025	0	0	0	0.610687	0.320684
Coleoptera_Cybocephalidae	0	0	0	0	0	0	0	0	0	0	0	0.178571	0.162602	0.303951	0	0	0	0	0	0	0	0	0	0	0	0	0	0	0	0	0	0	0	0	0	0	0	0	0	0	0	0	0	0	0	0	0.358209	0.458015	0.213789
Coleoptera_Ptinidae	0	0.2849	0	0	0.167504	0	0	0.177936	0.213675	0	0.112676	0.178571	0.487805	0.303951	0	0	0	0	0	0	0	0	0	0	0	0	0	0	0.0310366	0.25974	0	0	0	0	0	0	0	0	0	0	0	0	0	0	0	0	0.537313	0.101781	0.267237
Diptera_Therevidae	0	0	0.284091	0	0.335008	0.232019	0.257069	0.177936	0.213675	0	0.112676	0	0.487805	0.303951	0	0	0	0	0	0	0.132979	0	0	0.123001	0.236967	0	0	0	0.0310366	0	0	0	0	0	0	0	0	0.0466853	0	0	0	0	0	0	0	0	0.179104	0.101781	0.106895
Neuroptera_Chrysopidae	0	0.2849	0.284091	0.425532	0.167504	0	0.514139	0.177936	0	0	0.056338	0.357143	0.487805	0.303951	0	0	0	0	0	0	0	0	0	0.123001	0	0	0	0	0.124146	0	0	0	0	0	0	0	0	0	0	0	0	0	0	0	0	0	0	0.203562	0.0534474
Diptera_Sepsidae	0	0	0	0	0	0	0	0.177936	0.213675	0	0.056338	0.535714	0.325203	0	0	0	0	0	0	0.133869	0	0	0	0.246002	0	0.165017	0.19305	0	0	0	0	0.263158	0	0	0	0	0	0.140056	0.431034	0	0	0	0	0.114025	0	0	0.119403	0.0508906	0.106895
Diptera_Xenasteiidae	0	0	0	0	0	0	0	0	0	0	0	0	0	0	1.44928	0	0	0	0	0	0	0	0	0	0	0	0	0	0	0	0	0	0	0	0	0	0	0	0.215517	0.537634	1.66667	0	0.617284	0.114025	0.917431	0	0	0	0
Hymenoptera_Megachilidae	0.221729	0.2849	0.284091	0	0	0	0	0.177936	0	0	0	0.714286	0.162602	0.303951	0	0	0	0	0	0	0	0	0	0	0	0	0	0	0	0	0	0	0	0	0	0	0	0.140056	0	0	0	0	0	0	0	0	0	0.305344	0.320684
Hymenoptera_Evaniidae	0	0	0	0	0	0	0	0	0	0	0.056338	0	0.162602	0.151976	0	0	0	0.156495	0	0	0	0	0	0	0	0	0	0	0.155183	0	0	0	0	0	0	0	0	0.186741	0	0	0	0.526316	0.308642	0.342075	0	0	0.179104	0.254453	0.374131
Coleoptera_Phalacridae	0.443459	0	0.568182	0	0	0.232019	0	0.355872	0	0.236407	0	0	0	0	0	0	0	0	0	0	0	0	0	0	0	0	0	0	0	0	0	0	0	0	0	0	0	0.0933707	0	0	0	0	0	0	0	0	0.477612	0.458015	0.320684
Blattodea_Rhinotermitidae	0	0	0	0	0	0	0	0	0	0	0	0	0	0	1.44928	0	0	0	0	0	0	0	0	0	0	0	0	0	0	0	0	0	0	0	0	0.188679	0.289017	0	0.215517	0.537634	0	0.526316	0	0.114025	0.458716	0	0	0	0
Diptera_Fanniidae	0	0	0	0	0	0	0	0	0.213675	0.236407	0	0.178571	0	0	0	0	0.113895	0	0	0.669344	0.132979	0.625	0	0.369004	0	0	0.772201	0.444444	0	0	0	0	0	0	0	0	0	0.140056	0	0	0	0	0	0	0	0	0	0	0
Lepidoptera_Lycaenidae	0	0	0	0	0	0	0	0	0	0	0	0	0.162602	0.303951	0	0	0	0	0	0	0	0	0	0	0	0	0	0	0	0	0	0.526316	0	0.3125	0	0	0	0.513539	0	0.537634	0	0	0	0	0.458716	0	0	0	0.320684
Lepidoptera_Bucculatricidae	0.443459	0	0	0	0	0	0	0	0	0	0	0	0.162602	0.607903	0	0	0	0	0	0.133869	0	0	0	0	0	0.165017	0	0	0	0	0	0	0	0	0	0	0	0	0	0	0	0	0	0	0	0	0	0.305344	0.320684
Coleoptera_Brentidae	0	0	0	0	0	0	0	0	0	0	0.28169	0.178571	0.162602	0	0	0	0.569476	0	0	0	0	0	0	0	0	0	0	0	0.217256	0	0	0	0	0	0	0	0	0.0933707	0	0	0	0	0	0	0	0	0.0597015	0.254453	0.160342
Psocoptera_Psocetae	0	0	0	0	0	0	0	0	0	0	0	0	0	0	0	0	0	0	0	0	0	0	0	0	0	0	0	0	0	0	0	0	0.17094	0.15625	0	0.188679	0.289017	0	0.215517	0	0.833333	0	0.308642	0.22805	0.458716	0.680272	0	0	0
Hymenoptera_Eurytomidae	0	0	0.284091	0	0.167504	0	0	0	0	0.472813	0	0	0	0	0	0	0	0	0	0	0	0	0	0	0	0	0	0	0	0	0.261097	0	0	0	0	0	0	0.233427	0	0	0	0	0	0	0	0	0	0.254453	0.0534474
Orthoptera_Gryllidae	0	0.569801	0	0	0	0	0	0	0	0	0.056338	0.178571	0	0	0	0	0.22779	0	0	0	0	0	0	0	0	0	0	0	0.0931099	0	0.0870322	0	0.17094	0.15625	0	0	0	0.0933707	0	0	0	0	0	0.22805	0	1.36054	0	0.0508906	0.106895
Trichoptera_Hydroptilidae	0.665188	0.569801	0.568182	0	0.167504	0	0	0	0.854701	0	0	0	0	0	0	0	0	0.156495	0	0	0	0	0	0	0	0	0	0	0.0931099	0	0	0	0	0	0	0	0	0.0933707	0	0	0	0	0	0	0	0	0.0597015	0	0
Coleoptera_Throscidae	0.221729	0	0	0	0.335008	0	0	0	0.213675	0	0.112676	0	0	0	0	0	0	0.156495	0	0	0	0	0	0	0	0	0	0	0.0620732	0	0	0	0	0	0	0	0	0.0933707	0.215517	0	0	0	0	0.114025	0	0	0.298507	0	0.106895
Hemiptera_Lygaeidae	0	0	0	0	0	0	0	0	0	0	0.112676	0.178571	0.325203	0.911854	0	0	0	0	0	0	0	0	0	0	0	0	0	0	0	0	0	0	0	0	0	0	0	0.140056	0	0	0	0	0	0	0	0	0.119403	0.203562	0.160342
Psocoptera_Lachesillidae	0	0.2849	0	0	0	0	0.257069	0	0	0	0.056338	0.535714	0.650407	0.151976	0	0	0.113895	0	0	0	0	0	0	0	0	0	0	0	0.155183	0	0	0	0	0	0	0	0	0.186741	0	0	0	0	0	0	0	0	0.119403	0.0508906	0.213789
Hymenoptera_Chalcidoidea	0	0	0	0	0	0	0	0	0	0	0	0	0	0	0	0	0	0	0	0	0	0	0	0	0	0	0	0	0	0.519481	0.435161	0	0.512821	0.3125	0	0.188679	0.578035	0	0.215517	0	0	0	0	0.342075	0	0	0	0	0
Hymenoptera_Tiphiidae	0	0	0.284091	0	0.167504	0	0	0.177936	0	0	0.056338	0	0.325203	0.151976	0	0	0	0	0	0	0	0	0	0	0	0	0	0	0.0620732	0	0	0	0	0	0	0	0	0.466853	0.215517	0	0	0	0	0.114025	0	0	0	0.101781	0.106895
Hemiptera_Pentatomidae	0	0	0.284091	0	0	0	0	0	0	0	0	0	0	0	0	0	0	0	0	0	0	0	0.413223	0	0	0	0	0	0	0	0	0	0	0	0	0	0	0.466853	0.215517	0	0	0	0	0.114025	0	0	0.0597015	0.101781	0.0534474
Diptera_Scathophagidae	0	0	0	0	0	0.232019	0	0	0	0.236407	0	0.178571	0	0	0	0	0	0	0	0	0	0.3125	0	0.246002	0.236967	0	0.3861	0.888889	0	0	0	0	0	0	0	0	0	0.0933707	0	0	0	0	0	0	0	0	0	0	0
Lepidoptera_Oecophoridae	0	0	0	0	0	0	0	0	0	0	0	0	0	0	1.44928	0	0	0	0	0	0	0	0	0	0	0.165017	0	0	0.0620732	0.25974	0.174064	0	0	0	0	0	0	0.0933707	0	0.537634	0	0	0.308642	0.114025	0	0	0.0597015	0	0
Lepidoptera_Lyonetiidae	0	0	0	0	0	0	0	0	0	0	0.056338	0	0	0.303951	0	0	0	0	0	0	0	0	0	0	0	0	0	0	0	0	0.0870322	0	0.17094	0.15625	0	0	0	0.0466853	0.215517	0	0	0.526316	0.308642	0.114025	0	0	0	0.203562	0
Lepidoptera_Scythrididae	0	0	0	0	0	0	0	0	0	0	0	0	0	0.759878	0	0	0	0	0	0	0	0	0	0	0	0	0	0	0	0	0	0	0	0	0	0	0	0.0933707	0	0	0	0	0	0	0	0	0.119403	0.407125	0.320684
Diptera_Mythicomyiidae	0	0	0	0	0	0	0	0	0	0	0	0	0	1.82371	0	0	0	0	0	0	0	0	0	0	0	0	0	0	0	0	0	0	0	0	0	0	0	0.186741	0	0	0	0	0	0	0	0	0	0.152672	0.160342
Hemiptera_Tingidae	0	0	0	0	0	0	0.257069	0	0	0.236407	0.056338	0	0	0.607903	0	0	0	0	0	0	0	0	0	0	0	0	0	0	0.0310366	0	0	0	0	0.15625	0	0	0	0.140056	0	0	0	0	0	0	0	0	0.298507	0.203562	0.213789
Psocoptera_Liposcelididae	0	0	0	0	0	0	0	0	0	0	0	0	0.487805	0.303951	0	0.980392	0	0	0	0	0	0	0	0	0	0	0	0	0	0	0	0	0	0	0	0	0	0	0	0	0	0	0	0	0	0	0.358209	0.0508906	0.160342
Diptera_Empidoidea	0	0	0	0	0	0	0	0	0	0	0	0	0	0	1.44928	0.980392	0	0	0	0	0	0	0	0	0	0	0	0	0	0	0.0870322	0	0	0	0	0	0	0	0	0	0	0.526316	0	0	0	0	0	0	0
Hymenoptera_Megaspilidae	0	0	0.284091	0.425532	0.335008	0	0.257069	0	0	0	0	0.357143	0	0	0	0	0	0	0	0	0	0	0	0.123001	0.236967	0	0	0	0	0	0.0870322	0	0	0	0	0	0.289017	0.140056	0	0	0	0	0	0	0	0	0.0597015	0	0.0534474
Hemiptera_Anthocoridae	0	0	0.284091	0	0	0	0	0	0.42735	0.236407	0.169014	0	0	0.151976	0	0	0.113895	0.156495	0	0	0.132979	0	0	0	0	0	0	0	0.0931099	0	0.0870322	0.263158	0	0	0	0.188679	0	0	0	0	0	0	0	0	0	0	0	0.101781	0.0534474
Mantodea_Mantidae	0	0	0	0	0.167504	0	0	0	0	0	0	0.178571	0.162602	0.303951	0	0	0	0	0	0	0	0	0	0	0	0	0	0	0	0	0	0	0	0	0	0	0	0.0933707	0.215517	0.537634	0	0	0	0.114025	0	0.680272	0.0597015	0.0508906	0.0534474
Neuroptera_Hemerobiidae	0.221729	0	0.284091	0	0.167504	0.232019	0	0.177936	0.42735	0.472813	0.056338	0	0.162602	0	0	0	0.22779	0	0	0	0	0	0	0	0	0	0	0	0.0310366	0	0	0	0	0	0	0	0	0	0	0	0	0	0	0	0	0	0	0.101781	0.106895
Diptera_Iteaphilagroup	0	0	0	0	0	0	0	0	0	0	0	0	0	0	0	0	0	0	0	0.133869	0	0.9375	0	0	0	0	0.3861	1.33333	0	0	0	0	0	0	0	0	0	0	0	0	0	0	0	0	0	0	0	0	0
Coleoptera_Ptilodactylidae	0	0	0	0	0.335008	0	0	0	0	0	0.450704	0	0	0	0	0	0.455581	0.469484	0.344828	0	0	0	0	0	0	0	0	0	0.341403	0	0.0870322	0	0.17094	0	0	0	0	0	0	0	0	0	0	0.114025	0	0	0	0	0
Coleoptera_Erotylidae	0	0	0	0	0	0	0	0	0.213675	0	0.169014	0	0	0	0	0	0.341686	0.469484	0	0	0	0	0	0	0	0	0	0	0.310366	0.25974	0	0	0.17094	0	0	0.188679	0	0.186741	0	0	0	0	0	0	0	0	0	0.0508906	0.160342
Diptera_Tephritidae	0	0	0	0	0	0	0	0	0	0	0	0	0.162602	0.303951	0	0	0	0	0	0.133869	0	0	0	0	0	0	0	0	0	0	0	0	0	0	0	0	0.289017	0.233427	0.215517	0	0	0	0	0	0	0	0.0597015	0.203562	0.0534474
Hemiptera_Cixiidae	0	0	0	0	0	0	0	0	0	0	0.338028	0.178571	0	0.303951	0	0	0.455581	0.156495	0	0	0	0	0	0	0	0	0	0	0.0931099	0.25974	0	0	0	0	0	0	0	0.0933707	0	0	0	0	0	0	0	0	0.238806	0.203562	0.160342
Thysanoptera_Aeolothripidae	0	0	0	0	0.167504	0	0	0	0	0.236407	0.056338	0.178571	0.162602	0	0	0	0.113895	0	0	0	0	0	0	0	0	0	0	0	0.0620732	0	0	0	0	0	0	0	0	0	0	0	0	0	0	0	0	0	0.238806	0.152672	0.160342
Hemiptera_Reduviidae	0	0	0	0	0	0	0	0	0	0	0.056338	0	0	0	0	0	0	0	0	0	0	0	0	0	0	0	0	0	0.0620732	0.25974	0.261097	0	0	0.15625	0	0.377358	0	0.186741	0	0	0	0	0	0.22805	0	0	0.119403	0.152672	0.0534474
Diptera_Chyromyidae	0	0	0	0	0	0	0	0	0	0	0	1.25	0.162602	0.759878	0	0	0	0	0	0	0	0	0	0	0	0	0	0	0	0	0	0	0	0	0	0	0	0	0	0	0	0	0	0	0	0	0.119403	0	0.106895
Diptera_Sciomyzidae	0	0	0	0.425532	0.167504	0.464037	0	0	0.641026	0.472813	0	0	0	0	0	0	0	0	0	0	0	0	0	0.123001	0	0	0	0	0	0	0	0	0	0	0	0	0	0.0933707	0	0	0	0	0	0	0	0	0	0	0
Lepidoptera_Heliozelidae	0	0.2849	0	0	0.167504	0.232019	0.257069	0.533808	0.213675	0.472813	0	0	0	0	0	0	0.113895	0	0	0	0	0	0	0	0	0	0	0	0.0310366	0	0	0	0	0	0	0	0	0	0	0	0	0	0	0	0	0	0	0	0
Orthoptera_Tettigoniidae	0.443459	0.569801	0	0	0	0	0	0.177936	0	0	0.056338	0	0	0	0	0	0.113895	0	0	0	0	0	0	0	0	0	0	0	0.0310366	0	0	0	0	0	0	0	0	0.140056	0	0	0	0	0	0	0	0	0.119403	0.152672	0.160342
Dermaptera_Forficulidae	0.221729	0	0.284091	0.425532	0.167504	0	0.257069	0.177936	0.213675	0.236407	0	0	0	0	0	0	0	0	0	0	0	0	0	0	0	0	0	0.444444	0	0	0	0	0	0	0	0	0	0	0	0	0	0	0	0	0	0	0	0	0
Coleoptera_Lycidae	0	0	0	0	0	0	0	0.177936	0	0	0.450704	0	0	0	0	0	0.113895	0.625978	0.344828	0	0	0	0	0	0	0.165017	0	0	0.124146	0.25974	0	0	0	0	0	0	0	0	0	0	0	0	0	0	0	0	0	0	0
Diptera_Rhiniidae	0	0	0	0	0	0	0	0	0	0	0	0.178571	0	0	0	0	0	0	0	0	0	0	0	0	0	0	0	0	0	0	0	0.263158	0	0	0	0	0	0.140056	0	0	0	0	0	0.114025	0	0	0.238806	0.254453	0.320684
Hymenoptera_Sphecidae	0	0	0	0	0.167504	0	0	0.177936	0	0	0	0.178571	0.162602	0.151976	0	0	0	0	0	0	0	0	0	0	0	0	0	0	0.0310366	0	0	0	0	0	0	0	0	0.140056	0.215517	0	0	0	0.308642	0.114025	0	0	0.0597015	0	0.0534474
Diptera_Anthomyzidae	0.221729	0	0	0	0.167504	0.232019	0.257069	0	0.213675	0.236407	0	0	0	0	0	0	0	0	0	0	0.132979	0	0.413223	0.246002	0	0	0	0	0	0	0	0	0	0	0	0	0	0.0466853	0	0	0	0	0	0	0	0	0	0.101781	0
Diptera_Pediciidae	0	0	0	0	0	0	0	0	0	0	0	0	0	0	0	0	0	0	0	0	0.398936	0.3125	0.826446	0.123001	0.236967	0	0.3861	0	0	0	0	0	0	0	0	0	0	0	0	0	0	0	0	0	0	0	0	0	0
Lepidoptera_Pieridae	0	0.2849	0	0	0	0	0	0.177936	0	0	0	0	0	0.303951	0	0	0	0	0	0	0	0	0	0	0	0	0	0	0	0	0	0	0	0	0	0	0	0.0466853	0	0	0	0	0	0	0	0	0	0.203562	0.267237
Hymenoptera_Pemphredonidae	0	0	0	0	0	0	0	0	0	0	0	0.178571	0.487805	0.151976	0	0	0	0	0	0.267738	0	0	0	0	0	0	0.19305	0	0	0	0	0	0	0	0	0	0	0.326797	0	0	0	0	0	0	0	0	0	0.152672	0.106895
Lepidoptera_Plutellidae	0	0	0	0	0	0	0	0	0.213675	0.236407	0	0.178571	0	0.151976	0	0	0	0	0	0	0	0	0	0.123001	0	0	0	0	0	0	0	0	0	0	0	0	0	0.0933707	0	0	0	0	0	0	0	0	0.179104	0.152672	0.160342
Diptera_Asteiidae	0	0	0	0	0	0	0	0	0	0	0	0.357143	0.325203	0	0	0	0	0	0	0	0.132979	0	0	0	0	0	0	0	0.0310366	0	0	0	0	0	0	0	0	0.0466853	0	0	0	0.526316	0.308642	0	0	0	0.0597015	0.0508906	0
Diptera_Clusiidae	0	0.2849	0	0.425532	0	0	0	0	0	0	0	0	0	0	0	0	0	0	0	0	0	0	0	0	0	0.165017	0	0	0.0620732	0.25974	0.174064	0.526316	0	0	0	0	0	0	0	0	0	0	0	0	0	0	0	0	0
Coleoptera_Endomychidae	0	0	0	0	0	0	0	0	0	0	0.112676	0	0	0	0	0	0	0	0	0	0	0.3125	0	0	0	0	0	0	0.0931099	0.25974	0	0	0	0.3125	0	0	0	0	0.215517	0	0	0	0	0.114025	0	0	0.119403	0	0
Lepidoptera_Pterophoridae	0	0	0	0	0	0	0	0.177936	0	0	0	0.535714	0.325203	0	0	0	0	0	0	0	0	0	0	0	0	0	0	0	0	0	0	0	0	0	0	0	0	0.0466853	0	0	0	0	0	0	0	0	0.179104	0.254453	0.160342
Diptera_Ulidiidae	0.443459	0.569801	0	0	0	0	0	0	0.213675	0.236407	0	0.178571	0.325203	0	0	0	0	0	0	0	0	0	0	0	0	0	0	0	0	0	0	0	0	0	0	0	0	0	0	0	0	0	0	0	0	0	0	0	0
Hemiptera_Ceratocombidae	0	0	0	0	0	0	0	0	0	0	0.169014	0	0	0	0	0	0.22779	0.156495	1.03448	0	0	0	0	0	0	0	0	0	0.248293	0	0	0	0	0	0	0	0	0	0	0	0	0	0	0	0	0	0.0597015	0.0508906	0
Diptera_Anisopodidae	0	0	0	0	0	0.232019	0	0	0.213675	0	0.056338	0	0	0	0	0	0.113895	0	0	0.133869	0	0	0	0.246002	0	0.165017	0.19305	0.444444	0	0	0	0	0	0	0	0	0	0	0	0	0	0	0	0	0	0	0	0	0
Hemiptera_Derbidae	0	0	0	0	0	0	0	0	0	0	0	0	0	0	0	0	0	0	0.344828	0	0	0	0	0	0	0	0	0	0.0620732	0	0.0870322	0	0.17094	0.15625	0	0	0	0	0	0	0	0	0	0	0	0.680272	0.179104	0	0.0534474
Hemiptera_Tropiduchidae	0	0	0	0	0	0	0	0	0	0	0.056338	0	0	0	0	0	0.113895	0	0	0	0	0	0	0	0	0	0	0	0.0931099	0	0	0	0	0	0	0	0	0.0466853	0	0	0	0	0	0.114025	0	1.36054	0.0597015	0	0
Hemiptera_Pseudococcidae	0	0	0	0	0	0	0	0	0	0	0	0	0	0	0	0	0.113895	0	0	0	0	0	0	0	0	0	0	0	0	0	0.174064	0	0	0	0	0	0	0	0	0	0	0	0	0	0	0	0.119403	0.101781	0.106895
Coleoptera_Bostrichidae	0	0	0	0	0	0	0	0	0	0	0	0	0.325203	0.607903	0	0	0	0	0	0	0	0	0	0	0	0	0	0	0	0	0	0	0	0	0	0	0	0	0	0	0	0	0	0	0	0	0.0597015	0.101781	0.0534474
Lepidoptera_Depressariidae	0.221729	0	0	0	0	0	0	0.177936	0	0	0.056338	0	0	0	0	0	0	0	0	0	0.132979	0	0	0	0	0	0	0	0.217256	0	0	0	0	0	0	0	0	0.186741	0.215517	0	0	0	0	0	0	0	0.0597015	0	0.0534474
Coleoptera_Dermestidae	0	0	0	0	0	0.232019	0	0.177936	0	0	0	0.178571	0	0.455927	0	0	0	0	0	0	0	0	0	0	0	0	0	0	0.0310366	0	0	0	0	0	0	0	0	0	0	0	0	0	0	0	0	0	0	0.0508906	0.160342
Coleoptera_Leiodidae	0	0	0	0	0	0	0	0	0	0	0.169014	0	0	0	0	0	0.113895	0.156495	0	0.267738	0.132979	0	0.413223	0	0.236967	0	0.19305	0	0.0620732	0	0	0	0	0	0	0	0	0	0	0	0	0	0	0	0	0	0	0	0
Lepidoptera_Immidae	0	0	0	0	0	0	0	0	0	0	0	0	0	0	0	0	0	0	0	0	0	0	0	0	0	0	0	0	0	0	0	0	0	0	0	0	0	0	0.215517	0	0.833333	0	0	0	0.458716	0	0	0	0
Hymenoptera_Torymidae	0.221729	0	0	0	0	0	0	0	0	0	0	0	0	0	0	0	0	0	0	0	0	0	0	0	0	0	0	0	0	0	0	0	0	0	0	0	0	0.0933707	0	0	0	0	0	0	0	0	0	0.356234	0.267237
Hymenoptera_Signiphoridae	0	0	0	0	0	0	0	0	0	0	0	0	0.650407	0	0	0	0	0	0	0	0	0	0	0	0	0	0	0	0	0	0	0	0	0	0	0	0	0.140056	0	0	0	0	0	0	0	0	0	0.0508906	0
Diptera_Diadocidiidae	0	0	0	0	0	0	0	0	0	0	0	0	0	0	0	0	0	0	0	0.133869	0	0.625	0.413223	0.123001	0.236967	0	0.19305	0	0	0	0	0	0	0	0	0	0	0	0	0	0	0	0	0	0	0	0	0	0
Diptera_Canacidae	0	0	0	0	0	0	0	0	0	0	0	0	0.162602	0	0	0	0	0	0	0	0	0	0	0	0	0	0	0	0	0	0	0	0	0	0	0	0	0.0466853	0.215517	0.537634	0	0.526316	0	0	0	0	0	0	0
Psocoptera_Peripsocidae	0	0	0	0	0	0	0	0	0	0	0.225352	0	0	0	0	0	0	0	0	0	0	0	0	0	0.236967	0.165017	0	0	0.0931099	0	0	0	0	0	0.263852	0	0	0.140056	0	0	0	0	0	0	0	0	0.179104	0	0
Diptera_Psilidae	0.443459	0	0	0	0	0.464037	0	0	0.213675	0.236407	0	0	0	0	0	0	0	0	0	0	0	0	0	0	0	0	0	0	0	0	0.0870322	0	0	0	0	0	0	0	0	0	0	0	0	0	0	0	0	0	0
Psocoptera_Amphientomidae	0	0	0	0	0	0	0	0	0	0	0	0	0	0	0	0	0	0	0.344828	0	0	0	0	0	0	0	0	0	0.0620732	0	0	0	0.34188	0	0	0.188679	0.289017	0.0933707	0	0	0	0	0	0	0	0	0	0	0.0534474
Diptera_Periscelididae	0	0	0	0	0	0	0	0	0	0	0	0	0	0	0	0	0	0	0	0	0	0	0	0	0	0	0	0	0.0310366	0	0.0870322	0.263158	0.17094	0	0	0	0	0.0466853	0.431034	0	0	0	0	0	0	0	0	0	0
Lepidoptera_Nolidae	0	0	0	0	0	0	0	0	0	0	0.056338	0	0.162602	0	0	0	0	0	0	0	0	0	0	0	0	0	0	0	0	0	0	0	0	0	0	0	0	0.0933707	0	0	0	0	0	0	0	0	0.0597015	0.203562	0.267237
Hymenoptera_Colletidae	0	0	0	0	0	0	0	0.177936	0.213675	0	0	0.535714	0.325203	0	0	0	0	0	0	0	0	0	0	0	0	0	0	0	0	0	0.0870322	0	0	0	0	0	0	0.0466853	0	0	0	0	0	0	0	0	0	0	0
Hemiptera_Schizopteridae	0	0	0	0	0	0	0	0	0	0	0.225352	0	0	0	0	0	0.22779	0	0	0	0	0	0	0	0	0	0	0	0.18622	0	0.0870322	0	0	0	0	0.377358	0	0	0	0	0	0	0	0.22805	0	0	0.179104	0	0
Lepidoptera_Roeslerstammiidae	0	0	0	0	0	0	0	0	0	0	0	0	0	0	0	0	0	0	0	0	0	0	0	0	0	0	0	0	0	0	0	0	0	0	0	0	0	0	0.215517	0	0.833333	0	0.308642	0	0	0	0	0	0
Lepidoptera_Psychidae	0	0	0	0	0	0	0	0	0.213675	0	0.056338	0	0	0	0	0	0	0.156495	0.344828	0	0	0	0	0	0	0	0	0	0.0620732	0	0	0	0	0	0	0	0	0.0466853	0	0	0	0	0	0	0	0	0.0597015	0	0.106895
Psocoptera_Myopsocidae	0	0	0.284091	0	0	0	0	0	0	0	0	0	0	0	0	0	0	0	0	0	0	0	0	0	0	0	0	0	0.0620732	0	0	0	0.17094	0	0	0	0	0	0	0	0	0.526316	0	0	0	0	0.0597015	0.0508906	0.0534474
Trichoptera_Leptoceridae	0.221729	0.569801	0	0	0	0	0.257069	0.177936	0	0	0	0	0	0	0	0	0	0	0	0	0	0	0	0	0	0	0	0	0.0620732	0	0	0	0	0.15625	0	0	0	0	0	0	0	0	0	0	0	0	0	0	0
Coleoptera_Mycetophagidae	0	0	0	0	0	0	0	0	0	0.236407	0.056338	0.178571	0.162602	0.151976	0	0	0	0.156495	0	0	0	0	0	0	0	0	0	0	0.0931099	0	0	0	0	0	0	0	0	0	0	0	0	0	0	0	0	0	0.0597015	0.0508906	0.106895
Lepidoptera_Chimabachidae	0	0	0	0	0	0	0	0	0	0	0	0	0	0	1.44928	0	0	0	0	0	0	0	0	0	0	0	0	0	0	0	0	0	0	0	0	0	0	0	0	0	0	0	0	0	0	0	0	0	0
Psocoptera_Pseudocaeciliidae	0	0	0	0	0	0	0	0	0	0	0	0	0	0	0	0	0	0	0	0	0	0	0	0	0	0	0	0	0	0	0	0	0.17094	0.15625	0.263852	0.188679	0	0	0	0.537634	0	0	0	0.114025	0	0	0	0	0
Diptera_Xylomyidae	0	0	0.284091	0	0.167504	0	0	0.355872	0	0	0.056338	0	0	0	0	0	0	0.156495	0	0	0	0	0	0	0	0	0	0	0.0931099	0	0	0	0	0	0	0	0	0	0	0	0	0	0.308642	0	0	0	0	0	0
Hemiptera_Issidae	0	0	0	0	0	0	0	0	0	0	0.338028	0	0	0	0	0	0.341686	0	0	0	0	0	0	0	0	0	0	0	0.155183	0	0	0	0	0	0	0.188679	0	0.0466853	0	0	0	0	0.308642	0	0	0	0	0	0
Lepidoptera_Riodinidae	0	0	0	0	0	0	0	0	0	0	0	0	0	0	0	0.980392	0	0	0	0	0	0	0	0	0	0	0	0	0	0	0	0	0	0	0	0	0	0	0	0	0	0	0	0	0	0	0.0597015	0.101781	0.0534474
Coleoptera_Silvanidae	0	0	0	0	0	0	0	0	0	0	0	0	0	0.151976	0	0	0	0	0	0	0	0	0	0	0	0	0	0	0	0	0	0	0	0	0	0	0	0.0466853	0.215517	0	0	0	0	0	0	0	0	0.0508906	0.0534474
Hemiptera_Oxycarenidae	0	0	0	0	0	0	0	0	0	0	0	0.178571	0.162602	0.455927	0	0	0	0	0	0	0	0	0	0	0	0	0	0	0	0	0	0	0	0	0	0	0	0	0	0	0	0	0	0	0	0	0.0597015	0.0508906	0.0534474
Lepidoptera_Argyresthiidae	0	0	0	0	0	0.232019	0	0	0.213675	0	0	0	0	0	0	0	0	0.156495	0	0.267738	0	0	0	0	0	0	0	0	0	0	0	0	0	0	0	0	0	0	0.215517	0	0	0	0	0	0	0	0	0	0
Coleoptera_Lymexylidae	0	0	0	0	0	0	0	0	0	0	0	0	0	0	0	0	0	0	0	0	0	0	0	0	0	0	0	0.444444	0	0	0	0	0.17094	0	0	0	0	0	0	0.537634	0	0	0	0.114025	0	0	0	0	0
Hymenoptera_Cynipidae	0	0	0	0	0.167504	0.232019	0	0	0	0	0	0	0	0	0	0	0.22779	0	0	0	0	0	0	0	0	0	0	0	0.0620732	0	0	0	0	0	0	0	0	0.0466853	0	0	0	0	0	0	0	0	0	0.0508906	0
Diptera_Polleniidae	0	0	0	0	0	0	0	0	0	0	0	0.178571	0.162602	0	0	0	0	0	0	0	0.132979	0	0.413223	0	0.236967	0.165017	0	0	0	0	0	0	0	0	0	0	0	0	0	0	0	0	0	0	0	0	0	0	0
Lepidoptera_Autostichidae	0	0	0	0	0	0	0	0	0	0	0.169014	0.178571	0.325203	0	0	0	0.22779	0.156495	0	0	0	0	0	0	0	0	0	0	0.124146	0	0	0	0	0	0	0	0	0.0933707	0	0	0	0	0	0	0	0	0	0	0
Hymenoptera_Philanthidae	0	0	0	0	0	0	0	0	0	0	0	0.178571	0.162602	0.303951	0	0	0	0	0	0	0	0	0	0	0	0	0	0	0	0	0	0	0	0	0	0	0	0.186741	0	0	0	0	0	0	0	0	0	0	0.106895
Coleoptera_Laemophloeidae	0	0	0	0	0	0	0	0	0	0	0.112676	0	0.162602	0.303951	0	0	0	0	0.344828	0	0	0	0	0	0	0	0	0	0.0310366	0	0	0	0	0	0	0	0	0.0933707	0	0	0	0	0	0	0	0	0	0	0
Coleoptera_Melandryidae	0	0	0	0	0	0	0	0	0	0	0.112676	0	0	0	0	0	0.569476	0	0.344828	0	0	0	0	0	0	0	0	0	0.0931099	0	0	0	0	0	0	0	0	0	0	0	0	0	0	0	0	0	0	0	0
Ephemeroptera_Baetidae	0	0	0	0	0	0	0	0	0	0	0	0	0	0	0	0	0	0	0	0	0	0	0	0	0	0	0	0	0	0	0.0870322	0	0	0	0.263852	0	0.578035	0	0	0	0	0	0	0	0	0	0	0	0
Lepidoptera_Limacodidae	0	0	0.284091	0	0	0	0	0.177936	0	0	0.112676	0	0	0	0	0	0	0	0	0	0	0	0	0	0	0	0	0	0.0310366	0	0	0	0	0	0	0	0	0	0	0	0	0.526316	0	0	0	0	0	0	0
Coleoptera_Lampyridae	0	0.2849	0	0.425532	0	0	0	0	0	0	0.056338	0	0	0	0	0	0	0	0	0	0	0	0	0	0	0	0	0	0.124146	0	0	0	0	0	0	0	0	0.0466853	0	0	0	0	0	0	0	0	0	0	0
Diptera_Carnidae	0	0	0	0	0	0	0	0	0	0	0	0.178571	0.162602	0.151976	0	0	0	0	0	0	0	0	0	0	0	0	0	0	0	0	0	0	0	0	0	0	0	0.0466853	0	0	0	0	0	0	0	0	0	0	0.213789
Orthoptera_Mogoplistidae	0	0	0	0	0	0	0	0	0	0	0	0	0	0	0	0	0	0	0	0	0	0	0	0	0	0	0	0	0	0	0	0	0	0	0	0	0	0	0	0	0	0	0	0	0	0	0.119403	0.0508906	0.106895
Hemiptera_Dictyopharidae	0	0	0	0	0	0	0	0	0	0	0	0	0.162602	0.151976	0	0	0	0	0	0	0	0	0	0	0	0	0	0	0	0	0	0	0	0	0	0	0	0	0	0	0	0	0	0	0	0	0.179104	0	0.0534474
Diptera_Rhinophoridae	0	0	0	0	0	0	0	0	0	0	0	0	0.162602	0	0	0	0	0	0	0.133869	0	0.3125	0	0	0	0.165017	0.19305	0	0	0	0	0	0	0	0	0	0	0	0	0	0	0	0	0	0	0	0	0	0.0534474
Coleoptera_Oedemeridae	0	0	0	0	0	0	0	0	0	0	0	0	0	0	0	0	0.113895	0	0	0	0.132979	0	0	0.246002	0	0.165017	0.19305	0	0.0310366	0	0	0	0	0.15625	0	0	0	0	0	0	0	0	0	0	0	0	0	0	0
Psocoptera_Stenopsocidae	0	0	0	0	0	0	0	0	0	0	0	0	0	0	0	0	0	0	0	0.133869	0	0	0.413223	0.123001	0.236967	0.165017	0	0	0	0	0	0	0	0	0	0	0	0	0	0	0	0	0	0	0	0	0	0	0
Diptera_Simuliidae	0	0	0	0	0	0	0	0	0	0	0	0	0	0	0	0	0	0.156495	0	0.133869	0	0	0	0	0	0	0	0	0.0310366	0	0	0	0	0	0	0	0	0.0933707	0	0	0	0	0	0	0	0	0	0.0508906	0
Hymenoptera_Sclerogibbidae	0	0	0	0	0	0	0	0	0	0	0	0.178571	0.162602	0.303951	0	0	0	0	0	0	0	0	0	0	0	0	0	0	0	0	0	0	0	0	0	0	0	0.140056	0	0	0	0	0	0	0	0	0	0.0508906	0.0534474
Diptera_Scenopinidae	0	0	0	0	0	0	0	0	0	0	0	0	0.325203	0.151976	0	0	0	0	0	0	0	0	0	0	0	0	0	0	0	0	0	0	0	0	0	0	0	0	0	0	0	0	0	0	0	0	0	0.0508906	0.160342
Trichoptera_Ecnomidae	0	0	0	0	0	0	0	0	0	0	0	0	0	0	0	0	0	0	0	0	0	0	0	0	0	0	0	0	0	0	0	0	0	0.3125	0	0	0	0	0.215517	0	0	0	0	0.114025	0	0	0	0.0508906	0.0534474
Hymenoptera_Scoliidae	0	0	0	0	0	0	0	0	0	0	0	0	0.162602	0.151976	0	0	0	0	0	0	0	0	0	0	0	0	0	0	0	0	0	0	0	0.15625	0	0	0	0.0466853	0	0	0	0	0	0	0	0	0.119403	0	0.106895
Hymenoptera_Gasteruptiidae	0	0	0	0	0.335008	0	0	0.177936	0	0	0	0	0	0.151976	0	0	0	0	0	0	0	0	0	0	0	0	0	0	0	0	0	0	0	0	0	0	0	0	0	0	0	0	0	0	0	0	0	0.101781	0
Diptera_Bibionidae	0	0	0	0	0	0	0	0	0	0	0	0	0	0	0	0	0	0.156495	0	0	0	0.625	0	0	0	0	0	0	0.0620732	0	0	0	0	0	0	0	0	0.140056	0	0	0	0	0	0	0	0	0	0	0
Orthoptera_Tetrigidae	0	0	0	0	0	0	0	0	0	0	0	0.178571	0.162602	0	0	0	0	0	0	0	0	0	0	0	0	0	0	0	0.0620732	0	0.0870322	0.263158	0	0	0	0	0	0.186741	0	0	0	0	0	0	0	0	0	0	0
Orthoptera_Gryllacrididae	0	0	0	0	0	0	0	0	0	0	0.056338	0	0	0	0	0	0.22779	0	0.344828	0	0	0	0	0	0	0	0	0	0	0	0	0	0	0	0	0	0	0	0	0	0	0	0	0	0	0	0.0597015	0.0508906	0.0534474
Lepidoptera_Adelidae	0	0	0	0	0	0.464037	0	0	0	0	0	0	0	0	0	0	0	0	0	0	0	0	0	0	0	0	0	0	0	0	0	0	0	0	0	0	0	0	0	0	0	0	0	0	0	0	0.238806	0	0
Psocoptera_Paracaeciliidae	0	0	0	0	0	0	0	0	0	0	0	0	0	0	0	0	0	0	0	0	0	0	0.413223	0.123001	0.236967	0.165017	0	0	0	0	0	0	0	0	0	0	0	0	0	0	0	0	0	0	0	0	0	0	0
Embioptera_Embiidae	0	0	0	0	0	0	0	0	0	0	0	0.178571	0.162602	0.151976	0	0	0	0	0	0	0	0	0	0	0	0	0	0	0	0	0	0	0	0	0	0	0	0	0	0	0	0	0	0	0	0	0	0.0508906	0.213789
Diptera_Rhagionidae	0	0	0	0	0	0.232019	0	0	0	0	0.112676	0	0	0	0	0	0.113895	0	0	0	0	0	0	0.246002	0	0	0.19305	0	0.0310366	0	0	0	0	0	0	0	0	0	0	0	0	0	0	0	0	0	0	0	0
Diptera_Chamaemyiidae	0	0	0	0	0	0	0	0	0	0	0	0	0.325203	0	0	0	0	0	0	0	0.132979	0	0	0.123001	0	0	0	0	0	0	0	0	0	0	0	0	0	0.0933707	0	0	0	0	0	0	0	0	0	0.0508906	0.0534474
Mecoptera_Panorpidae	0	0	0	0	0	0	0	0	0	0	0	0	0	0	0	0	0	0	0	0.133869	0.265957	0	0	0.123001	0	0.165017	0.19305	0	0	0	0	0	0	0	0	0	0	0	0	0	0	0	0	0	0	0	0	0	0
Psocoptera_Archipsocidae	0	0	0	0	0	0	0	0	0	0	0	0	0	0	0	0	0	0	0	0	0	0	0	0	0	0	0	0	0.0620732	0	0	0.263158	0	0	0	0	0	0	0	0	0	0	0	0	0	0	0	0	0
Neuroptera_Mantispidae	0	0	0	0	0	0	0	0	0	0	0	0	0	0	0	0	0	0	0	0	0	0	0	0	0	0	0	0	0	0	0	0	0	0	0	0	0	0	0	0	0	0	0	0	0	0.680272	0.0597015	0	0.0534474
Coleoptera_Ptiliidae	0	0	0	0	0	0	0	0	0	0	0	0.178571	0	0	0	0	0	0	0	0	0	0	0	0	0	0	0	0	0	0	0	0	0	0	0	0	0	0	0	0	0	0	0	0	0	0	0.119403	0.101781	0.0534474
Lepidoptera_Hesperiidae	0	0	0	0	0	0	0	0	0	0	0.056338	0	0	0	0	0	0	0	0	0	0	0	0	0	0	0	0	0	0.0310366	0	0	0	0	0	0	0	0	0.186741	0	0	0	0	0	0	0	0	0	0.101781	0.0534474
Plecoptera_Leuctridae	0	0	0	0	0	0	0	0	0	0	0	0	0	0	0	0	0	0	0	0	0	0	0.413223	0	0.236967	0	0.19305	0	0	0	0	0	0	0	0	0	0	0	0	0	0	0	0	0	0	0	0	0	0
Lepidoptera_Batrachedridae	0	0	0	0	0	0	0	0	0	0	0	0	0	0	0	0	0	0.156495	0	0	0	0	0	0	0	0.165017	0	0	0	0	0.261097	0	0	0	0	0	0	0.0466853	0	0	0	0	0	0	0	0	0.0597015	0	0
Hemiptera_Membracidae	0	0	0	0	0	0	0	0	0	0	0	0	0	0	0	0	0.22779	0	0	0	0	0	0	0	0	0	0	0	0.0931099	0	0	0	0	0	0	0	0	0.140056	0	0	0	0	0	0	0	0	0	0	0
Coleoptera_Cryptophagidae	0	0	0	0	0	0	0	0	0	0	0	0.357143	0	0	0	0	0	0	0	0	0.132979	0	0	0	0	0	0	0	0.0310366	0	0	0	0	0	0	0	0	0.186741	0	0	0	0	0	0	0	0	0	0	0
Lepidoptera_Sphingidae	0	0	0.284091	0	0	0.232019	0	0	0	0	0	0	0	0	0	0	0	0	0	0	0	0	0	0	0	0	0	0	0	0	0	0	0	0	0	0	0	0.0466853	0	0	0	0	0	0	0	0	0	0	0.106895
Odonata_Coenagrionidae	0	0	0	0	0	0.232019	0	0	0.213675	0	0	0.178571	0	0	0	0	0	0	0	0	0	0	0	0	0	0	0	0	0	0	0	0	0	0	0	0	0	0.140056	0	0	0	0	0	0	0	0	0	0	0
Lepidoptera_Stathmopodidae	0	0	0	0	0	0	0	0	0	0	0	0	0.162602	0.151976	0	0	0	0	0	0	0	0	0	0	0	0	0	0	0.0931099	0	0	0	0	0	0	0	0	0.0466853	0	0	0	0	0	0	0	0	0.0597015	0.0508906	0
Orthoptera_Thericleidae	0	0	0	0	0	0	0	0	0	0	0	0	0	0	0	0	0	0	0	0	0	0	0	0	0	0	0	0	0	0	0	0	0	0	0	0	0	0	0	0	0	0	0	0	0	0	0	0.152672	0.0534474
Diptera_Cryptochetidae	0	0	0	0	0	0	0	0	0	0	0	0	0	0	0	0	0	0	0	0	0	0	0	0	0	0	0	0	0	0	0	0	0	0	0	0	0	0.0933707	0	0	0	0	0	0	0	0	0.119403	0.0508906	0.0534474
Coleoptera_Monotomidae	0	0	0	0	0	0	0	0	0	0	0.112676	0.178571	0	0	0	0	0.22779	0.156495	0	0	0	0	0	0	0	0	0	0	0.0310366	0	0	0	0	0	0	0	0	0	0	0	0	0	0	0	0	0	0	0	0
Lepidoptera_Momphidae	0	0	0	0	0	0	0	0	0	0.236407	0.056338	0	0	0	0	0	0	0.156495	0	0	0	0	0	0	0	0	0.19305	0	0.0620732	0	0	0	0	0	0	0	0	0	0	0	0	0	0	0	0	0	0	0	0
Hemiptera_Rhopalidae	0	0	0	0	0	0	0	0	0	0	0	0	0	0.151976	0	0	0	0	0	0	0	0	0	0	0	0	0	0	0	0	0	0	0	0	0	0	0	0.140056	0	0	0	0	0	0	0	0	0	0.0508906	0
Hemiptera_Berytidae	0	0	0	0	0	0	0	0	0	0	0	0	0	0	0	0	0	0	0	0	0	0	0	0	0	0	0	0	0	0	0	0	0	0	0	0	0	0	0	0	0	0	0	0	0	0	0.238806	0.0508906	0
Hemiptera_Diaspididae	0	0	0	0	0	0	0	0	0	0	0	0	0	0	0	0	0	0	0	0	0	0	0	0	0	0	0	0	0	0.25974	0.0870322	0	0	0	0	0	0	0	0	0	0	0	0	0.114025	0	0	0	0	0
Lepidoptera_Euteliidae	0	0	0	0	0	0	0	0	0	0	0.056338	0	0	0	0	0	0	0	0	0	0	0	0	0	0	0	0	0	0.0310366	0	0	0	0	0	0	0	0	0	0	0	0	0	0	0	0	0	0	0.152672	0.0534474
Lepidoptera_Drepanidae	0	0	0	0	0	0.232019	0	0	0	0	0	0	0	0	0	0	0	0	0	0	0	0	0	0	0	0	0	0	0	0	0	0	0	0	0	0	0	0	0.215517	0	0	0	0	0	0	0	0	0	0
Hemiptera_Clastopteridae	0	0	0.284091	0	0.167504	0	0	0.177936	0	0	0	0	0	0	0	0	0	0	0	0	0	0	0	0	0	0	0	0	0.0310366	0	0	0	0	0	0	0	0	0	0	0	0	0	0	0	0	0	0	0	0
Lepidoptera_Saturniidae	0	0	0	0	0	0	0	0	0	0	0	0	0	0	0	0	0	0	0	0	0	0	0	0	0	0	0	0	0	0	0	0	0	0	0	0	0	0	0	0	0	0	0	0	0.458716	0	0	0	0.0534474
Coleoptera_Zopheridae	0	0	0	0	0	0	0	0	0	0	0.169014	0	0	0	0	0	0.22779	0	0	0	0	0	0	0	0	0	0	0	0.0620732	0	0	0	0	0	0	0	0	0	0	0	0	0	0	0	0	0	0	0	0.0534474
Psocoptera_Philotarsidae	0	0	0	0	0	0	0	0	0	0	0.112676	0.178571	0.162602	0	0	0	0	0	0	0	0	0	0	0	0	0	0	0	0.0620732	0	0	0	0	0	0	0	0	0	0	0	0	0	0	0	0	0	0.0597015	0	0
Hymenoptera_Azotidae	0	0	0	0	0	0	0	0	0	0	0	0	0	0.151976	0	0	0	0	0	0	0	0	0	0	0	0	0	0	0	0	0	0	0	0	0	0	0	0.0933707	0	0	0	0	0	0	0	0	0	0	0
Hemiptera_Aphrophoridae	0	0	0	0	0.167504	0	0	0	0	0	0.056338	0	0	0	0	0	0	0	0	0	0.132979	0	0	0.123001	0	0	0	0	0	0	0	0	0	0	0	0	0	0.0466853	0	0	0	0	0	0	0	0	0.0597015	0	0
Hymenoptera_Andrenidae	0	0	0	0	0	0	0	0	0.213675	0	0	0.178571	0	0	0	0	0	0	0	0.133869	0	0	0	0	0	0	0	0	0	0	0	0	0	0	0	0	0	0.0933707	0	0	0	0	0	0	0	0	0	0	0
Embioptera_Oligotomidae	0	0	0	0	0	0	0	0	0	0	0	0.178571	0.162602	0	0	0	0	0	0	0	0	0	0	0	0	0	0	0	0	0	0	0	0	0	0	0	0	0.0466853	0	0	0	0	0	0	0	0	0	0	0.0534474
Hymenoptera_Leucospidae	0	0	0.284091	0	0	0	0	0	0	0	0	0	0	0	0	0	0	0	0	0	0	0	0	0	0	0	0	0	0	0	0	0	0	0	0	0	0	0	0	0	0	0	0	0	0	0	0	0.0508906	0
Lepidoptera_Eriocottidae	0	0	0	0	0	0	0	0	0	0	0	0	0	0	0	0	0	0	0	0	0	0	0	0	0	0	0	0	0	0	0	0	0	0	0	0	0	0.0933707	0	0	0	0	0	0	0	0	0.119403	0.101781	0.0534474
Coleoptera_Sphindidae	0	0	0	0	0	0	0	0	0	0	0	0	0	0	0	0	0	0	0	0.267738	0	0	0	0.123001	0	0	0.19305	0	0	0	0	0	0	0	0	0	0	0	0	0	0	0	0	0	0	0	0	0	0
Hemiptera_Alydidae	0	0	0	0	0	0	0	0	0	0	0	0	0	0	0	0	0	0	0	0	0	0	0	0	0	0	0	0	0	0	0	0	0	0	0	0	0	0.0466853	0	0	0	0	0	0	0	0	0.0597015	0.0508906	0
Lepidoptera_Tischeriidae	0	0	0	0	0	0	0	0	0	0	0	0	0	0	0	0	0	0	0	0	0	0	0	0	0	0	0	0	0	0	0	0	0	0	0	0	0	0	0	0	0	0	0	0	0	0	0.0597015	0.0508906	0.0534474
Diptera_Trichoceridae	0	0	0	0	0	0	0	0	0	0	0	0	0	0	0	0	0	0	0	0	0	0	0.413223	0	0	0	0	0	0	0	0	0	0	0.15625	0	0	0	0	0	0	0	0	0	0	0	0	0	0	0
Hymenoptera_Astatidae	0	0	0	0	0	0	0	0	0	0	0	0.178571	0	0.303951	0	0	0	0	0	0	0	0	0	0	0	0	0	0	0	0	0	0	0	0	0	0	0	0.0466853	0	0	0	0	0	0	0	0	0	0	0
Hemiptera_Ricaniidae	0	0	0	0	0	0	0	0	0	0	0	0	0	0	0	0	0	0	0	0	0	0	0	0	0	0	0	0	0	0	0	0	0	0	0	0	0	0.0466853	0	0	0	0	0	0.114025	0	0	0	0	0.0534474
Odonata_Aeshnidae	0	0	0	0	0	0	0	0	0	0	0	0	0	0	0	0	0	0	0	0	0	0	0	0	0	0	0	0	0	0	0	0	0	0	0	0	0	0	0	0.537634	0	0	0	0	0	0	0	0	0
Lepidoptera_Opostegidae	0	0	0	0	0	0	0	0	0.213675	0	0	0	0	0	0	0	0	0	0	0	0	0	0	0	0	0	0	0	0	0	0.0870322	0	0	0	0	0	0	0.0466853	0	0	0	0	0	0	0	0	0	0	0.0534474
Blattodea_Blaberidae	0	0	0	0	0	0	0	0	0	0	0	0	0	0	0	0	0	0	0	0	0	0	0	0	0	0	0	0	0.0310366	0	0	0	0	0	0	0	0	0.0466853	0	0	0	0	0	0	0	0	0	0.0508906	0.0534474
Diptera_Xylophagidae	0	0	0	0	0	0	0	0	0	0	0.056338	0	0	0	0	0	0	0	0	0	0	0.3125	0	0	0	0	0	0	0.0310366	0	0	0	0	0	0	0	0	0	0	0	0	0	0	0	0	0	0	0	0
Diptera_Acroceridae	0.221729	0.2849	0	0	0	0	0	0	0	0	0	0	0	0	0	0	0	0	0	0	0	0	0	0	0	0	0	0	0	0	0	0	0	0	0	0	0	0	0	0	0	0	0	0	0	0	0	0	0
Diptera_Bolitophilidae	0	0	0	0	0	0	0	0	0	0	0	0	0	0	0	0	0	0	0	0	0	0.3125	0	0	0	0	0.19305	0	0	0	0	0	0	0	0	0	0	0	0	0	0	0	0	0	0	0	0	0	0
Hemiptera_Geocoridae	0	0	0	0	0	0	0	0	0	0	0	0	0	0.303951	0	0	0	0	0	0	0	0	0	0	0	0	0	0	0	0	0	0	0	0	0	0	0	0	0	0	0	0	0	0	0	0	0	0	0
Hymenoptera_Proctotrupidae	0	0	0	0	0	0	0	0	0	0	0	0	0	0	0	0	0.113895	0	0	0	0	0	0	0.123001	0	0.165017	0	0	0.0931099	0	0	0	0	0	0	0	0	0	0	0	0	0	0	0	0	0	0	0	0
Coleoptera_Eucnemidae	0	0	0	0	0	0	0	0	0	0	0.225352	0	0	0	0	0	0.113895	0	0	0	0	0	0	0	0	0	0	0	0.155183	0	0	0	0	0	0	0	0	0	0	0	0	0	0	0	0	0	0	0	0
Diptera_Aulacigastridae	0	0	0	0	0	0	0	0	0	0.236407	0.112676	0	0	0	0	0	0.113895	0	0	0	0	0	0	0	0	0	0	0	0.0310366	0	0	0	0	0	0	0	0	0	0	0	0	0	0	0	0	0	0	0	0
Diptera_Chaoboridae	0	0.2849	0	0	0	0	0	0	0	0	0	0	0	0	0	0	0	0	0	0	0	0	0	0	0	0	0	0	0	0	0	0	0	0	0	0	0	0.0466853	0	0	0	0	0	0	0	0	0.0597015	0	0
Hymenoptera_Thynnidae	0	0	0	0	0	0	0	0	0	0	0	0	0	0	0	0	0	0	0	0	0	0	0	0	0	0	0	0	0	0	0	0	0	0	0	0	0.289017	0	0	0	0	0	0	0	0	0	0	0.0508906	0.0534474
Hymenoptera_Psenidae	0	0	0	0	0	0	0	0	0	0	0	0	0	0	0	0	0	0	0	0.133869	0	0.3125	0	0	0	0	0	0	0	0	0	0	0	0	0	0	0	0	0	0	0	0	0	0	0	0	0	0	0
Lepidoptera_Bedelliidae	0	0	0	0	0	0	0	0	0	0	0	0.178571	0	0	0	0	0	0	0	0	0	0	0	0	0	0	0	0	0	0	0	0	0	0	0	0	0	0.0933707	0	0	0	0	0	0	0	0	0	0.0508906	0
Hemiptera_Nabidae	0	0	0	0	0	0	0	0	0	0	0.056338	0.178571	0	0	0	0	0	0	0	0	0	0	0	0	0	0	0	0	0	0	0	0	0	0	0	0	0	0	0	0	0	0	0	0	0	0	0	0.0508906	0.0534474
Hemiptera_Triozidae	0	0	0	0	0	0	0	0	0	0	0	0	0	0	0	0	0	0	0.344828	0	0	0	0	0	0	0	0	0	0	0	0	0	0	0	0	0	0	0.0466853	0	0	0	0	0	0	0	0	0.0597015	0	0
Hemiptera_Tettigometridae	0	0	0	0	0	0	0	0	0	0	0	0	0	0	0	0	0	0	0	0	0	0	0	0	0	0	0	0	0	0	0	0	0	0	0	0	0	0	0	0	0	0	0	0	0	0	0.119403	0.152672	0
Blattodea_Cryptocercidae	0	0	0	0	0	0	0	0	0	0	0	0	0	0	0	0	0	0	0	0	0	0	0	0	0	0	0	0	0	0	0	0	0.17094	0	0	0	0.289017	0	0	0	0	0	0	0	0	0	0	0	0
Coleoptera_Attelabidae	0	0	0	0	0	0	0	0	0	0	0	0	0	0	0	0	0	0	0	0	0	0.3125	0	0	0	0	0	0	0.0620732	0	0	0	0	0	0	0	0	0	0	0	0	0	0	0	0	0	0	0.0508906	0
Hemiptera_Coreidae	0	0	0	0	0	0	0	0	0	0	0	0	0	0	0	0	0	0	0	0	0	0	0	0	0	0	0	0	0	0	0	0	0	0	0	0	0	0.140056	0	0	0	0	0	0	0	0	0.0597015	0.0508906	0.0534474
Coleoptera_Byturidae	0	0	0	0	0	0	0	0	0	0	0	0	0	0	0	0	0	0	0	0	0	0	0	0	0	0	0	0.444444	0	0	0	0	0	0	0	0	0	0	0	0	0	0	0	0	0	0	0	0	0
Diptera_Conopidae	0	0	0	0	0	0	0	0	0	0	0	0	0	0	0	0	0	0	0	0	0	0	0	0	0	0	0	0.444444	0	0	0	0	0	0	0	0	0	0	0	0	0	0	0	0	0	0	0	0	0
Lepidoptera_Leptoceridae	0	0	0	0	0	0	0	0	0	0	0	0	0	0	0	0	0	0	0	0	0	0	0	0	0	0	0	0	0	0	0	0	0	0	0	0	0	0	0.215517	0	0	0	0	0	0	0	0	0	0
Neuroptera_Berothidae	0	0	0	0	0	0	0	0	0	0	0	0	0	0	0	0	0	0	0	0	0	0	0	0	0	0	0	0	0	0	0	0	0	0	0	0	0	0	0	0	0	0	0	0	0	0	0.0597015	0.0508906	0.0534474
Coleoptera_Pyrochroidae	0	0	0	0	0	0	0	0	0	0	0	0	0	0	0	0	0	0	0	0	0	0.3125	0	0	0	0	0	0	0	0	0	0	0	0	0	0	0	0	0	0	0	0	0	0	0	0	0	0	0
Neuroptera_Myrmeleontidae	0	0	0	0	0	0	0	0	0	0	0	0	0	0	0	0	0	0	0	0	0	0	0	0	0	0	0	0	0	0	0	0	0	0	0	0	0	0	0	0	0	0	0	0	0	0	0	0	0.106895
Hymenoptera_Pergidae	0	0	0	0	0	0	0	0	0.213675	0	0.056338	0	0	0	0	0	0.113895	0	0	0	0	0	0	0	0	0	0	0	0.0310366	0	0	0	0	0	0	0	0	0	0	0	0	0	0	0	0	0	0	0	0
Lepidoptera_Notodontidae	0	0	0	0	0	0	0	0	0	0	0.225352	0	0	0	0	0	0	0	0	0	0	0	0	0	0	0	0	0	0.0931099	0	0	0	0	0	0	0	0	0	0	0	0	0	0	0	0	0	0	0	0.0534474
Hemiptera_Nogodinidae	0	0	0	0	0	0	0	0	0	0	0	0	0	0.151976	0	0	0	0	0	0	0	0	0	0	0	0	0	0	0	0	0	0	0	0	0	0	0	0	0	0	0	0	0	0	0	0	0.0597015	0	0.0534474
Hymenoptera_Agaonidae	0	0	0	0	0	0	0	0	0	0	0	0	0	0	0	0	0	0	0	0	0	0	0	0	0	0	0	0	0	0	0.0870322	0	0	0	0	0	0	0	0	0	0	0	0	0	0	0	0	0	0
Psocoptera_Ptiloneuridae	0	0	0	0	0	0	0	0	0	0	0.056338	0	0	0	0	0	0	0.156495	0	0	0	0	0	0	0	0	0	0	0.155183	0	0	0	0	0	0	0	0	0	0	0	0	0	0	0	0	0	0	0	0
Hemiptera_Enicocephalidae	0	0	0	0	0	0	0	0	0	0	0	0	0	0	0	0	0.113895	0.156495	0	0	0	0	0	0	0	0	0	0	0.0620732	0	0	0	0	0	0	0	0	0.0466853	0	0	0	0	0	0	0	0	0	0	0
Hemiptera_Margarodidae	0	0	0	0	0	0	0	0	0	0	0	0	0.162602	0	0	0	0	0	0	0	0	0	0	0	0	0	0	0	0	0	0	0	0	0	0	0	0	0	0	0	0	0	0	0	0	0	0.0597015	0	0
Psocoptera_Trogiidae	0	0	0	0	0	0	0	0	0	0	0	0.178571	0.162602	0	0	0	0	0	0	0	0	0	0	0	0	0	0	0	0	0	0	0	0	0	0	0	0	0	0	0	0	0	0	0	0	0	0.0597015	0	0
Mantodea_Tarachodidae	0	0	0	0	0	0	0	0	0	0	0	0	0	0	0	0	0	0	0	0	0	0	0	0	0	0	0	0	0	0	0	0	0	0	0	0	0	0	0	0	0	0	0	0	0	0	0.119403	0.0508906	0
Hymenoptera_Ampulicidae	0	0	0	0	0	0	0	0	0	0	0	0	0	0	0	0	0	0	0	0	0	0	0	0	0	0	0	0	0	0	0	0	0	0.15625	0	0	0	0.0466853	0	0	0	0	0	0	0	0	0	0.101781	0
Hemiptera_Cydnidae	0	0	0	0	0	0	0	0	0	0	0	0	0	0	0	0	0	0	0	0	0	0	0	0	0	0	0	0	0.0310366	0	0	0	0	0	0	0	0	0.0466853	0	0	0	0	0	0	0	0	0	0.0508906	0
Diptera_Diastatidae	0	0	0	0	0	0	0	0	0	0	0	0	0	0	0	0	0	0	0	0	0.132979	0	0	0	0.236967	0	0	0	0	0	0	0	0	0	0	0	0	0	0	0	0	0	0	0	0	0	0	0	0
Psocoptera_Mesopsocidae	0	0	0	0	0	0	0	0	0	0	0.112676	0.178571	0	0	0	0	0	0	0	0	0	0	0	0	0	0	0	0	0.0620732	0	0	0	0	0	0	0	0	0	0	0	0	0	0	0	0	0	0	0	0
Hemiptera_Psyllidae	0	0	0	0	0	0	0	0	0	0	0	0	0	0	0	0	0	0	0	0	0	0	0	0	0	0	0	0	0	0	0	0	0	0	0	0	0	0	0	0	0	0	0	0	0	0	0.0597015	0.0508906	0.0534474
Trichoptera_Helicopsychidae	0	0	0	0	0	0	0	0	0	0	0	0	0	0	0	0	0	0	0.344828	0	0	0	0	0	0	0	0	0	0	0	0	0	0	0	0	0	0	0	0	0	0	0	0	0	0	0	0	0	0
Trichoptera_Calamoceratidae	0	0	0	0	0	0	0	0	0	0	0	0	0	0	0	0	0	0	0.344828	0	0	0	0	0	0	0	0	0	0	0	0	0	0	0	0	0	0	0	0	0	0	0	0	0	0	0	0	0	0
Diptera_Lonchopteridae	0	0	0	0	0	0	0	0	0	0	0	0	0	0	0	0	0	0	0	0	0.132979	0	0	0	0	0.165017	0	0	0	0	0	0	0	0	0	0	0	0.0466853	0	0	0	0	0	0	0	0	0	0	0
Coleoptera_Phengodidae	0	0	0	0	0	0	0	0	0	0	0	0	0	0	0	0	0	0.312989	0	0	0	0	0	0	0	0	0	0	0.0310366	0	0	0	0	0	0	0	0	0	0	0	0	0	0	0	0	0	0	0	0
Hymenoptera_Perilampidae	0	0	0	0	0	0	0	0	0	0	0	0	0	0	0	0	0	0	0	0	0	0	0	0	0	0	0	0	0	0	0	0	0	0	0	0	0	0	0	0	0	0	0	0	0	0	0	0	0.0534474
Lepidoptera_Thyrididae	0	0	0.284091	0	0	0	0	0	0	0	0.056338	0	0	0	0	0	0	0	0	0	0	0	0	0	0	0	0	0	0	0	0	0	0	0	0	0	0	0	0	0	0	0	0	0	0	0	0	0	0
Diptera_Pseudopomyzidae	0	0	0	0	0	0	0	0	0	0	0	0	0	0	0	0	0.113895	0	0	0	0	0	0	0	0	0	0.19305	0	0.0310366	0	0	0	0	0	0	0	0	0	0	0	0	0	0	0	0	0	0	0	0
Orthoptera_Pyrgomorphidae	0	0	0	0	0	0	0	0	0	0	0	0	0	0.151976	0	0	0	0	0	0	0	0	0	0	0	0	0	0	0	0	0	0	0	0	0	0	0	0.0933707	0	0	0	0	0	0	0	0	0	0.0508906	0
Coleoptera_Rhagophthalmidae	0	0	0	0	0	0	0	0	0	0	0	0	0	0	0	0	0	0	0	0	0	0	0	0	0	0	0	0	0	0	0	0	0	0	0	0	0.289017	0.0466853	0	0	0	0	0	0	0	0	0	0	0
Diptera_Platypezidae	0	0	0	0	0	0	0	0	0	0	0	0	0	0	0	0	0	0	0	0	0	0	0	0	0	0	0.19305	0	0.0310366	0	0	0	0	0	0	0	0	0	0	0	0	0	0	0	0	0	0	0	0
Hemiptera_Eurybrachidae	0	0	0	0	0	0	0	0	0	0	0	0	0	0	0	0	0	0	0	0	0	0	0	0	0	0	0	0	0	0	0	0	0	0	0	0	0	0	0	0	0	0	0	0	0	0	0.0597015	0	0
Hemiptera_Adelgidae	0	0	0	0	0	0	0	0	0	0	0	0	0	0	0	0	0	0	0	0.133869	0	0	0	0	0	0	0.19305	0	0	0	0	0	0	0	0	0	0	0	0	0	0	0	0	0	0	0	0	0	0
Coleoptera_Telegeusidae	0	0	0	0	0	0	0	0	0	0	0.056338	0	0	0	0	0	0.113895	0.156495	0	0	0	0	0	0	0	0	0	0	0	0	0	0	0	0	0	0	0	0	0	0	0	0	0	0	0	0	0	0	0
Diptera_Neriidae	0	0	0	0	0	0	0	0	0	0	0	0	0	0	0	0	0	0	0	0	0	0	0	0	0	0	0	0	0	0	0	0.263158	0	0	0	0	0	0	0	0	0	0	0	0	0	0	0.0597015	0	0
Diptera_Pyrgotidae	0	0	0	0	0	0	0	0	0	0	0	0	0	0.151976	0	0	0	0	0	0	0	0	0	0	0	0	0	0	0	0	0	0	0	0	0	0	0	0	0	0	0	0	0	0	0	0	0.0597015	0	0
Blattodea_Kalotermitidae	0	0	0	0	0	0	0	0	0	0	0	0	0	0	0	0	0	0	0	0	0	0	0	0	0	0	0	0	0	0	0	0	0	0	0	0	0	0	0	0	0	0	0	0	0	0	0	0	0.106895
Hemiptera_Cicadidae	0	0	0	0	0	0	0	0	0	0	0	0	0	0	0	0	0	0	0	0	0	0	0	0	0	0	0	0	0	0	0	0	0	0	0	0	0	0	0	0	0	0	0	0.114025	0	0	0	0.0508906	0.106895
Coleoptera_Trogossitidae	0	0	0	0	0	0	0	0	0	0	0	0	0	0	0	0	0	0.156495	0	0	0	0	0	0	0	0	0	0	0.0310366	0	0	0	0	0	0	0	0	0	0	0	0	0	0	0	0	0	0.0597015	0.0508906	0
Diptera_Strongylophthalmyiidae	0	0	0	0	0	0	0	0	0	0	0	0	0	0	0	0	0	0	0	0	0	0	0	0	0	0	0	0	0	0	0	0	0	0	0	0	0.289017	0	0	0	0	0	0	0	0	0	0	0	0
Coleoptera_Tetratomidae	0	0	0.284091	0	0	0	0	0	0	0	0	0	0	0	0	0	0	0	0	0	0	0	0	0	0	0	0	0	0	0	0	0	0	0	0	0	0	0	0	0	0	0	0	0	0	0	0	0	0
Phasmatodea_Heteronemiidae	0	0	0.284091	0	0	0	0	0	0	0	0	0	0	0	0	0	0	0	0	0	0	0	0	0	0	0	0	0	0	0	0	0	0	0	0	0	0	0	0	0	0	0	0	0	0	0	0	0	0
Hymenoptera_Bradynobaenidae	0	0	0	0	0	0	0	0	0	0	0	0	0	0.151976	0	0	0	0	0	0	0	0	0	0	0	0	0	0	0	0	0	0	0	0	0	0	0	0	0	0	0	0	0	0	0	0	0	0.0508906	0
Odonata_Libellulidae	0	0	0	0	0	0	0	0	0	0	0	0	0	0	0	0	0	0	0	0	0	0	0	0	0	0	0	0	0	0	0	0.263158	0	0	0	0	0	0	0	0	0	0	0	0	0	0	0	0	0
Hemiptera_Microphysidae	0	0	0	0	0	0	0	0	0	0	0	0	0	0	0	0	0	0	0	0	0	0	0	0	0	0.165017	0	0	0	0	0	0	0	0	0	0	0	0	0	0	0	0	0	0	0	0	0	0	0
Hymenoptera_Plumariidae	0	0	0	0	0	0	0	0	0	0	0	0	0	0	0	0	0	0	0	0	0	0	0	0	0	0	0	0	0	0	0	0	0	0	0	0	0	0	0	0	0	0	0	0	0	0	0	0	0
Psocoptera_Prionoglarididae	0	0	0	0	0	0	0	0	0	0	0	0	0	0	0	0	0	0	0	0	0	0	0	0	0	0	0	0	0	0	0	0	0	0	0	0	0	0	0	0	0	0	0	0	0	0	0.0597015	0	0.0534474
Diptera_Curtonotidae	0	0	0	0	0	0	0	0	0	0	0	0	0	0.151976	0	0	0	0	0	0	0	0	0	0	0	0	0	0	0	0	0	0	0	0	0	0	0	0	0	0	0	0	0	0	0	0	0	0	0
Hymenoptera_Cephidae	0	0	0	0	0	0	0	0	0	0	0	0	0	0	0	0	0	0	0	0.133869	0	0	0	0	0	0	0	0	0	0	0	0	0	0	0	0	0	0	0	0	0	0	0	0	0	0	0	0	0
Diptera_Mesembrinellidae	0	0	0	0	0	0	0	0	0	0	0	0	0	0	0	0	0	0.156495	0	0	0	0	0	0	0	0	0	0	0.0931099	0	0	0	0	0	0	0	0	0	0	0	0	0	0	0	0	0	0	0	0
Orthoptera_Anostostomatidae	0	0	0	0	0	0	0	0	0	0	0.056338	0	0	0	0	0	0	0.156495	0	0	0	0	0	0	0	0	0	0	0.0310366	0	0	0	0	0	0	0	0	0	0	0	0	0	0	0	0	0	0	0	0
Dermaptera_Labiduridae	0	0	0	0	0	0	0	0	0	0	0	0.178571	0	0	0	0	0	0	0	0	0	0	0	0	0	0	0	0	0.0620732	0	0	0	0	0	0	0	0	0	0	0	0	0	0	0	0	0	0	0	0
Diptera_Dixidae	0	0	0	0	0	0	0	0	0	0	0	0	0	0	0	0	0	0	0	0	0	0	0	0	0.236967	0	0	0	0	0	0	0	0	0	0	0	0	0	0	0	0	0	0	0	0	0	0	0	0
Mantodea_Thespidae	0	0	0	0	0	0	0	0	0	0	0	0	0	0	0	0	0	0	0	0	0	0	0	0	0	0	0	0	0	0	0	0	0	0	0	0	0	0	0	0	0	0	0	0	0	0	0	0.0508906	0
Psocoptera_Psilopsocidae	0	0	0	0	0	0	0	0	0	0	0	0	0	0	0	0	0	0	0	0	0	0	0	0	0	0	0	0	0	0	0	0	0	0	0	0	0	0	0	0	0	0	0	0	0	0	0	0.0508906	0
Hymenoptera_Rhopalosomatidae	0	0	0	0	0	0	0	0	0	0	0	0	0	0	0	0	0	0.156495	0	0	0	0	0	0	0	0	0	0	0.0620732	0	0	0	0	0	0	0	0	0	0	0	0	0	0	0	0	0	0	0	0
Ephemeroptera_Ephemeridae	0	0	0	0	0	0	0	0	0.213675	0	0	0	0	0	0	0	0	0	0	0	0	0	0	0	0	0	0	0	0	0	0	0	0	0	0	0	0	0	0	0	0	0	0	0	0	0	0	0	0
Psocoptera_Amphipsocidae	0	0	0	0	0	0	0	0	0	0	0.112676	0	0	0	0	0	0	0	0	0	0	0	0	0	0	0	0	0	0.0931099	0	0	0	0	0	0	0	0	0	0	0	0	0	0	0	0	0	0	0	0
Diptera_Megamerinidae	0	0	0	0	0	0	0	0	0	0	0	0	0	0	0	0	0	0	0	0	0	0	0	0	0	0	0	0	0	0	0.0870322	0	0	0	0	0	0	0	0	0	0	0	0	0.114025	0	0	0	0	0
Embioptera_Archembiidae	0	0	0	0	0	0	0	0	0	0	0	0	0	0.151976	0	0	0	0	0	0	0	0	0	0	0	0	0	0	0	0	0	0	0	0	0	0	0	0.0466853	0	0	0	0	0	0	0	0	0	0	0
Hemiptera_Acanaloniidae	0	0	0	0	0	0	0	0	0	0	0	0	0	0	0	0	0	0	0	0	0	0	0	0	0	0	0	0	0	0	0	0	0	0	0	0	0	0	0	0	0	0	0	0	0	0	0.0597015	0.0508906	0.0534474
Lepidoptera_Choreutidae	0	0	0	0	0	0	0	0	0	0	0	0	0.162602	0	0	0	0	0	0	0	0	0	0	0	0	0	0	0	0.0310366	0	0	0	0	0	0	0	0	0	0	0	0	0	0	0	0	0	0	0	0
Plecoptera_Chloroperlidae	0	0	0	0	0	0	0	0	0	0	0	0	0	0	0	0	0	0	0	0	0	0	0	0	0	0	0.19305	0	0	0	0	0	0	0	0	0	0	0	0	0	0	0	0	0	0	0	0	0	0
Hemiptera_Blissidae	0	0	0	0	0	0	0	0	0	0	0	0	0	0	0	0	0	0	0	0	0	0	0	0	0	0	0	0	0	0	0	0	0	0	0	0	0	0.0466853	0	0	0	0	0	0	0	0	0	0	0
Diptera_Hippoboscidae	0	0	0	0	0	0	0	0	0	0	0	0	0	0	0	0	0	0	0	0	0	0	0	0	0	0	0	0	0	0	0	0	0	0	0	0	0	0	0	0	0	0	0	0	0	0	0	0	0.0534474
Hymenoptera_Stephanidae	0	0	0	0	0	0	0	0	0	0	0	0	0	0	0	0	0	0	0	0	0	0	0	0	0	0	0	0	0	0	0	0	0	0	0	0	0	0	0	0	0	0	0	0	0	0	0	0.0508906	0.0534474
Hemiptera_Fulgoridae	0	0	0	0	0	0	0	0	0	0	0	0	0	0	0	0	0	0	0	0	0	0	0	0	0	0	0	0	0	0	0	0	0	0	0	0	0	0.0466853	0	0	0	0	0	0	0	0	0	0	0
Hemiptera_Monophlebidae	0	0	0	0	0	0	0	0	0	0	0	0	0	0.151976	0	0	0	0	0	0	0	0	0	0	0	0	0	0	0.0310366	0	0	0	0	0	0	0	0	0	0	0	0	0	0	0	0	0	0	0	0
Orthoptera_Gryllotalpidae	0	0	0	0	0	0	0	0	0	0	0	0.178571	0	0	0	0	0	0	0	0	0	0	0	0	0	0	0	0	0	0	0	0	0	0	0	0	0	0	0	0	0	0	0	0	0	0	0	0	0
Lepidoptera_Heliodinidae	0	0	0	0	0	0	0	0.177936	0	0	0	0	0	0	0	0	0	0	0	0	0	0	0	0	0	0	0	0	0	0	0	0	0	0	0	0	0	0	0	0	0	0	0	0	0	0	0	0	0
Hymenoptera_Trigonalidae	0	0	0	0	0	0	0	0.177936	0	0	0	0	0	0	0	0	0	0	0	0	0	0	0	0	0	0	0	0	0	0	0	0	0	0	0	0	0	0	0	0	0	0	0	0	0	0	0	0	0
Lepidoptera_Lasiocampidae	0	0	0	0	0	0	0	0	0	0	0	0	0	0	0	0	0	0	0	0	0	0	0	0	0	0	0	0	0	0	0	0	0	0	0	0	0	0	0	0	0	0	0	0	0	0	0.0597015	0	0
Hemiptera_Veliidae	0	0	0	0	0	0	0	0	0	0	0.056338	0	0	0	0	0	0.113895	0	0	0	0	0	0	0	0	0	0	0	0	0	0	0	0	0	0	0	0	0	0	0	0	0	0	0	0	0	0	0	0
Trichoptera_Limnephilidae	0	0	0	0	0	0	0	0	0	0	0	0	0	0	0	0	0	0	0	0	0	0	0	0.123001	0	0	0	0	0	0	0	0	0	0	0	0	0	0.0466853	0	0	0	0	0	0	0	0	0	0	0
Hemiptera_Pyrrhocoridae	0	0	0	0	0	0	0	0	0	0	0	0	0	0	0	0	0	0	0	0	0	0	0	0	0	0	0	0	0	0	0	0	0	0	0	0	0	0	0	0	0	0	0	0	0	0	0	0	0
Trichoptera_Beraeidae	0	0	0	0	0	0	0	0	0	0	0	0	0	0	0	0	0	0	0	0	0	0	0	0	0	0.165017	0	0	0	0	0	0	0	0	0	0	0	0	0	0	0	0	0	0	0	0	0	0	0
Coleoptera_Limnichidae	0	0	0	0	0	0	0	0	0	0	0	0	0	0	0	0	0.113895	0	0	0	0	0	0	0	0	0	0	0	0	0	0	0	0	0	0	0	0	0.0466853	0	0	0	0	0	0	0	0	0	0	0
Diptera_Diopsidae	0	0	0	0	0	0	0	0	0	0	0	0	0	0	0	0	0	0	0	0	0	0	0	0	0	0	0	0	0	0	0	0	0	0	0	0	0	0.0466853	0	0	0	0	0	0	0	0	0	0.0508906	0
Lepidoptera_Hepialidae	0	0	0	0	0	0	0	0	0	0	0	0	0	0	0	0	0	0	0	0	0	0	0	0.123001	0	0	0	0	0.0310366	0	0	0	0	0	0	0	0	0	0	0	0	0	0	0	0	0	0	0	0
Orthoptera_Myrmecophilidae	0	0	0	0	0	0	0	0	0	0	0	0	0	0.151976	0	0	0	0	0	0	0	0	0	0	0	0	0	0	0	0	0	0	0	0	0	0	0	0	0	0	0	0	0	0	0	0	0	0	0
Diptera_Odiniidae	0	0	0	0	0	0	0	0	0	0	0	0	0	0	0	0	0	0	0	0	0	0	0	0	0	0	0	0	0	0	0	0	0	0	0	0	0	0	0	0	0	0	0	0	0	0	0	0	0
Lepidoptera_Uraniidae	0	0	0	0	0	0	0	0	0	0	0.056338	0	0	0	0	0	0	0	0	0	0	0	0	0	0	0	0	0	0.0931099	0	0	0	0	0	0	0	0	0	0	0	0	0	0	0	0	0	0	0	0
Strepsiptera_Corioxenidae	0	0	0	0	0	0	0	0	0	0	0	0	0	0	0	0	0	0	0	0	0	0	0	0	0	0	0	0	0	0	0	0	0	0	0	0	0	0.0466853	0	0	0	0	0	0	0	0	0.0597015	0	0
Hymenoptera_Eucharitidae	0	0	0	0	0	0	0	0	0	0	0	0	0	0	0	0	0	0	0	0	0	0	0	0	0	0	0	0	0	0	0	0	0	0	0	0	0	0	0	0	0	0	0	0	0	0	0	0	0
Plecoptera_Perlidae	0	0	0	0	0	0	0	0	0	0	0.112676	0	0	0	0	0	0	0	0	0	0	0	0	0	0	0	0	0	0.0310366	0	0	0	0	0	0	0	0	0	0	0	0	0	0	0	0	0	0	0	0
Mantodea_Galinthiadidae	0	0	0	0	0	0	0	0	0	0	0	0	0	0	0	0	0	0	0	0	0	0	0	0	0	0	0	0	0	0	0	0	0	0	0	0	0	0	0	0	0	0	0	0	0	0	0	0	0
Hymenoptera_Ormyridae	0	0	0	0	0	0	0	0	0	0	0	0	0	0	0	0	0	0	0	0	0	0	0	0	0	0	0	0	0	0	0	0	0	0	0	0	0	0.0466853	0	0	0	0	0	0	0	0	0	0	0.0534474
Hymenoptera_Pamphiliidae	0	0	0	0	0	0	0	0	0	0	0	0	0	0	0	0	0	0	0	0.133869	0	0	0	0	0	0	0	0	0	0	0	0	0	0	0	0	0	0	0	0	0	0	0	0	0	0	0	0	0
Hymenoptera_Megastigmidae	0	0	0	0	0	0	0	0	0	0	0	0	0	0	0	0	0	0	0	0	0	0	0	0	0	0	0	0	0	0	0	0	0	0	0	0	0	0	0	0	0	0	0	0	0	0	0.0597015	0	0
Trichoptera_Hydropsychidae	0	0	0	0	0	0	0	0	0	0	0.056338	0	0	0	0	0	0	0	0	0	0	0	0	0	0	0	0	0	0	0	0	0	0	0	0	0	0	0	0	0	0	0	0	0	0	0	0	0	0
Diptera_Mydidae	0	0	0	0	0	0	0	0	0	0	0	0	0	0	0	0	0	0	0	0	0	0	0	0	0	0	0	0	0	0	0	0	0	0	0	0	0	0	0	0	0	0	0	0	0	0	0	0.0508906	0
Hemiptera_Cercopidae	0	0	0	0	0	0	0	0	0	0	0	0	0	0	0	0	0	0	0	0	0	0	0	0	0	0	0	0	0.0310366	0	0	0	0	0	0	0	0	0	0	0	0	0	0	0	0	0	0	0	0.0534474
Lepidoptera_Ypsolophidae	0	0	0	0	0	0	0	0	0	0	0	0	0	0	0	0	0	0	0	0	0	0	0	0.123001	0	0	0	0	0	0	0	0	0	0	0	0	0	0	0	0	0	0	0	0	0	0	0	0	0
Hemiptera_Piesmatidae	0	0	0	0	0	0	0	0	0	0	0	0	0	0	0	0	0	0	0	0	0	0	0	0	0	0	0	0	0	0	0	0	0	0	0	0	0	0	0	0	0	0	0	0	0	0	0	0	0.0534474
Coleoptera_Biphyllidae	0	0	0	0	0	0	0	0	0	0	0.056338	0	0	0	0	0	0	0	0	0	0	0	0	0	0	0	0	0	0.0620732	0	0	0	0	0	0	0	0	0	0	0	0	0	0	0	0	0	0	0	0
Psocoptera_Hemipsocidae	0	0	0	0	0	0	0	0	0	0	0	0	0	0	0	0	0	0	0	0	0	0	0	0	0	0	0	0	0	0	0	0	0	0	0	0	0	0	0	0	0	0	0	0	0	0	0	0.0508906	0
Lepidoptera_Zygaenidae	0	0	0	0	0	0	0	0	0	0	0	0	0	0	0	0	0.113895	0	0	0	0	0	0	0	0	0	0	0	0	0	0	0	0	0	0	0	0	0	0	0	0	0	0	0	0	0	0	0	0
Lepidoptera_Eupterotidae	0	0	0	0	0	0	0	0	0	0	0	0	0	0	0	0	0	0	0	0	0	0	0	0	0	0	0	0	0	0	0	0	0	0	0	0	0	0	0	0	0	0	0	0	0	0	0.0597015	0	0.0534474
Trichoptera_Lepidostomatidae	0	0	0	0	0	0	0	0	0	0	0.112676	0	0	0	0	0	0	0	0	0	0	0	0	0	0	0	0	0	0	0	0	0	0	0	0	0	0	0	0	0	0	0	0	0	0	0	0	0	0
Trichoptera_Philopotamidae	0	0	0	0	0	0	0	0	0	0	0	0	0	0	0	0	0	0	0	0	0	0	0	0	0	0	0	0	0	0	0	0	0	0	0	0	0	0	0	0	0	0	0	0	0	0	0	0	0
Lepidoptera_Yponomeutidae	0	0	0	0	0	0	0	0	0	0	0	0	0	0	0	0	0	0	0	0	0	0	0	0	0	0	0	0	0	0	0	0	0	0	0	0	0	0.0466853	0	0	0	0	0	0	0	0	0	0	0
Zygentoma_Lepismatidae	0	0	0	0	0	0	0	0	0	0	0	0	0	0	0	0	0	0	0	0	0	0	0	0	0	0	0	0	0	0	0	0	0	0	0	0	0	0	0	0	0	0	0	0	0	0	0	0	0
Coleoptera_Meloidae	0	0	0	0	0	0	0	0	0	0	0	0	0	0	0	0	0	0	0	0	0	0	0	0	0	0	0	0	0	0	0	0	0	0	0	0	0	0	0	0	0	0	0	0	0	0	0	0.101781	0
Lepidoptera_Bombycidae	0	0	0	0	0	0	0	0	0	0	0	0	0	0	0	0	0	0	0	0	0	0	0	0	0	0	0	0	0	0	0	0	0	0	0	0	0	0	0	0	0	0	0	0	0	0	0	0	0
Coleoptera_Dytiscidae	0	0	0	0	0	0	0	0	0	0	0	0	0	0	0	0	0	0	0	0	0	0	0	0	0	0	0	0	0	0	0	0	0	0	0	0	0	0	0	0	0	0	0	0	0	0	0	0	0
Mantodea_Iridopterygidae	0	0	0	0	0	0	0	0	0	0	0	0	0	0	0	0	0	0	0	0	0	0	0	0	0	0	0	0	0	0	0	0	0	0	0	0	0	0	0	0	0	0	0	0	0	0	0	0	0
Orthoptera_Tridactylidae	0	0	0	0	0	0	0	0	0	0	0	0	0	0	0	0	0	0	0	0	0	0	0	0	0	0	0	0	0	0	0	0	0	0	0	0	0	0.0933707	0	0	0	0	0	0	0	0	0	0	0
Strepsiptera_Mengenillidae	0	0	0	0	0	0	0	0	0	0	0	0	0	0	0	0	0	0	0	0	0	0	0	0	0	0	0	0	0	0	0	0	0	0	0	0	0	0	0	0	0	0	0	0	0	0	0	0	0.0534474
Blattodea_Blattidae	0	0	0	0	0	0	0	0	0	0	0	0	0	0	0	0	0	0	0	0	0	0	0	0	0	0	0	0	0	0	0	0	0	0	0	0	0	0	0	0	0	0	0	0	0	0	0	0.0508906	0
Lepidoptera_Papilionidae	0	0	0	0	0	0	0	0	0	0	0	0	0	0	0	0	0	0	0	0	0	0	0	0	0	0	0	0	0	0	0	0	0	0	0	0	0	0	0	0	0	0	0	0	0	0	0	0	0.0534474
Hemiptera_Epipygidae	0	0	0	0	0	0	0	0	0	0	0.056338	0	0	0	0	0	0	0	0	0	0	0	0	0	0	0	0	0	0.0310366	0	0	0	0	0	0	0	0	0	0	0	0	0	0	0	0	0	0	0	0
Coleoptera_Histeridae	0	0	0	0	0	0	0	0	0	0	0.056338	0	0	0	0	0	0	0	0	0	0	0	0	0	0	0	0	0	0.0310366	0	0	0	0	0	0	0	0	0	0	0	0	0	0	0	0	0	0	0	0
Phasmatodea_Phasmatidae	0	0	0	0	0	0	0	0	0	0	0.056338	0	0	0	0	0	0	0	0	0	0	0	0	0	0	0	0	0	0.0310366	0	0	0	0	0	0	0	0	0	0	0	0	0	0	0	0	0	0	0	0
Coleoptera_Nosodendridae	0	0	0	0	0	0	0	0	0	0	0.056338	0	0	0	0	0	0	0	0	0	0	0	0	0	0	0	0	0	0.0310366	0	0	0	0	0	0	0	0	0	0	0	0	0	0	0	0	0	0	0	0
Psocoptera_Elipsocidae	0	0	0	0	0	0	0	0	0	0	0	0	0	0	0	0	0	0	0	0	0	0	0	0	0	0	0	0	0	0	0.0870322	0	0	0	0	0	0	0	0	0	0	0	0	0	0	0	0	0	0
Hemiptera_Microtrombidiidae	0	0	0	0	0	0	0	0	0	0	0	0	0	0	0	0	0	0	0	0	0	0	0	0	0	0	0	0	0	0	0.0870322	0	0	0	0	0	0	0	0	0	0	0	0	0	0	0	0	0	0
Hymenoptera_Ammoplanidae	0	0	0	0	0	0	0	0	0	0	0	0	0	0	0	0	0	0	0	0	0	0	0	0	0	0	0	0	0	0	0	0	0	0	0	0	0	0	0	0	0	0	0	0	0	0	0	0.0508906	0
Coleoptera_Hybosoridae	0	0	0	0	0	0	0	0	0	0	0	0	0	0	0	0	0	0	0	0	0	0	0	0	0	0	0	0	0.0310366	0	0	0	0	0	0	0	0	0.0466853	0	0	0	0	0	0	0	0	0	0	0
Lepidoptera_Praydidae	0	0	0	0	0	0	0	0	0	0	0	0	0	0	0	0	0	0	0	0	0	0	0	0	0	0	0	0	0	0	0	0	0	0	0	0	0	0	0	0	0	0	0	0	0	0	0	0	0
Hemiptera_Plataspidae	0	0	0	0	0	0	0	0	0	0	0	0	0	0	0	0	0	0	0	0	0	0	0	0	0	0	0	0	0	0	0	0	0	0	0	0	0	0	0	0	0	0	0	0	0	0	0	0	0
[truncated: 35 more rows]
[truncated: 7 more columns]

## Sheet: T10. Expanded OC3 abs
Taxon	12sep12.fas_unaln.fa_noterm_aln_pmatrix_clusterlist_byid3.0_speciescounts	15aug12.fas_unaln.fa_noterm_aln_pmatrix_clusterlist_byid3.0_speciescounts	18jul12.fas_unaln.fa_noterm_aln_pmatrix_clusterlist_byid3.0_speciescounts	1aug12.fas_unaln.fa_noterm_aln_pmatrix_clusterlist_byid3.0_speciescounts	20jun12.fas_unaln.fa_noterm_aln_pmatrix_clusterlist_byid3.0_speciescounts	23may12.fas_unaln.fa_noterm_aln_pmatrix_clusterlist_byid3.0_speciescounts	29aug12.fas_unaln.fa_noterm_aln_pmatrix_clusterlist_byid3.0_speciescounts	4jul12.fas_unaln.fa_noterm_aln_pmatrix_clusterlist_byid3.0_speciescounts	6jun12.fas_unaln.fa_noterm_aln_pmatrix_clusterlist_byid3.0_speciescounts	9may12.fas_unaln.fa_noterm_aln_pmatrix_clusterlist_byid3.0_speciescounts	BC_all_noterm_mafft.fa_pmatrix_clusterlist_byid3.0_speciescounts	BIOUG-ALEXAN-1_MostafaKamelVillage_mafft.fa_pmatrix_clusterlist_byid3.0_speciescounts	BIOUG-ALEXAN-2_AntoniadesGardens_noterm_mafft.fa_pmatrix_clusterlist_byid3.0_speciescounts	BIOUG-SAUDIARABIA-A_Trap1_noterm_mafft.fa_pmatrix_clusterlist_byid3.0_speciescounts	CON03_aln.fas_unaln.fa_noterm_aln_pmatrix_clusterlist_byid2.9_speciescounts	CON05_aln.fas_unaln.fa_noterm_aln_pmatrix_clusterlist_byid2.9_speciescounts	Cantiles_noterm_mafft.fa_pmatrix_clusterlist_byid3.0_speciescounts	Cortecito_noterm_mafft.fa_pmatrix_clusterlist_byid3.0_speciescounts	Danto_noterm_mafft.fa_pmatrix_clusterlist_byid3.0_speciescounts	GMTPE_20jun12.fas_unaln.fa_noterm_aln_pmatrix_clusterlist_byid3.0_speciescounts	GMTPE_22aug12.fas_unaln.fa_noterm_aln_pmatrix_clusterlist_byid3.0_speciescounts	GMTPE_22may12.fas_unaln.fa_noterm_aln_pmatrix_clusterlist_byid2.9_speciescounts	GMTPE_22sep12.fas_unaln.fa_noterm_aln_pmatrix_clusterlist_byid2.9_speciescounts	GMTPE_25jul12.fas_unaln.fa_noterm_aln_pmatrix_clusterlist_byid3.0_speciescounts	GMTPE_3sep12.fas_unaln.fa_noterm_aln_pmatrix_clusterlist_byid3.0_speciescounts	GMTPE_4jul12.fas_unaln.fa_noterm_aln_pmatrix_clusterlist_byid3.0_speciescounts	GMTPE_8jun12.fas_unaln.fa_noterm_aln_pmatrix_clusterlist_byid3.0_speciescounts	GMTPE_8may12.fas_unaln.fa_noterm_aln_pmatrix_clusterlist_byid3.0_speciescounts	GU_noterm_mafft.fa_pmatrix_clusterlist_byid3.0_speciescounts	KM03_aln.fas_unaln.fa_noterm_aln_pmatrix_clusterlist_byid3.0_speciescounts	KM04.fas_unaln.fa_noterm_aln_pmatrix_clusterlist_byid3.0_speciescounts	KM05.fas_unaln.fa_noterm_aln_pmatrix_clusterlist_byid3.0_speciescounts	MISL02_aln.fas_unaln.fa_noterm_aln_pmatrix_clusterlist_byid3.0_speciescounts	MISL03.fas_unaln.fa_noterm_aln_pmatrix_clusterlist_byid3.0_speciescounts	MISL06_aln.fas_unaln.fa_noterm_aln_pmatrix_clusterlist_byid3.0_speciescounts	MISL10.fas_unaln.fa_noterm_aln_pmatrix_clusterlist_byid3.0_speciescounts	ML07.fas_unaln.fa_noterm_aln_pmatrix_clusterlist_byid3.0_speciescounts	PMNH_noterm_mafft.fa_pmatrix_clusterlist_byid3.0_speciescounts	PU01_aln.fas_unaln.fa_noterm_aln_pmatrix_clusterlist_byid2.9_speciescounts	PU01_aln_noterm_badremoved.fa_pmatrix_clusterlist_byid2.9_speciescounts	PU22_aln.fas_unaln.fa_noterm_aln_pmatrix_clusterlist_byid2.9_speciescounts	PU23_aln.fas_unaln.fa_noterm_aln_pmatrix_clusterlist_byid2.6_speciescounts	PU24.fas_unaln.fa_noterm_aln_pmatrix_clusterlist_byid2.9_speciescounts	PU25.fasta_unaln.fa_noterm_aln_pmatrix_clusterlist_byid3.0_speciescounts	PU26.fas_unaln.fa_noterm_aln_pmatrix_clusterlist_byid3.0_speciescounts	PU27.fas_unaln.fa_noterm_aln_pmatrix_clusterlist_byid3.0_speciescounts	PU29.fasta_unaln.fa_noterm_aln_pmatrix_clusterlist_byid2.3_speciescounts	TrapC_noterm_mafft.fa_pmatrix_clusterlist_byid3.0_speciescounts	TrapE_noterm_mafft.fa_pmatrix_clusterlist_byid3.0_speciescounts
[truncated: 459 more rows]
[truncated: 8 more columns]

[truncated: 5 more sheets: T11 Expanded OC3 % c10 2sites, T12 Main ASAP %, T13 Main ASAP % c10 2sites, T14. Taxa included, T15. Taxa_ignored]
